# Supplementary material for: Characterization of the miRNA regulators of the human ovulatory cascade
Source: Sci Rep. 2018 Oct 23;8:15605. doi: 10.1038/s41598-018-33807-y (PMC6199329; doi:10.1038/s41598-018-33807-y)
Supplement: Supplementary file 2 — Table S3 [file 41598_2018_33807_MOESM2_ESM.xls]

## Sheet: Sheet0
Characterization of the miRNA regulators of the human ovulatory cascade
G.M. Yerushalmi, M. Salmon-Divon, L. Ophir, Y. Yung, M. Baum, G. Coticchio, R. Fadini, M. Mignini Renzini, M. Dal Canto, R. Machtinger, E. Maman, A. Hourvitz
Table S3. Differently Expressed miRNA Target Genes (predicted + experimentally validated) identified by QIAGEN’s Ingenuity® Pathway Analysis software.
© 2000-2016 QIAGEN. All rights reserved.
ID	Symbol	Exp Log Ratio	Source	Confidence	Symbol	Pathway
hsa-miR-23b-3p	miR-23a-3p (and other miRNAs w/seed UCACAUU)	2.592	Ingenuity Expert Findings	Experimentally Observed	2700046G09Rik
hsa-let-7g-5p	let-7a-5p (and other miRNAs w/seed GAGGUAG)	4.174	TargetScan Human	High (predicted)	A1CF
hsa-miR-424-5p	miR-16-5p (and other miRNAs w/seed AGCAGCA)	4.689	TargetScan Human	High (predicted)	A1CF
hsa-miR-20a-5p	miR-17-5p (and other miRNAs w/seed AAAGUGC)	3.855	TargetScan Human	High (predicted)	A1CF
hsa-miR-22-3p	miR-22-3p (miRNAs w/seed AGCUGCC)	1.753	TargetScan Human	High (predicted)	A4GNT
hsa-miR-34a-5p	miR-34a-5p (and other miRNAs w/seed GGCAGUG)	3.09	TargetScan Human	High (predicted)	AAGAB
hsa-let-7g-5p	let-7a-5p (and other miRNAs w/seed GAGGUAG)	4.174	TargetScan Human	High (predicted)	AAK1	Clathrin-mediated Endocytosis Signaling
hsa-miR-130a-3p	miR-130a-3p (and other miRNAs w/seed AGUGCAA)	3.271	TargetScan Human	High (predicted)	AAK1	Clathrin-mediated Endocytosis Signaling
hsa-miR-20a-5p	miR-17-5p (and other miRNAs w/seed AAAGUGC)	3.855	TargetScan Human	High (predicted)	AAK1	Clathrin-mediated Endocytosis Signaling
hsa-miR-181a-5p	miR-181a-5p (and other miRNAs w/seed ACAUUCA)	3.826	TargetScan Human	High (predicted)	AAK1	Clathrin-mediated Endocytosis Signaling
hsa-miR-19b-3p	miR-19b-3p (and other miRNAs w/seed GUGCAAA)	3.334	TargetScan Human	High (predicted)	AAK1	Clathrin-mediated Endocytosis Signaling
hsa-miR-361-5p	miR-361-5p (miRNAs w/seed UAUCAGA)	3.157	TargetScan Human	High (predicted)	AAK1	Clathrin-mediated Endocytosis Signaling
hsa-miR-25-3p	miR-92a-3p (and other miRNAs w/seed AUUGCAC)	2.069	TargetScan Human	High (predicted)	AAK1	Clathrin-mediated Endocytosis Signaling
hsa-miR-29a-3p	miR-29b-3p (and other miRNAs w/seed AGCACCA)	4.944	TargetScan Human	High (predicted)	AAR2
hsa-let-7g-5p	let-7a-5p (and other miRNAs w/seed GAGGUAG)	4.174	TarBase	Experimentally Observed	AARSD1
hsa-let-7g-5p	let-7a-5p (and other miRNAs w/seed GAGGUAG)	4.174	TargetScan Human	High (predicted)	AASS	Lysine Degradation II
hsa-miR-424-5p	miR-16-5p (and other miRNAs w/seed AGCAGCA)	4.689	TargetScan Human	High (predicted)	AATK
hsa-miR-503	miR-503-5p (miRNAs w/seed AGCAGCG)	4.273	TargetScan Human	High (predicted)	AATK
hsa-miR-25-3p	miR-92a-3p (and other miRNAs w/seed AUUGCAC)	2.069	TargetScan Human	High (predicted)	AATK
hsa-miR-374a-5p	miR-374b-5p (and other miRNAs w/seed UAUAAUA)	2.054	TargetScan Human	High (predicted)	ABAT	4-aminobutyrate Degradation I,GABA Receptor Signaling,Glutamate Degradation III (via 4-aminobutyrate),Valine Degradation I,β-alanine Degradation I
hsa-miR-130a-3p	miR-130a-3p (and other miRNAs w/seed AGUGCAA)	3.271	TargetScan Human	High (predicted)	ABCA1	LPS/IL-1 Mediated Inhibition of RXR Function,LXR/RXR Activation,PPARα/RXRα Activation
hsa-miR-20a-5p	miR-17-5p (and other miRNAs w/seed AAAGUGC)	3.855	TargetScan Human	High (predicted)	ABCA1	LPS/IL-1 Mediated Inhibition of RXR Function,LXR/RXR Activation,PPARα/RXRα Activation
hsa-miR-19b-3p	miR-19b-3p (and other miRNAs w/seed GUGCAAA)	3.334	TargetScan Human	High (predicted)	ABCA1	LPS/IL-1 Mediated Inhibition of RXR Function,LXR/RXR Activation,PPARα/RXRα Activation
hsa-miR-23b-3p	miR-23a-3p (and other miRNAs w/seed UCACAUU)	2.592	TargetScan Human	High (predicted)	ABCA1	LPS/IL-1 Mediated Inhibition of RXR Function,LXR/RXR Activation,PPARα/RXRα Activation
hsa-miR-374a-5p	miR-374b-5p (and other miRNAs w/seed UAUAAUA)	2.054	TargetScan Human	High (predicted)	ABCA8
hsa-miR-374a-5p	miR-374b-5p (and other miRNAs w/seed UAUAAUA)	2.054	TargetScan Human	High (predicted)	ABCA9
hsa-miR-29a-3p	miR-29b-3p (and other miRNAs w/seed AGCACCA)	4.944	TargetScan Human	High (predicted)	ABCB6
hsa-let-7g-5p	let-7a-5p (and other miRNAs w/seed GAGGUAG)	4.174	TargetScan Human	High (predicted)	ABCB9	LPS/IL-1 Mediated Inhibition of RXR Function,PXR/RXR Activation
hsa-let-7g-5p	let-7a-5p (and other miRNAs w/seed GAGGUAG)	4.174	TargetScan Human	High (predicted)	ABCC10	Cancer Drug Resistance By Drug Efflux
hsa-miR-19b-3p	miR-19b-3p (and other miRNAs w/seed GUGCAAA)	3.334	TargetScan Human	High (predicted)	ABCC3	Hepatic Cholestasis,LPS/IL-1 Mediated Inhibition of RXR Function,PXR/RXR Activation,Xenobiotic Metabolism Signaling
hsa-miR-125b-5p	miR-125b-5p (and other miRNAs w/seed CCCUGAG)	5.009	TargetScan Human	High (predicted)	ABCC4	LPS/IL-1 Mediated Inhibition of RXR Function,NRF2-mediated Oxidative Stress Response
hsa-let-7g-5p	let-7a-5p (and other miRNAs w/seed GAGGUAG)	4.174	TargetScan Human	High (predicted)	ABCC5
hsa-miR-34a-5p	miR-34a-5p (and other miRNAs w/seed GGCAGUG)	3.09	TargetScan Human	High (predicted)	ABCD1
hsa-miR-4454	miR-4454 (miRNAs w/seed GAUCCGA)	3.796	TargetScan Human	High (predicted)	ABCD1
hsa-miR-21-5p	miR-21-5p (and other miRNAs w/seed AGCUUAU)	8.542	TargetScan Human	High (predicted)	ABCD2
hsa-miR-130a-3p	miR-130a-3p (and other miRNAs w/seed AGUGCAA)	3.271	TargetScan Human	High (predicted)	ABCE1
hsa-miR-19b-3p	miR-19b-3p (and other miRNAs w/seed GUGCAAA)	3.334	TargetScan Human	High (predicted)	ABCE1
hsa-miR-29a-3p	miR-29b-3p (and other miRNAs w/seed AGCACCA)	4.944	TargetScan Human	High (predicted)	ABCE1
hsa-miR-374a-5p	miR-374b-5p (and other miRNAs w/seed UAUAAUA)	2.054	TargetScan Human	High (predicted)	ABCE1
hsa-miR-107	miR-103-3p (and other miRNAs w/seed GCAGCAU)	2.207	TargetScan Human	High (predicted)	ABCF1
hsa-miR-424-5p	miR-16-5p (and other miRNAs w/seed AGCAGCA)	4.689	TargetScan Human	High (predicted)	ABCF1
hsa-miR-424-5p	miR-16-5p (and other miRNAs w/seed AGCAGCA)	4.689	TarBase	Experimentally Observed	ABCF2
hsa-miR-132-3p	miR-132-3p (and other miRNAs w/seed AACAGUC)	5.597	TargetScan Human	High (predicted)	ABCG4	LXR/RXR Activation
hsa-miR-424-5p	miR-16-5p (and other miRNAs w/seed AGCAGCA)	4.689	TargetScan Human	High (predicted)	ABCG4	LXR/RXR Activation
hsa-miR-20a-5p	miR-17-5p (and other miRNAs w/seed AAAGUGC)	3.855	TargetScan Human	High (predicted)	ABCG4	LXR/RXR Activation
hsa-miR-25-3p	miR-92a-3p (and other miRNAs w/seed AUUGCAC)	2.069	TargetScan Human	High (predicted)	ABCG4	LXR/RXR Activation
hsa-miR-424-5p	miR-16-5p (and other miRNAs w/seed AGCAGCA)	4.689	TarBase	Experimentally Observed	ABHD10
hsa-miR-21-5p	miR-21-5p (and other miRNAs w/seed AGCUUAU)	8.542	TargetScan Human	High (predicted)	ABHD12B
hsa-miR-223-3p	miR-223-3p (miRNAs w/seed GUCAGUU)	2.58	TargetScan Human	High (predicted)	ABHD13
hsa-miR-25-3p	miR-92a-3p (and other miRNAs w/seed AUUGCAC)	2.069	TargetScan Human	High (predicted)	ABHD13
hsa-miR-514a-3p	miR-514a-3p (and other miRNAs w/seed UUGACAC)	2.631	TargetScan Human	High (predicted)	ABHD17B
hsa-let-7g-5p	let-7a-5p (and other miRNAs w/seed GAGGUAG)	4.174	TargetScan Human	High (predicted)	ABHD17C
hsa-miR-19b-3p	miR-19b-3p (and other miRNAs w/seed GUGCAAA)	3.334	TargetScan Human	High (predicted)	ABHD17C
hsa-miR-107	miR-103-3p (and other miRNAs w/seed GCAGCAU)	2.207	TargetScan Human	High (predicted)	ABHD2	Triacylglycerol Degradation
hsa-miR-20a-5p	miR-17-5p (and other miRNAs w/seed AAAGUGC)	3.855	TargetScan Human	High (predicted)	ABHD2	Triacylglycerol Degradation
hsa-miR-125b-5p	miR-125b-5p (and other miRNAs w/seed CCCUGAG)	5.009	TargetScan Human	High (predicted)	ABHD3	Antioxidant Action of Vitamin C,Atherosclerosis Signaling,Eicosanoid Signaling,Endothelin-1 Signaling,Phospholipases,Role of MAPK Signaling in the Pathogenesis of Influenza,Sperm Motility,Synaptic Long Term Depression
hsa-miR-130a-3p	miR-130a-3p (and other miRNAs w/seed AGUGCAA)	3.271	TargetScan Human	High (predicted)	ABHD3	Antioxidant Action of Vitamin C,Atherosclerosis Signaling,Eicosanoid Signaling,Endothelin-1 Signaling,Phospholipases,Role of MAPK Signaling in the Pathogenesis of Influenza,Sperm Motility,Synaptic Long Term Depression
hsa-miR-29a-3p	miR-29b-3p (and other miRNAs w/seed AGCACCA)	4.944	TargetScan Human	High (predicted)	ABHD4
hsa-miR-132-3p	miR-132-3p (and other miRNAs w/seed AACAGUC)	5.597	TargetScan Human	High (predicted)	ABHD5	CDP-diacylglycerol Biosynthesis I,Phosphatidylglycerol Biosynthesis II (Non-plastidic),Triacylglycerol Biosynthesis
hsa-miR-20a-5p	miR-17-5p (and other miRNAs w/seed AAAGUGC)	3.855	TargetScan Human	High (predicted)	ABHD5	CDP-diacylglycerol Biosynthesis I,Phosphatidylglycerol Biosynthesis II (Non-plastidic),Triacylglycerol Biosynthesis
hsa-miR-19b-3p	miR-19b-3p (and other miRNAs w/seed GUGCAAA)	3.334	TargetScan Human	High (predicted)	ABHD5	CDP-diacylglycerol Biosynthesis I,Phosphatidylglycerol Biosynthesis II (Non-plastidic),Triacylglycerol Biosynthesis
hsa-miR-29a-3p	miR-29b-3p (and other miRNAs w/seed AGCACCA)	4.944	TargetScan Human	High (predicted)	ABHD5	CDP-diacylglycerol Biosynthesis I,Phosphatidylglycerol Biosynthesis II (Non-plastidic),Triacylglycerol Biosynthesis
hsa-miR-125b-5p	miR-125b-5p (and other miRNAs w/seed CCCUGAG)	5.009	TargetScan Human	High (predicted)	ABHD6	Triacylglycerol Degradation
hsa-miR-181a-5p	miR-181a-5p (and other miRNAs w/seed ACAUUCA)	3.826	TargetScan Human	High (predicted)	ABI1	Ephrin B Signaling,Ephrin Receptor Signaling,Macropinocytosis Signaling
hsa-miR-424-5p	miR-16-5p (and other miRNAs w/seed AGCAGCA)	4.689	TargetScan Human	High (predicted)	ABI2	Actin Cytoskeleton Signaling,Rac Signaling
hsa-miR-107	miR-103-3p (and other miRNAs w/seed GCAGCAU)	2.207	TargetScan Human	High (predicted)	ABI3BP
hsa-miR-181a-5p	miR-181a-5p (and other miRNAs w/seed ACAUUCA)	3.826	TargetScan Human	High (predicted)	ABI3BP
hsa-miR-23b-3p	miR-23a-3p (and other miRNAs w/seed UCACAUU)	2.592	TargetScan Human	High (predicted)	ABI3BP
hsa-miR-25-3p	miR-92a-3p (and other miRNAs w/seed AUUGCAC)	2.069	TargetScan Human	High (predicted)	ABI3BP
hsa-miR-125b-5p	miR-125b-5p (and other miRNAs w/seed CCCUGAG)	5.009	TargetScan Human	High (predicted)	ABL1	ATM Signaling,Axonal Guidance Signaling,B Cell Receptor Signaling,Bladder Cancer Signaling,Caveolar-mediated Endocytosis Signaling,CDK5 Signaling,Cell Cycle: G1/S Checkpoint Regulation,Cell Cycle: G2/M DNA Damage Checkpoint Regulation,Chronic Myeloid Leukemia Signaling,Cyclins and Cell Cycle Regulation,DNA Double-Strand Break Repair by Homologous Recombination,Ephrin Receptor Signaling,G Protein …
hsa-let-7g-5p	let-7a-5p (and other miRNAs w/seed GAGGUAG)	4.174	TargetScan Human	High (predicted)	ABL2	PDGF Signaling,RhoA Signaling
hsa-miR-107	miR-103-3p (and other miRNAs w/seed GCAGCAU)	2.207	TargetScan Human	High (predicted)	ABL2	PDGF Signaling,RhoA Signaling
hsa-miR-125b-5p	miR-125b-5p (and other miRNAs w/seed CCCUGAG)	5.009	TargetScan Human	High (predicted)	ABL2	PDGF Signaling,RhoA Signaling
hsa-miR-424-5p	miR-16-5p (and other miRNAs w/seed AGCAGCA)	4.689	TargetScan Human	High (predicted)	ABL2	PDGF Signaling,RhoA Signaling
hsa-miR-20a-5p	miR-17-5p (and other miRNAs w/seed AAAGUGC)	3.855	TargetScan Human	High (predicted)	ABL2	PDGF Signaling,RhoA Signaling
hsa-miR-181a-5p	miR-181a-5p (and other miRNAs w/seed ACAUUCA)	3.826	TargetScan Human	High (predicted)	ABL2	PDGF Signaling,RhoA Signaling
hsa-miR-23b-3p	miR-23a-3p (and other miRNAs w/seed UCACAUU)	2.592	TargetScan Human	High (predicted)	ABL2	PDGF Signaling,RhoA Signaling
hsa-miR-25-3p	miR-92a-3p (and other miRNAs w/seed AUUGCAC)	2.069	TargetScan Human	High (predicted)	ABL2	PDGF Signaling,RhoA Signaling
hsa-miR-34a-5p	miR-34a-5p (and other miRNAs w/seed GGCAGUG)	3.09	TargetScan Human	High (predicted)	ABLIM1	Axonal Guidance Signaling,Netrin Signaling
hsa-miR-125b-5p	miR-125b-5p (and other miRNAs w/seed CCCUGAG)	5.009	TargetScan Human	High (predicted)	ABR
hsa-miR-132-3p	miR-132-3p (and other miRNAs w/seed AACAGUC)	5.597	TargetScan Human	High (predicted)	ABR
hsa-miR-19b-3p	miR-19b-3p (and other miRNAs w/seed GUGCAAA)	3.334	TargetScan Human	High (predicted)	ABR
hsa-miR-34a-5p	miR-34a-5p (and other miRNAs w/seed GGCAGUG)	3.09	TargetScan Human	High (predicted)	ABR
hsa-miR-374a-5p	miR-374b-5p (and other miRNAs w/seed UAUAAUA)	2.054	TargetScan Human	High (predicted)	ABR
hsa-let-7g-5p	let-7a-5p (and other miRNAs w/seed GAGGUAG)	4.174	TargetScan Human	High (predicted)	ABT1
hsa-miR-125b-5p	miR-125b-5p (and other miRNAs w/seed CCCUGAG)	5.009	TarBase,TargetScan Human	Experimentally Observed,High (predicted)	ABTB1
hsa-miR-424-5p	miR-16-5p (and other miRNAs w/seed AGCAGCA)	4.689	TargetScan Human	High (predicted)	ABTB2
hsa-miR-181a-5p	miR-181a-5p (and other miRNAs w/seed ACAUUCA)	3.826	TargetScan Human	High (predicted)	ABTB2
hsa-miR-424-5p	miR-16-5p (and other miRNAs w/seed AGCAGCA)	4.689	TargetScan Human	High (predicted)	ACACA	AMPK Signaling,Biotin-carboxyl Carrier Protein Assembly,LXR/RXR Activation,TR/RXR Activation
hsa-miR-29a-3p	miR-29b-3p (and other miRNAs w/seed AGCACCA)	4.944	TargetScan Human	High (predicted)	ACACA	AMPK Signaling,Biotin-carboxyl Carrier Protein Assembly,LXR/RXR Activation,TR/RXR Activation
hsa-miR-125b-5p	miR-125b-5p (and other miRNAs w/seed CCCUGAG)	5.009	TargetScan Human	High (predicted)	ACACB	AMPK Signaling,Biotin-carboxyl Carrier Protein Assembly
hsa-miR-132-3p	miR-132-3p (and other miRNAs w/seed AACAGUC)	5.597	TargetScan Human	High (predicted)	ACAD9
hsa-miR-19b-3p	miR-19b-3p (and other miRNAs w/seed GUGCAAA)	3.334	TargetScan Human	High (predicted)	ACADSB	Isoleucine Degradation I,Valine Degradation I
hsa-miR-361-5p	miR-361-5p (miRNAs w/seed UAUCAGA)	3.157	TargetScan Human	High (predicted)	ACADSB	Isoleucine Degradation I,Valine Degradation I
hsa-miR-181a-5p	miR-181a-5p (and other miRNAs w/seed ACAUUCA)	3.826	TargetScan Human	High (predicted)	ACAN
hsa-miR-25-3p	miR-92a-3p (and other miRNAs w/seed AUUGCAC)	2.069	TargetScan Human	High (predicted)	ACAN
hsa-miR-20a-5p	miR-17-5p (and other miRNAs w/seed AAAGUGC)	3.855	TargetScan Human	High (predicted)	ACAP2
hsa-miR-181a-5p	miR-181a-5p (and other miRNAs w/seed ACAUUCA)	3.826	TargetScan Human	High (predicted)	ACAP2
hsa-miR-361-5p	miR-361-5p (miRNAs w/seed UAUCAGA)	3.157	TargetScan Human	High (predicted)	ACAP2
hsa-miR-130a-3p	miR-130a-3p (and other miRNAs w/seed AGUGCAA)	3.271	TargetScan Human	High (predicted)	ACBD3
hsa-miR-34a-5p	miR-34a-5p (and other miRNAs w/seed GGCAGUG)	3.09	TargetScan Human	High (predicted)	ACBD3
hsa-miR-130a-3p	miR-130a-3p (and other miRNAs w/seed AGUGCAA)	3.271	TargetScan Human	High (predicted)	ACBD5
hsa-miR-20a-5p	miR-17-5p (and other miRNAs w/seed AAAGUGC)	3.855	TargetScan Human	High (predicted)	ACBD5
hsa-miR-19b-3p	miR-19b-3p (and other miRNAs w/seed GUGCAAA)	3.334	TargetScan Human	High (predicted)	ACBD5
hsa-let-7g-5p	let-7a-5p (and other miRNAs w/seed GAGGUAG)	4.174	TargetScan Human	High (predicted)	ACER2	Ceramide Degradation,Sphingosine and Sphingosine-1-phosphate Metabolism,Sphingosine-1-phosphate Signaling
hsa-miR-125b-5p	miR-125b-5p (and other miRNAs w/seed CCCUGAG)	5.009	TargetScan Human	High (predicted)	ACER2	Ceramide Degradation,Sphingosine and Sphingosine-1-phosphate Metabolism,Sphingosine-1-phosphate Signaling
hsa-let-7g-5p	let-7a-5p (and other miRNAs w/seed GAGGUAG)	4.174	TargetScan Human	High (predicted)	ACER3
hsa-miR-107	miR-103-3p (and other miRNAs w/seed GCAGCAU)	2.207	TargetScan Human	High (predicted)	ACER3
hsa-miR-181a-5p	miR-181a-5p (and other miRNAs w/seed ACAUUCA)	3.826	TargetScan Human	High (predicted)	ACER3
hsa-miR-22-3p	miR-22-3p (miRNAs w/seed AGCUGCC)	1.753	TargetScan Human	High (predicted)	ACER3
hsa-miR-125b-5p	miR-125b-5p (and other miRNAs w/seed CCCUGAG)	5.009	TargetScan Human	High (predicted)	ACHE
hsa-miR-22-3p	miR-22-3p (miRNAs w/seed AGCUGCC)	1.753	TargetScan Human	High (predicted)	ACLY	Acetyl-CoA Biosynthesis III (from Citrate),Insulin Receptor Signaling
hsa-miR-125b-5p	miR-125b-5p (and other miRNAs w/seed CCCUGAG)	5.009	TargetScan Human	High (predicted)	ACOT13
hsa-miR-424-5p	miR-16-5p (and other miRNAs w/seed AGCAGCA)	4.689	TargetScan Human	High (predicted)	ACOX1	LPS/IL-1 Mediated Inhibition of RXR Function,PPARα/RXRα Activation
hsa-miR-25-3p	miR-92a-3p (and other miRNAs w/seed AUUGCAC)	2.069	TargetScan Human	High (predicted)	ACOX1	LPS/IL-1 Mediated Inhibition of RXR Function,PPARα/RXRα Activation
hsa-let-7g-5p	let-7a-5p (and other miRNAs w/seed GAGGUAG)	4.174	TargetScan Human,miRecords	Experimentally Observed,Moderate (predicted)	ACP1	3-phosphoinositide Biosynthesis,3-phosphoinositide Degradation,D-myo-inositol (1,4,5,6)-Tetrakisphosphate Biosynthesis,D-myo-inositol (3,4,5,6)-tetrakisphosphate Biosynthesis,D-myo-inositol-5-phosphate Metabolism,Ephrin B Signaling,Ephrin Receptor Signaling,NAD Phosphorylation and Dephosphorylation,NAD Salvage Pathway II,PDGF Signaling,Protein Kinase A Signaling,Superpathway of Inositol Phosphate…
hsa-miR-424-5p	miR-16-5p (and other miRNAs w/seed AGCAGCA)	4.689	TarBase	Experimentally Observed	ACP2	NAD Phosphorylation and Dephosphorylation,NAD Salvage Pathway II
hsa-miR-130a-3p	miR-130a-3p (and other miRNAs w/seed AGUGCAA)	3.271	TargetScan Human	High (predicted)	ACSL1	Acetate Conversion to Acetyl-CoA,Ethanol Degradation II,Ethanol Degradation IV,Fatty Acid Activation,Fatty Acid β-oxidation I,LPS/IL-1 Mediated Inhibition of RXR Function,Mitochondrial L-carnitine Shuttle Pathway,Oxidative Ethanol Degradation III,Stearate Biosynthesis I (Animals),Type II Diabetes Mellitus Signaling,γ-linolenate Biosynthesis II (Animals)
hsa-miR-424-5p	miR-16-5p (and other miRNAs w/seed AGCAGCA)	4.689	TargetScan Human	High (predicted)	ACSL1	Acetate Conversion to Acetyl-CoA,Ethanol Degradation II,Ethanol Degradation IV,Fatty Acid Activation,Fatty Acid β-oxidation I,LPS/IL-1 Mediated Inhibition of RXR Function,Mitochondrial L-carnitine Shuttle Pathway,Oxidative Ethanol Degradation III,Stearate Biosynthesis I (Animals),Type II Diabetes Mellitus Signaling,γ-linolenate Biosynthesis II (Animals)
hsa-miR-181a-5p	miR-181a-5p (and other miRNAs w/seed ACAUUCA)	3.826	TargetScan Human	High (predicted)	ACSL1	Acetate Conversion to Acetyl-CoA,Ethanol Degradation II,Ethanol Degradation IV,Fatty Acid Activation,Fatty Acid β-oxidation I,LPS/IL-1 Mediated Inhibition of RXR Function,Mitochondrial L-carnitine Shuttle Pathway,Oxidative Ethanol Degradation III,Stearate Biosynthesis I (Animals),Type II Diabetes Mellitus Signaling,γ-linolenate Biosynthesis II (Animals)
hsa-miR-19b-3p	miR-19b-3p (and other miRNAs w/seed GUGCAAA)	3.334	TargetScan Human	High (predicted)	ACSL1	Acetate Conversion to Acetyl-CoA,Ethanol Degradation II,Ethanol Degradation IV,Fatty Acid Activation,Fatty Acid β-oxidation I,LPS/IL-1 Mediated Inhibition of RXR Function,Mitochondrial L-carnitine Shuttle Pathway,Oxidative Ethanol Degradation III,Stearate Biosynthesis I (Animals),Type II Diabetes Mellitus Signaling,γ-linolenate Biosynthesis II (Animals)
hsa-miR-34a-5p	miR-34a-5p (and other miRNAs w/seed GGCAGUG)	3.09	TargetScan Human	High (predicted)	ACSL1	Acetate Conversion to Acetyl-CoA,Ethanol Degradation II,Ethanol Degradation IV,Fatty Acid Activation,Fatty Acid β-oxidation I,LPS/IL-1 Mediated Inhibition of RXR Function,Mitochondrial L-carnitine Shuttle Pathway,Oxidative Ethanol Degradation III,Stearate Biosynthesis I (Animals),Type II Diabetes Mellitus Signaling,γ-linolenate Biosynthesis II (Animals)
hsa-miR-19b-3p	miR-19b-3p (and other miRNAs w/seed GUGCAAA)	3.334	TargetScan Human	High (predicted)	ACSL3	Fatty Acid Activation,Fatty Acid β-oxidation I,LPS/IL-1 Mediated Inhibition of RXR Function,Mitochondrial L-carnitine Shuttle Pathway,Stearate Biosynthesis I (Animals),Type II Diabetes Mellitus Signaling,γ-linolenate Biosynthesis II (Animals)
hsa-miR-223-3p	miR-223-3p (miRNAs w/seed GUCAGUU)	2.58	TargetScan Human	High (predicted)	ACSL3	Fatty Acid Activation,Fatty Acid β-oxidation I,LPS/IL-1 Mediated Inhibition of RXR Function,Mitochondrial L-carnitine Shuttle Pathway,Stearate Biosynthesis I (Animals),Type II Diabetes Mellitus Signaling,γ-linolenate Biosynthesis II (Animals)
hsa-miR-130a-3p	miR-130a-3p (and other miRNAs w/seed AGUGCAA)	3.271	TargetScan Human	High (predicted)	ACSL4	Fatty Acid Activation,Fatty Acid β-oxidation I,LPS/IL-1 Mediated Inhibition of RXR Function,Mitochondrial L-carnitine Shuttle Pathway,Stearate Biosynthesis I (Animals),Type II Diabetes Mellitus Signaling,γ-linolenate Biosynthesis II (Animals)
hsa-miR-424-5p	miR-16-5p (and other miRNAs w/seed AGCAGCA)	4.689	TargetScan Human	High (predicted)	ACSL4	Fatty Acid Activation,Fatty Acid β-oxidation I,LPS/IL-1 Mediated Inhibition of RXR Function,Mitochondrial L-carnitine Shuttle Pathway,Stearate Biosynthesis I (Animals),Type II Diabetes Mellitus Signaling,γ-linolenate Biosynthesis II (Animals)
hsa-miR-20a-5p	miR-17-5p (and other miRNAs w/seed AAAGUGC)	3.855	TargetScan Human	High (predicted)	ACSL4	Fatty Acid Activation,Fatty Acid β-oxidation I,LPS/IL-1 Mediated Inhibition of RXR Function,Mitochondrial L-carnitine Shuttle Pathway,Stearate Biosynthesis I (Animals),Type II Diabetes Mellitus Signaling,γ-linolenate Biosynthesis II (Animals)
hsa-miR-19b-3p	miR-19b-3p (and other miRNAs w/seed GUGCAAA)	3.334	TargetScan Human	High (predicted)	ACSL4	Fatty Acid Activation,Fatty Acid β-oxidation I,LPS/IL-1 Mediated Inhibition of RXR Function,Mitochondrial L-carnitine Shuttle Pathway,Stearate Biosynthesis I (Animals),Type II Diabetes Mellitus Signaling,γ-linolenate Biosynthesis II (Animals)
hsa-miR-34a-5p	miR-34a-5p (and other miRNAs w/seed GGCAGUG)	3.09	TargetScan Human	High (predicted)	ACSL4	Fatty Acid Activation,Fatty Acid β-oxidation I,LPS/IL-1 Mediated Inhibition of RXR Function,Mitochondrial L-carnitine Shuttle Pathway,Stearate Biosynthesis I (Animals),Type II Diabetes Mellitus Signaling,γ-linolenate Biosynthesis II (Animals)
hsa-miR-374a-5p	miR-374b-5p (and other miRNAs w/seed UAUAAUA)	2.054	TargetScan Human	High (predicted)	ACSL4	Fatty Acid Activation,Fatty Acid β-oxidation I,LPS/IL-1 Mediated Inhibition of RXR Function,Mitochondrial L-carnitine Shuttle Pathway,Stearate Biosynthesis I (Animals),Type II Diabetes Mellitus Signaling,γ-linolenate Biosynthesis II (Animals)
hsa-miR-503	miR-503-5p (miRNAs w/seed AGCAGCG)	4.273	TargetScan Human	High (predicted)	ACSL4	Fatty Acid Activation,Fatty Acid β-oxidation I,LPS/IL-1 Mediated Inhibition of RXR Function,Mitochondrial L-carnitine Shuttle Pathway,Stearate Biosynthesis I (Animals),Type II Diabetes Mellitus Signaling,γ-linolenate Biosynthesis II (Animals)
hsa-let-7g-5p	let-7a-5p (and other miRNAs w/seed GAGGUAG)	4.174	TargetScan Human	High (predicted)	ACSL6	Fatty Acid Activation,Fatty Acid β-oxidation I,LPS/IL-1 Mediated Inhibition of RXR Function,Mitochondrial L-carnitine Shuttle Pathway,Stearate Biosynthesis I (Animals),Type II Diabetes Mellitus Signaling,γ-linolenate Biosynthesis II (Animals)
hsa-miR-125b-5p	miR-125b-5p (and other miRNAs w/seed CCCUGAG)	5.009	TargetScan Human	High (predicted)	ACSL6	Fatty Acid Activation,Fatty Acid β-oxidation I,LPS/IL-1 Mediated Inhibition of RXR Function,Mitochondrial L-carnitine Shuttle Pathway,Stearate Biosynthesis I (Animals),Type II Diabetes Mellitus Signaling,γ-linolenate Biosynthesis II (Animals)
hsa-miR-374a-5p	miR-374b-5p (and other miRNAs w/seed UAUAAUA)	2.054	TargetScan Human	High (predicted)	ACSL6	Fatty Acid Activation,Fatty Acid β-oxidation I,LPS/IL-1 Mediated Inhibition of RXR Function,Mitochondrial L-carnitine Shuttle Pathway,Stearate Biosynthesis I (Animals),Type II Diabetes Mellitus Signaling,γ-linolenate Biosynthesis II (Animals)
hsa-miR-125b-5p	miR-125b-5p (and other miRNAs w/seed CCCUGAG)	5.009	Ingenuity Expert Findings	Experimentally Observed	ACSS1	Acetate Conversion to Acetyl-CoA,Ethanol Degradation II,Ethanol Degradation IV,Oxidative Ethanol Degradation III
hsa-miR-23b-3p	miR-23a-3p (and other miRNAs w/seed UCACAUU)	2.592	TargetScan Human	High (predicted)	ACSS3	Acetate Conversion to Acetyl-CoA,Ethanol Degradation II,Ethanol Degradation IV,Oxidative Ethanol Degradation III
hsa-let-7g-5p	let-7a-5p (and other miRNAs w/seed GAGGUAG)	4.174	TargetScan Human	High (predicted)	ACTA1	Actin Cytoskeleton Signaling,Agranulocyte Adhesion and Diapedesis,Agrin Interactions at Neuromuscular Junction,Calcium Signaling,Caveolar-mediated Endocytosis Signaling,Cellular Effects of Sildenafil (Viagra),Clathrin-mediated Endocytosis Signaling,Crosstalk between Dendritic Cells and Natural Killer Cells,Death Receptor Signaling,Epithelial Adherens Junction Signaling,FAK Signaling,Fcγ Receptor-…
hsa-miR-21-5p	miR-21-5p (and other miRNAs w/seed AGCUUAU)	8.542	miRecords	Experimentally Observed	ACTA2	Actin Cytoskeleton Signaling,Agranulocyte Adhesion and Diapedesis,Agrin Interactions at Neuromuscular Junction,Calcium Signaling,Caveolar-mediated Endocytosis Signaling,Cellular Effects of Sildenafil (Viagra),Clathrin-mediated Endocytosis Signaling,Crosstalk between Dendritic Cells and Natural Killer Cells,Death Receptor Signaling,Epithelial Adherens Junction Signaling,FAK Signaling,Fcγ Receptor-…
hsa-miR-361-5p	miR-361-5p (miRNAs w/seed UAUCAGA)	3.157	TargetScan Human	High (predicted)	ACTC1	Actin Cytoskeleton Signaling,Agranulocyte Adhesion and Diapedesis,Agrin Interactions at Neuromuscular Junction,Calcium Signaling,Caveolar-mediated Endocytosis Signaling,Cellular Effects of Sildenafil (Viagra),Clathrin-mediated Endocytosis Signaling,Crosstalk between Dendritic Cells and Natural Killer Cells,Death Receptor Signaling,Epithelial Adherens Junction Signaling,FAK Signaling,Fcγ Receptor-…
hsa-miR-25-3p	miR-92a-3p (and other miRNAs w/seed AUUGCAC)	2.069	TargetScan Human	High (predicted)	ACTC1	Actin Cytoskeleton Signaling,Agranulocyte Adhesion and Diapedesis,Agrin Interactions at Neuromuscular Junction,Calcium Signaling,Caveolar-mediated Endocytosis Signaling,Cellular Effects of Sildenafil (Viagra),Clathrin-mediated Endocytosis Signaling,Crosstalk between Dendritic Cells and Natural Killer Cells,Death Receptor Signaling,Epithelial Adherens Junction Signaling,FAK Signaling,Fcγ Receptor-…
hsa-miR-107	miR-103-3p (and other miRNAs w/seed GCAGCAU)	2.207	TargetScan Human	High (predicted)	ACTG1	Actin Cytoskeleton Signaling,Agranulocyte Adhesion and Diapedesis,Agrin Interactions at Neuromuscular Junction,Caveolar-mediated Endocytosis Signaling,Cellular Effects of Sildenafil (Viagra),Clathrin-mediated Endocytosis Signaling,Crosstalk between Dendritic Cells and Natural Killer Cells,Death Receptor Signaling,Epithelial Adherens Junction Signaling,FAK Signaling,Fcγ Receptor-mediated Phagocyto…
hsa-miR-34a-5p	miR-34a-5p (and other miRNAs w/seed GGCAGUG)	3.09	TargetScan Human	High (predicted)	ACTL10
hsa-miR-19b-3p	miR-19b-3p (and other miRNAs w/seed GUGCAAA)	3.334	TargetScan Human	High (predicted)	ACTN1	Actin Cytoskeleton Signaling,Epithelial Adherens Junction Signaling,Germ Cell-Sertoli Cell Junction Signaling,ILK Signaling,Integrin Signaling,Leukocyte Extravasation Signaling,Paxillin Signaling,Regulation of Cellular Mechanics by Calpain Protease,Remodeling of Epithelial Adherens Junctions,Sertoli Cell-Sertoli Cell Junction Signaling,VEGF Signaling
hsa-miR-374a-5p	miR-374b-5p (and other miRNAs w/seed UAUAAUA)	2.054	TargetScan Human	High (predicted)	ACTN1	Actin Cytoskeleton Signaling,Epithelial Adherens Junction Signaling,Germ Cell-Sertoli Cell Junction Signaling,ILK Signaling,Integrin Signaling,Leukocyte Extravasation Signaling,Paxillin Signaling,Regulation of Cellular Mechanics by Calpain Protease,Remodeling of Epithelial Adherens Junctions,Sertoli Cell-Sertoli Cell Junction Signaling,VEGF Signaling
hsa-miR-23b-3p	miR-23a-3p (and other miRNAs w/seed UCACAUU)	2.592	TargetScan Human	High (predicted)	ACTN2	Actin Cytoskeleton Signaling,Epithelial Adherens Junction Signaling,Germ Cell-Sertoli Cell Junction Signaling,ILK Signaling,Integrin Signaling,Leukocyte Extravasation Signaling,Paxillin Signaling,Regulation of Cellular Mechanics by Calpain Protease,Remodeling of Epithelial Adherens Junctions,Sertoli Cell-Sertoli Cell Junction Signaling,VEGF Signaling
hsa-miR-374a-5p	miR-374b-5p (and other miRNAs w/seed UAUAAUA)	2.054	TargetScan Human	High (predicted)	ACTN4	Actin Cytoskeleton Signaling,Epithelial Adherens Junction Signaling,Germ Cell-Sertoli Cell Junction Signaling,ILK Signaling,Integrin Signaling,Leukocyte Extravasation Signaling,Macropinocytosis Signaling,Paxillin Signaling,Regulation of Cellular Mechanics by Calpain Protease,Remodeling of Epithelial Adherens Junctions,Sertoli Cell-Sertoli Cell Junction Signaling,VEGF Signaling
hsa-let-7g-5p	let-7a-5p (and other miRNAs w/seed GAGGUAG)	4.174	TargetScan Human	High (predicted)	ACTR10
hsa-miR-374a-5p	miR-374b-5p (and other miRNAs w/seed UAUAAUA)	2.054	TargetScan Human	High (predicted)	ACTR10
hsa-miR-424-5p	miR-16-5p (and other miRNAs w/seed AGCAGCA)	4.689	TargetScan Human,miRecords	Experimentally Observed,High (predicted)	ACTR1A
hsa-miR-20a-5p	miR-17-5p (and other miRNAs w/seed AAAGUGC)	3.855	TargetScan Human	High (predicted)	ACTR1A
hsa-miR-34a-5p	miR-34a-5p (and other miRNAs w/seed GGCAGUG)	3.09	TargetScan Human	High (predicted)	ACTR1A
hsa-miR-107	miR-103-3p (and other miRNAs w/seed GCAGCAU)	2.207	TargetScan Human	High (predicted)	ACTR2	Actin Cytoskeleton Signaling,Actin Nucleation by ARP-WASP Complex,Axonal Guidance Signaling,CD28 Signaling in T Helper Cells,Cdc42 Signaling,Clathrin-mediated Endocytosis Signaling,Ephrin Receptor Signaling,Epithelial Adherens Junction Signaling,Fcγ Receptor-mediated Phagocytosis in Macrophages and Monocytes,fMLP Signaling in Neutrophils,Integrin Signaling,Rac Signaling,Regulation of Actin-based …
hsa-miR-424-5p	miR-16-5p (and other miRNAs w/seed AGCAGCA)	4.689	TargetScan Human	High (predicted)	ACTR2	Actin Cytoskeleton Signaling,Actin Nucleation by ARP-WASP Complex,Axonal Guidance Signaling,CD28 Signaling in T Helper Cells,Cdc42 Signaling,Clathrin-mediated Endocytosis Signaling,Ephrin Receptor Signaling,Epithelial Adherens Junction Signaling,Fcγ Receptor-mediated Phagocytosis in Macrophages and Monocytes,fMLP Signaling in Neutrophils,Integrin Signaling,Rac Signaling,Regulation of Actin-based …
hsa-miR-503	miR-503-5p (miRNAs w/seed AGCAGCG)	4.273	TargetScan Human	High (predicted)	ACTR2	Actin Cytoskeleton Signaling,Actin Nucleation by ARP-WASP Complex,Axonal Guidance Signaling,CD28 Signaling in T Helper Cells,Cdc42 Signaling,Clathrin-mediated Endocytosis Signaling,Ephrin Receptor Signaling,Epithelial Adherens Junction Signaling,Fcγ Receptor-mediated Phagocytosis in Macrophages and Monocytes,fMLP Signaling in Neutrophils,Integrin Signaling,Rac Signaling,Regulation of Actin-based …
hsa-miR-514b-5p	miR-513c-5p (and other miRNAs w/seed UCUCAAG)	1.841	TargetScan Human	High (predicted)	ACTR2	Actin Cytoskeleton Signaling,Actin Nucleation by ARP-WASP Complex,Axonal Guidance Signaling,CD28 Signaling in T Helper Cells,Cdc42 Signaling,Clathrin-mediated Endocytosis Signaling,Ephrin Receptor Signaling,Epithelial Adherens Junction Signaling,Fcγ Receptor-mediated Phagocytosis in Macrophages and Monocytes,fMLP Signaling in Neutrophils,Integrin Signaling,Rac Signaling,Regulation of Actin-based …
hsa-miR-130a-3p	miR-130a-3p (and other miRNAs w/seed AGUGCAA)	3.271	TargetScan Human	High (predicted)	ACVR1	Epithelial Adherens Junction Signaling,Factors Promoting Cardiogenesis in Vertebrates,Human Embryonic Stem Cell Pluripotency,PPARα/RXRα Activation,TGF-β Signaling,Wnt/β-catenin Signaling
hsa-miR-132-3p	miR-132-3p (and other miRNAs w/seed AACAGUC)	5.597	TargetScan Human	High (predicted)	ACVR1	Epithelial Adherens Junction Signaling,Factors Promoting Cardiogenesis in Vertebrates,Human Embryonic Stem Cell Pluripotency,PPARα/RXRα Activation,TGF-β Signaling,Wnt/β-catenin Signaling
hsa-let-7g-5p	let-7a-5p (and other miRNAs w/seed GAGGUAG)	4.174	TargetScan Human	High (predicted)	ACVR1B	Epithelial Adherens Junction Signaling,Factors Promoting Cardiogenesis in Vertebrates,PPARα/RXRα Activation,TGF-β Signaling,Wnt/β-catenin Signaling
hsa-miR-20a-5p	miR-17-5p (and other miRNAs w/seed AAAGUGC)	3.855	TargetScan Human	High (predicted)	ACVR1B	Epithelial Adherens Junction Signaling,Factors Promoting Cardiogenesis in Vertebrates,PPARα/RXRα Activation,TGF-β Signaling,Wnt/β-catenin Signaling
hsa-miR-22-3p	miR-22-3p (miRNAs w/seed AGCUGCC)	1.753	TargetScan Human	High (predicted)	ACVR1B	Epithelial Adherens Junction Signaling,Factors Promoting Cardiogenesis in Vertebrates,PPARα/RXRα Activation,TGF-β Signaling,Wnt/β-catenin Signaling
hsa-let-7g-5p	let-7a-5p (and other miRNAs w/seed GAGGUAG)	4.174	TargetScan Human	High (predicted)	ACVR1C	Epithelial Adherens Junction Signaling,Factors Promoting Cardiogenesis in Vertebrates,PPARα/RXRα Activation,TGF-β Signaling,Wnt/β-catenin Signaling
hsa-miR-125b-5p	miR-125b-5p (and other miRNAs w/seed CCCUGAG)	5.009	TargetScan Human	High (predicted)	ACVR1C	Epithelial Adherens Junction Signaling,Factors Promoting Cardiogenesis in Vertebrates,PPARα/RXRα Activation,TGF-β Signaling,Wnt/β-catenin Signaling
hsa-miR-130a-3p	miR-130a-3p (and other miRNAs w/seed AGUGCAA)	3.271	TargetScan Human	High (predicted)	ACVR1C	Epithelial Adherens Junction Signaling,Factors Promoting Cardiogenesis in Vertebrates,PPARα/RXRα Activation,TGF-β Signaling,Wnt/β-catenin Signaling
hsa-miR-181a-5p	miR-181a-5p (and other miRNAs w/seed ACAUUCA)	3.826	TargetScan Human	High (predicted)	ACVR1C	Epithelial Adherens Junction Signaling,Factors Promoting Cardiogenesis in Vertebrates,PPARα/RXRα Activation,TGF-β Signaling,Wnt/β-catenin Signaling
hsa-miR-21-5p	miR-21-5p (and other miRNAs w/seed AGCUUAU)	8.542	TargetScan Human	High (predicted)	ACVR1C	Epithelial Adherens Junction Signaling,Factors Promoting Cardiogenesis in Vertebrates,PPARα/RXRα Activation,TGF-β Signaling,Wnt/β-catenin Signaling
hsa-miR-23b-3p	miR-23a-3p (and other miRNAs w/seed UCACAUU)	2.592	TargetScan Human	High (predicted)	ACVR1C	Epithelial Adherens Junction Signaling,Factors Promoting Cardiogenesis in Vertebrates,PPARα/RXRα Activation,TGF-β Signaling,Wnt/β-catenin Signaling
hsa-let-7g-5p	let-7a-5p (and other miRNAs w/seed GAGGUAG)	4.174	TargetScan Human	High (predicted)	ACVR2A	Epithelial Adherens Junction Signaling,Factors Promoting Cardiogenesis in Vertebrates,PPARα/RXRα Activation,Pyridoxal 5'-phosphate Salvage Pathway,Salvage Pathways of Pyrimidine Ribonucleotides,TGF-β Signaling,Wnt/β-catenin Signaling
hsa-miR-424-5p	miR-16-5p (and other miRNAs w/seed AGCAGCA)	4.689	TargetScan Human	High (predicted)	ACVR2A	Epithelial Adherens Junction Signaling,Factors Promoting Cardiogenesis in Vertebrates,PPARα/RXRα Activation,Pyridoxal 5'-phosphate Salvage Pathway,Salvage Pathways of Pyrimidine Ribonucleotides,TGF-β Signaling,Wnt/β-catenin Signaling
hsa-miR-181a-5p	miR-181a-5p (and other miRNAs w/seed ACAUUCA)	3.826	TargetScan Human	High (predicted)	ACVR2A	Epithelial Adherens Junction Signaling,Factors Promoting Cardiogenesis in Vertebrates,PPARα/RXRα Activation,Pyridoxal 5'-phosphate Salvage Pathway,Salvage Pathways of Pyrimidine Ribonucleotides,TGF-β Signaling,Wnt/β-catenin Signaling
hsa-miR-21-5p	miR-21-5p (and other miRNAs w/seed AGCUUAU)	8.542	TargetScan Human	High (predicted)	ACVR2A	Epithelial Adherens Junction Signaling,Factors Promoting Cardiogenesis in Vertebrates,PPARα/RXRα Activation,Pyridoxal 5'-phosphate Salvage Pathway,Salvage Pathways of Pyrimidine Ribonucleotides,TGF-β Signaling,Wnt/β-catenin Signaling
hsa-miR-223-3p	miR-223-3p (miRNAs w/seed GUCAGUU)	2.58	TargetScan Human	High (predicted)	ACVR2A	Epithelial Adherens Junction Signaling,Factors Promoting Cardiogenesis in Vertebrates,PPARα/RXRα Activation,Pyridoxal 5'-phosphate Salvage Pathway,Salvage Pathways of Pyrimidine Ribonucleotides,TGF-β Signaling,Wnt/β-catenin Signaling
hsa-miR-29a-3p	miR-29b-3p (and other miRNAs w/seed AGCACCA)	4.944	miRecords	Experimentally Observed	ACVR2A	Epithelial Adherens Junction Signaling,Factors Promoting Cardiogenesis in Vertebrates,PPARα/RXRα Activation,Pyridoxal 5'-phosphate Salvage Pathway,Salvage Pathways of Pyrimidine Ribonucleotides,TGF-β Signaling,Wnt/β-catenin Signaling
hsa-let-7g-5p	let-7a-5p (and other miRNAs w/seed GAGGUAG)	4.174	TargetScan Human	High (predicted)	ACVR2B	Epithelial Adherens Junction Signaling,Factors Promoting Cardiogenesis in Vertebrates,PPARα/RXRα Activation,TGF-β Signaling,Wnt/β-catenin Signaling
hsa-miR-107	miR-103-3p (and other miRNAs w/seed GCAGCAU)	2.207	TargetScan Human	High (predicted)	ACVR2B	Epithelial Adherens Junction Signaling,Factors Promoting Cardiogenesis in Vertebrates,PPARα/RXRα Activation,TGF-β Signaling,Wnt/β-catenin Signaling
hsa-miR-132-3p	miR-132-3p (and other miRNAs w/seed AACAGUC)	5.597	TargetScan Human	High (predicted)	ACVR2B	Epithelial Adherens Junction Signaling,Factors Promoting Cardiogenesis in Vertebrates,PPARα/RXRα Activation,TGF-β Signaling,Wnt/β-catenin Signaling
hsa-miR-424-5p	miR-16-5p (and other miRNAs w/seed AGCAGCA)	4.689	TargetScan Human	High (predicted)	ACVR2B	Epithelial Adherens Junction Signaling,Factors Promoting Cardiogenesis in Vertebrates,PPARα/RXRα Activation,TGF-β Signaling,Wnt/β-catenin Signaling
hsa-miR-181a-5p	miR-181a-5p (and other miRNAs w/seed ACAUUCA)	3.826	TargetScan Human	High (predicted)	ACVR2B	Epithelial Adherens Junction Signaling,Factors Promoting Cardiogenesis in Vertebrates,PPARα/RXRα Activation,TGF-β Signaling,Wnt/β-catenin Signaling
hsa-miR-22-3p	miR-22-3p (miRNAs w/seed AGCUGCC)	1.753	TargetScan Human	High (predicted)	ACVR2B	Epithelial Adherens Junction Signaling,Factors Promoting Cardiogenesis in Vertebrates,PPARα/RXRα Activation,TGF-β Signaling,Wnt/β-catenin Signaling
hsa-miR-23b-3p	miR-23a-3p (and other miRNAs w/seed UCACAUU)	2.592	TargetScan Human	High (predicted)	ACVR2B	Epithelial Adherens Junction Signaling,Factors Promoting Cardiogenesis in Vertebrates,PPARα/RXRα Activation,TGF-β Signaling,Wnt/β-catenin Signaling
hsa-miR-34a-5p	miR-34a-5p (and other miRNAs w/seed GGCAGUG)	3.09	TargetScan Human	High (predicted)	ACVR2B	Epithelial Adherens Junction Signaling,Factors Promoting Cardiogenesis in Vertebrates,PPARα/RXRα Activation,TGF-β Signaling,Wnt/β-catenin Signaling
hsa-miR-374a-5p	miR-374b-5p (and other miRNAs w/seed UAUAAUA)	2.054	TargetScan Human	High (predicted)	ACVR2B	Epithelial Adherens Junction Signaling,Factors Promoting Cardiogenesis in Vertebrates,PPARα/RXRα Activation,TGF-β Signaling,Wnt/β-catenin Signaling
hsa-miR-503	miR-503-5p (miRNAs w/seed AGCAGCG)	4.273	TargetScan Human	High (predicted)	ACVR2B	Epithelial Adherens Junction Signaling,Factors Promoting Cardiogenesis in Vertebrates,PPARα/RXRα Activation,TGF-β Signaling,Wnt/β-catenin Signaling
hsa-miR-22-3p	miR-22-3p (miRNAs w/seed AGCUGCC)	1.753	TargetScan Human	High (predicted)	ACVRL1
hsa-miR-29a-3p	miR-29b-3p (and other miRNAs w/seed AGCACCA)	4.944	TargetScan Human	High (predicted)	ADA	Adenine and Adenosine Salvage III,Adenosine Nucleotides Degradation II,Primary Immunodeficiency Signaling,Purine Nucleotides Degradation II (Aerobic),Purine Ribonucleosides Degradation to Ribose-1-phosphate
hsa-miR-374a-5p	miR-374b-5p (and other miRNAs w/seed UAUAAUA)	2.054	TargetScan Human	High (predicted)	ADAM10	Axonal Guidance Signaling,Ephrin A Signaling,Ephrin Receptor Signaling,Inhibition of Matrix Metalloproteases
hsa-miR-25-3p	miR-92a-3p (and other miRNAs w/seed AUUGCAC)	2.069	TargetScan Human	High (predicted)	ADAM10	Axonal Guidance Signaling,Ephrin A Signaling,Ephrin Receptor Signaling,Inhibition of Matrix Metalloproteases
hsa-miR-125b-5p	miR-125b-5p (and other miRNAs w/seed CCCUGAG)	5.009	TargetScan Human	High (predicted)	ADAM11	Axonal Guidance Signaling
hsa-miR-181a-5p	miR-181a-5p (and other miRNAs w/seed ACAUUCA)	3.826	TargetScan Human	High (predicted)	ADAM11	Axonal Guidance Signaling
hsa-miR-22-3p	miR-22-3p (miRNAs w/seed AGCUGCC)	1.753	TargetScan Human	High (predicted)	ADAM11	Axonal Guidance Signaling
hsa-miR-130a-3p	miR-130a-3p (and other miRNAs w/seed AGUGCAA)	3.271	TargetScan Human	High (predicted)	ADAM12	Axonal Guidance Signaling,Inhibition of Matrix Metalloproteases
hsa-miR-19b-3p	miR-19b-3p (and other miRNAs w/seed GUGCAAA)	3.334	TargetScan Human	High (predicted)	ADAM12	Axonal Guidance Signaling,Inhibition of Matrix Metalloproteases
hsa-miR-29a-3p	miR-29b-3p (and other miRNAs w/seed AGCACCA)	4.944	TargetScan Human	High (predicted)	ADAM12	Axonal Guidance Signaling,Inhibition of Matrix Metalloproteases
hsa-miR-25-3p	miR-92a-3p (and other miRNAs w/seed AUUGCAC)	2.069	TargetScan Human	High (predicted)	ADAM15	Axonal Guidance Signaling
hsa-miR-23b-3p	miR-23a-3p (and other miRNAs w/seed UCACAUU)	2.592	TargetScan Human	High (predicted)	ADAM19	Axonal Guidance Signaling
hsa-miR-29a-3p	miR-29b-3p (and other miRNAs w/seed AGCACCA)	4.944	TargetScan Human	High (predicted)	ADAM19	Axonal Guidance Signaling
hsa-miR-25-3p	miR-92a-3p (and other miRNAs w/seed AUUGCAC)	2.069	TargetScan Human	High (predicted)	ADAM19	Axonal Guidance Signaling
hsa-miR-34a-5p	miR-34a-5p (and other miRNAs w/seed GGCAGUG)	3.09	TargetScan Human	High (predicted)	ADAM22	Axonal Guidance Signaling
hsa-miR-514a-3p	miR-514a-3p (and other miRNAs w/seed UUGACAC)	2.631	TargetScan Human	High (predicted)	ADAM22	Axonal Guidance Signaling
hsa-miR-25-3p	miR-92a-3p (and other miRNAs w/seed AUUGCAC)	2.069	TargetScan Human	High (predicted)	ADAM23	Axonal Guidance Signaling
hsa-miR-107	miR-103-3p (and other miRNAs w/seed GCAGCAU)	2.207	TargetScan Human	High (predicted)	ADAM7
hsa-miR-125b-5p	miR-125b-5p (and other miRNAs w/seed CCCUGAG)	5.009	TargetScan Human	High (predicted)	ADAM9	Axonal Guidance Signaling
hsa-miR-20a-5p	miR-17-5p (and other miRNAs w/seed AAAGUGC)	3.855	TargetScan Human	High (predicted)	ADAM9	Axonal Guidance Signaling
hsa-let-7g-5p	let-7a-5p (and other miRNAs w/seed GAGGUAG)	4.174	TargetScan Human	High (predicted)	ADAMTS1	Axonal Guidance Signaling
hsa-miR-125b-5p	miR-125b-5p (and other miRNAs w/seed CCCUGAG)	5.009	miRecords	Experimentally Observed	ADAMTS1	Axonal Guidance Signaling
hsa-miR-424-5p	miR-16-5p (and other miRNAs w/seed AGCAGCA)	4.689	TargetScan Human	High (predicted)	ADAMTS1	Axonal Guidance Signaling
hsa-miR-181a-5p	miR-181a-5p (and other miRNAs w/seed ACAUUCA)	3.826	TargetScan Human	High (predicted)	ADAMTS1	Axonal Guidance Signaling
hsa-miR-503	miR-503-5p (miRNAs w/seed AGCAGCG)	4.273	TargetScan Human	High (predicted)	ADAMTS1	Axonal Guidance Signaling
hsa-miR-29a-3p	miR-29b-3p (and other miRNAs w/seed AGCACCA)	4.944	TargetScan Human	High (predicted)	ADAMTS10
hsa-miR-34a-5p	miR-34a-5p (and other miRNAs w/seed GGCAGUG)	3.09	TargetScan Human	High (predicted)	ADAMTS10
hsa-let-7g-5p	let-7a-5p (and other miRNAs w/seed GAGGUAG)	4.174	TargetScan Human	High (predicted)	ADAMTS14
hsa-miR-125b-5p	miR-125b-5p (and other miRNAs w/seed CCCUGAG)	5.009	TargetScan Human	High (predicted)	ADAMTS14
hsa-let-7g-5p	let-7a-5p (and other miRNAs w/seed GAGGUAG)	4.174	TargetScan Human	High (predicted)	ADAMTS15
hsa-miR-125b-5p	miR-125b-5p (and other miRNAs w/seed CCCUGAG)	5.009	TargetScan Human	High (predicted)	ADAMTS15
hsa-miR-19b-3p	miR-19b-3p (and other miRNAs w/seed GUGCAAA)	3.334	TargetScan Human	High (predicted)	ADAMTS17
hsa-miR-29a-3p	miR-29b-3p (and other miRNAs w/seed AGCACCA)	4.944	TargetScan Human	High (predicted)	ADAMTS17
hsa-miR-130a-3p	miR-130a-3p (and other miRNAs w/seed AGUGCAA)	3.271	TargetScan Human	High (predicted)	ADAMTS18
hsa-miR-424-5p	miR-16-5p (and other miRNAs w/seed AGCAGCA)	4.689	TargetScan Human	High (predicted)	ADAMTS18
hsa-miR-181a-5p	miR-181a-5p (and other miRNAs w/seed ACAUUCA)	3.826	TargetScan Human	High (predicted)	ADAMTS18
hsa-miR-19b-3p	miR-19b-3p (and other miRNAs w/seed GUGCAAA)	3.334	TargetScan Human	High (predicted)	ADAMTS18
hsa-miR-29a-3p	miR-29b-3p (and other miRNAs w/seed AGCACCA)	4.944	TargetScan Human	High (predicted)	ADAMTS18
hsa-miR-130a-3p	miR-130a-3p (and other miRNAs w/seed AGUGCAA)	3.271	TargetScan Human	High (predicted)	ADAMTS19
hsa-miR-181a-5p	miR-181a-5p (and other miRNAs w/seed ACAUUCA)	3.826	TargetScan Human	High (predicted)	ADAMTS19
hsa-miR-29a-3p	miR-29b-3p (and other miRNAs w/seed AGCACCA)	4.944	TargetScan Human	High (predicted)	ADAMTS19
hsa-miR-29a-3p	miR-29b-3p (and other miRNAs w/seed AGCACCA)	4.944	TargetScan Human	High (predicted)	ADAMTS2	Axonal Guidance Signaling
hsa-miR-125b-5p	miR-125b-5p (and other miRNAs w/seed CCCUGAG)	5.009	TargetScan Human	High (predicted)	ADAMTS4	Axonal Guidance Signaling,Role of Macrophages, Fibroblasts and Endothelial Cells in Rheumatoid Arthritis,Role of Osteoblasts, Osteoclasts and Chondrocytes in Rheumatoid Arthritis
hsa-let-7g-5p	let-7a-5p (and other miRNAs w/seed GAGGUAG)	4.174	TargetScan Human	High (predicted)	ADAMTS5	Axonal Guidance Signaling,Role of Osteoblasts, Osteoclasts and Chondrocytes in Rheumatoid Arthritis
hsa-miR-132-3p	miR-132-3p (and other miRNAs w/seed AACAGUC)	5.597	TargetScan Human	High (predicted)	ADAMTS5	Axonal Guidance Signaling,Role of Osteoblasts, Osteoclasts and Chondrocytes in Rheumatoid Arthritis
hsa-miR-424-5p	miR-16-5p (and other miRNAs w/seed AGCAGCA)	4.689	TargetScan Human	High (predicted)	ADAMTS5	Axonal Guidance Signaling,Role of Osteoblasts, Osteoclasts and Chondrocytes in Rheumatoid Arthritis
hsa-miR-20a-5p	miR-17-5p (and other miRNAs w/seed AAAGUGC)	3.855	TargetScan Human	High (predicted)	ADAMTS5	Axonal Guidance Signaling,Role of Osteoblasts, Osteoclasts and Chondrocytes in Rheumatoid Arthritis
hsa-miR-181a-5p	miR-181a-5p (and other miRNAs w/seed ACAUUCA)	3.826	TargetScan Human	High (predicted)	ADAMTS5	Axonal Guidance Signaling,Role of Osteoblasts, Osteoclasts and Chondrocytes in Rheumatoid Arthritis
hsa-miR-22-3p	miR-22-3p (miRNAs w/seed AGCUGCC)	1.753	TargetScan Human	High (predicted)	ADAMTS5	Axonal Guidance Signaling,Role of Osteoblasts, Osteoclasts and Chondrocytes in Rheumatoid Arthritis
hsa-miR-23b-3p	miR-23a-3p (and other miRNAs w/seed UCACAUU)	2.592	TargetScan Human	High (predicted)	ADAMTS5	Axonal Guidance Signaling,Role of Osteoblasts, Osteoclasts and Chondrocytes in Rheumatoid Arthritis
hsa-miR-29a-3p	miR-29b-3p (and other miRNAs w/seed AGCACCA)	4.944	TargetScan Human	High (predicted)	ADAMTS5	Axonal Guidance Signaling,Role of Osteoblasts, Osteoclasts and Chondrocytes in Rheumatoid Arthritis
hsa-miR-374a-5p	miR-374b-5p (and other miRNAs w/seed UAUAAUA)	2.054	TargetScan Human	High (predicted)	ADAMTS5	Axonal Guidance Signaling,Role of Osteoblasts, Osteoclasts and Chondrocytes in Rheumatoid Arthritis
hsa-miR-132-3p	miR-132-3p (and other miRNAs w/seed AACAGUC)	5.597	TargetScan Human	High (predicted)	ADAMTS6	Axonal Guidance Signaling
hsa-miR-23b-3p	miR-23a-3p (and other miRNAs w/seed UCACAUU)	2.592	TargetScan Human	High (predicted)	ADAMTS6	Axonal Guidance Signaling
hsa-miR-29a-3p	miR-29b-3p (and other miRNAs w/seed AGCACCA)	4.944	TargetScan Human	High (predicted)	ADAMTS6	Axonal Guidance Signaling
hsa-miR-29a-3p	miR-29b-3p (and other miRNAs w/seed AGCACCA)	4.944	TargetScan Human	High (predicted)	ADAMTS7	Axonal Guidance Signaling
hsa-let-7g-5p	let-7a-5p (and other miRNAs w/seed GAGGUAG)	4.174	TargetScan Human	High (predicted)	ADAMTS8	Axonal Guidance Signaling
hsa-miR-29a-3p	miR-29b-3p (and other miRNAs w/seed AGCACCA)	4.944	TargetScan Human	High (predicted)	ADAMTS9	Axonal Guidance Signaling
hsa-miR-25-3p	miR-92a-3p (and other miRNAs w/seed AUUGCAC)	2.069	TargetScan Human	High (predicted)	ADAMTS9	Axonal Guidance Signaling
hsa-miR-181a-5p	miR-181a-5p (and other miRNAs w/seed ACAUUCA)	3.826	TargetScan Human	High (predicted)	ADAMTSL1
hsa-miR-25-3p	miR-92a-3p (and other miRNAs w/seed AUUGCAC)	2.069	TargetScan Human	High (predicted)	ADAMTSL1
hsa-miR-107	miR-103-3p (and other miRNAs w/seed GCAGCAU)	2.207	TargetScan Human	High (predicted)	ADAMTSL2
hsa-miR-20a-5p	miR-17-5p (and other miRNAs w/seed AAAGUGC)	3.855	TargetScan Human	High (predicted)	ADAMTSL2
hsa-miR-107	miR-103-3p (and other miRNAs w/seed GCAGCAU)	2.207	TargetScan Human	High (predicted)	ADAMTSL3
hsa-miR-424-5p	miR-16-5p (and other miRNAs w/seed AGCAGCA)	4.689	TargetScan Human	High (predicted)	ADAMTSL3
hsa-miR-19b-3p	miR-19b-3p (and other miRNAs w/seed GUGCAAA)	3.334	TargetScan Human	High (predicted)	ADAMTSL3
hsa-miR-374a-5p	miR-374b-5p (and other miRNAs w/seed UAUAAUA)	2.054	TargetScan Human	High (predicted)	ADAMTSL3
hsa-miR-25-3p	miR-92a-3p (and other miRNAs w/seed AUUGCAC)	2.069	TargetScan Human	High (predicted)	ADAMTSL3
hsa-miR-34a-5p	miR-34a-5p (and other miRNAs w/seed GGCAGUG)	3.09	TargetScan Human	High (predicted)	ADAMTSL4
hsa-miR-22-3p	miR-22-3p (miRNAs w/seed AGCUGCC)	1.753	TargetScan Human	High (predicted)	ADAMTSL5
hsa-miR-20a-5p	miR-17-5p (and other miRNAs w/seed AAAGUGC)	3.855	TargetScan Human	High (predicted)	ADAR	Activation of IRF by Cytosolic Pattern Recognition Receptors
hsa-miR-181a-5p	miR-181a-5p (and other miRNAs w/seed ACAUUCA)	3.826	TargetScan Human	High (predicted)	ADARB1
hsa-miR-130a-3p	miR-130a-3p (and other miRNAs w/seed AGUGCAA)	3.271	TargetScan Human	High (predicted)	ADARB2
hsa-miR-181a-5p	miR-181a-5p (and other miRNAs w/seed ACAUUCA)	3.826	TargetScan Human	High (predicted)	ADARB2
hsa-miR-22-3p	miR-22-3p (miRNAs w/seed AGCUGCC)	1.753	TargetScan Human	High (predicted)	ADAT2
hsa-miR-34a-5p	miR-34a-5p (and other miRNAs w/seed GGCAGUG)	3.09	TargetScan Human	High (predicted)	ADAT2
hsa-miR-361-5p	miR-361-5p (miRNAs w/seed UAUCAGA)	3.157	TargetScan Human	High (predicted)	ADAT2
hsa-miR-22-3p	miR-22-3p (miRNAs w/seed AGCUGCC)	1.753	TargetScan Human	High (predicted)	ADCK2
hsa-miR-99a-5p	miR-100-5p (and other miRNAs w/seed ACCCGUA)	2.891	TargetScan Human	High (predicted)	ADCY1	Breast Cancer Regulation by Stathmin1,cAMP-mediated signaling,Cardiac Hypertrophy Signaling,Cardiac β-adrenergic Signaling,CDK5 Signaling,Cellular Effects of Sildenafil (Viagra),Colorectal Cancer Metastasis Signaling,Corticotropin Releasing Hormone Signaling,CREB Signaling in Neurons,CXCR4 Signaling,Dopamine Receptor Signaling,Dopamine-DARPP32 Feedback in cAMP Signaling,Endothelin-1 Signaling,eNO…
hsa-miR-125b-5p	miR-125b-5p (and other miRNAs w/seed CCCUGAG)	5.009	TargetScan Human	High (predicted)	ADCY1	Breast Cancer Regulation by Stathmin1,cAMP-mediated signaling,Cardiac Hypertrophy Signaling,Cardiac β-adrenergic Signaling,CDK5 Signaling,Cellular Effects of Sildenafil (Viagra),Colorectal Cancer Metastasis Signaling,Corticotropin Releasing Hormone Signaling,CREB Signaling in Neurons,CXCR4 Signaling,Dopamine Receptor Signaling,Dopamine-DARPP32 Feedback in cAMP Signaling,Endothelin-1 Signaling,eNO…
hsa-miR-130a-3p	miR-130a-3p (and other miRNAs w/seed AGUGCAA)	3.271	TargetScan Human	High (predicted)	ADCY1	Breast Cancer Regulation by Stathmin1,cAMP-mediated signaling,Cardiac Hypertrophy Signaling,Cardiac β-adrenergic Signaling,CDK5 Signaling,Cellular Effects of Sildenafil (Viagra),Colorectal Cancer Metastasis Signaling,Corticotropin Releasing Hormone Signaling,CREB Signaling in Neurons,CXCR4 Signaling,Dopamine Receptor Signaling,Dopamine-DARPP32 Feedback in cAMP Signaling,Endothelin-1 Signaling,eNO…
hsa-miR-132-3p	miR-132-3p (and other miRNAs w/seed AACAGUC)	5.597	TargetScan Human	High (predicted)	ADCY1	Breast Cancer Regulation by Stathmin1,cAMP-mediated signaling,Cardiac Hypertrophy Signaling,Cardiac β-adrenergic Signaling,CDK5 Signaling,Cellular Effects of Sildenafil (Viagra),Colorectal Cancer Metastasis Signaling,Corticotropin Releasing Hormone Signaling,CREB Signaling in Neurons,CXCR4 Signaling,Dopamine Receptor Signaling,Dopamine-DARPP32 Feedback in cAMP Signaling,Endothelin-1 Signaling,eNO…
hsa-miR-181a-5p	miR-181a-5p (and other miRNAs w/seed ACAUUCA)	3.826	TargetScan Human	High (predicted)	ADCY1	Breast Cancer Regulation by Stathmin1,cAMP-mediated signaling,Cardiac Hypertrophy Signaling,Cardiac β-adrenergic Signaling,CDK5 Signaling,Cellular Effects of Sildenafil (Viagra),Colorectal Cancer Metastasis Signaling,Corticotropin Releasing Hormone Signaling,CREB Signaling in Neurons,CXCR4 Signaling,Dopamine Receptor Signaling,Dopamine-DARPP32 Feedback in cAMP Signaling,Endothelin-1 Signaling,eNO…
hsa-miR-19b-3p	miR-19b-3p (and other miRNAs w/seed GUGCAAA)	3.334	TargetScan Human	High (predicted)	ADCY1	Breast Cancer Regulation by Stathmin1,cAMP-mediated signaling,Cardiac Hypertrophy Signaling,Cardiac β-adrenergic Signaling,CDK5 Signaling,Cellular Effects of Sildenafil (Viagra),Colorectal Cancer Metastasis Signaling,Corticotropin Releasing Hormone Signaling,CREB Signaling in Neurons,CXCR4 Signaling,Dopamine Receptor Signaling,Dopamine-DARPP32 Feedback in cAMP Signaling,Endothelin-1 Signaling,eNO…
hsa-miR-22-3p	miR-22-3p (miRNAs w/seed AGCUGCC)	1.753	TargetScan Human	High (predicted)	ADCY1	Breast Cancer Regulation by Stathmin1,cAMP-mediated signaling,Cardiac Hypertrophy Signaling,Cardiac β-adrenergic Signaling,CDK5 Signaling,Cellular Effects of Sildenafil (Viagra),Colorectal Cancer Metastasis Signaling,Corticotropin Releasing Hormone Signaling,CREB Signaling in Neurons,CXCR4 Signaling,Dopamine Receptor Signaling,Dopamine-DARPP32 Feedback in cAMP Signaling,Endothelin-1 Signaling,eNO…
hsa-miR-23b-3p	miR-23a-3p (and other miRNAs w/seed UCACAUU)	2.592	TargetScan Human	High (predicted)	ADCY1	Breast Cancer Regulation by Stathmin1,cAMP-mediated signaling,Cardiac Hypertrophy Signaling,Cardiac β-adrenergic Signaling,CDK5 Signaling,Cellular Effects of Sildenafil (Viagra),Colorectal Cancer Metastasis Signaling,Corticotropin Releasing Hormone Signaling,CREB Signaling in Neurons,CXCR4 Signaling,Dopamine Receptor Signaling,Dopamine-DARPP32 Feedback in cAMP Signaling,Endothelin-1 Signaling,eNO…
hsa-miR-374a-5p	miR-374b-5p (and other miRNAs w/seed UAUAAUA)	2.054	TargetScan Human	High (predicted)	ADCY1	Breast Cancer Regulation by Stathmin1,cAMP-mediated signaling,Cardiac Hypertrophy Signaling,Cardiac β-adrenergic Signaling,CDK5 Signaling,Cellular Effects of Sildenafil (Viagra),Colorectal Cancer Metastasis Signaling,Corticotropin Releasing Hormone Signaling,CREB Signaling in Neurons,CXCR4 Signaling,Dopamine Receptor Signaling,Dopamine-DARPP32 Feedback in cAMP Signaling,Endothelin-1 Signaling,eNO…
hsa-miR-130a-3p	miR-130a-3p (and other miRNAs w/seed AGUGCAA)	3.271	TargetScan Human	High (predicted)	ADCY2	Breast Cancer Regulation by Stathmin1,cAMP-mediated signaling,Cardiac Hypertrophy Signaling,Cardiac β-adrenergic Signaling,CDK5 Signaling,Cellular Effects of Sildenafil (Viagra),Colorectal Cancer Metastasis Signaling,Corticotropin Releasing Hormone Signaling,CREB Signaling in Neurons,CXCR4 Signaling,Dopamine Receptor Signaling,Dopamine-DARPP32 Feedback in cAMP Signaling,Endothelin-1 Signaling,eNO…
hsa-miR-361-5p	miR-361-5p (miRNAs w/seed UAUCAGA)	3.157	TargetScan Human	High (predicted)	ADCY2	Breast Cancer Regulation by Stathmin1,cAMP-mediated signaling,Cardiac Hypertrophy Signaling,Cardiac β-adrenergic Signaling,CDK5 Signaling,Cellular Effects of Sildenafil (Viagra),Colorectal Cancer Metastasis Signaling,Corticotropin Releasing Hormone Signaling,CREB Signaling in Neurons,CXCR4 Signaling,Dopamine Receptor Signaling,Dopamine-DARPP32 Feedback in cAMP Signaling,Endothelin-1 Signaling,eNO…
hsa-miR-132-3p	miR-132-3p (and other miRNAs w/seed AACAGUC)	5.597	TargetScan Human	High (predicted)	ADCY3	Breast Cancer Regulation by Stathmin1,cAMP-mediated signaling,Cardiac Hypertrophy Signaling,Cardiac β-adrenergic Signaling,CDK5 Signaling,Cellular Effects of Sildenafil (Viagra),Colorectal Cancer Metastasis Signaling,Corticotropin Releasing Hormone Signaling,CREB Signaling in Neurons,CXCR4 Signaling,Dopamine Receptor Signaling,Dopamine-DARPP32 Feedback in cAMP Signaling,Endothelin-1 Signaling,eNO…
hsa-miR-25-3p	miR-92a-3p (and other miRNAs w/seed AUUGCAC)	2.069	TargetScan Human	High (predicted)	ADCY3	Breast Cancer Regulation by Stathmin1,cAMP-mediated signaling,Cardiac Hypertrophy Signaling,Cardiac β-adrenergic Signaling,CDK5 Signaling,Cellular Effects of Sildenafil (Viagra),Colorectal Cancer Metastasis Signaling,Corticotropin Releasing Hormone Signaling,CREB Signaling in Neurons,CXCR4 Signaling,Dopamine Receptor Signaling,Dopamine-DARPP32 Feedback in cAMP Signaling,Endothelin-1 Signaling,eNO…
hsa-miR-34a-5p	miR-34a-5p (and other miRNAs w/seed GGCAGUG)	3.09	TargetScan Human	High (predicted)	ADCY5	Breast Cancer Regulation by Stathmin1,cAMP-mediated signaling,Cardiac Hypertrophy Signaling,Cardiac β-adrenergic Signaling,CDK5 Signaling,Cellular Effects of Sildenafil (Viagra),Colorectal Cancer Metastasis Signaling,Corticotropin Releasing Hormone Signaling,CREB Signaling in Neurons,CXCR4 Signaling,Dopamine Receptor Signaling,Dopamine-DARPP32 Feedback in cAMP Signaling,Endothelin-1 Signaling,eNO…
hsa-miR-22-3p	miR-22-3p (miRNAs w/seed AGCUGCC)	1.753	TargetScan Human	High (predicted)	ADCY6	Breast Cancer Regulation by Stathmin1,cAMP-mediated signaling,Cardiac Hypertrophy Signaling,Cardiac β-adrenergic Signaling,CDK5 Signaling,Cellular Effects of Sildenafil (Viagra),Colorectal Cancer Metastasis Signaling,Corticotropin Releasing Hormone Signaling,CREB Signaling in Neurons,CXCR4 Signaling,Dopamine Receptor Signaling,Dopamine-DARPP32 Feedback in cAMP Signaling,Endothelin-1 Signaling,eNO…
hsa-miR-19b-3p	miR-19b-3p (and other miRNAs w/seed GUGCAAA)	3.334	TargetScan Human	High (predicted)	ADCY7	Breast Cancer Regulation by Stathmin1,cAMP-mediated signaling,Cardiac Hypertrophy Signaling,Cardiac β-adrenergic Signaling,CDK5 Signaling,Cellular Effects of Sildenafil (Viagra),Colorectal Cancer Metastasis Signaling,Corticotropin Releasing Hormone Signaling,CREB Signaling in Neurons,CXCR4 Signaling,Dopamine Receptor Signaling,Dopamine-DARPP32 Feedback in cAMP Signaling,Endothelin-1 Signaling,eNO…
hsa-miR-223-3p	miR-223-3p (miRNAs w/seed GUCAGUU)	2.58	TargetScan Human	High (predicted)	ADCY7	Breast Cancer Regulation by Stathmin1,cAMP-mediated signaling,Cardiac Hypertrophy Signaling,Cardiac β-adrenergic Signaling,CDK5 Signaling,Cellular Effects of Sildenafil (Viagra),Colorectal Cancer Metastasis Signaling,Corticotropin Releasing Hormone Signaling,CREB Signaling in Neurons,CXCR4 Signaling,Dopamine Receptor Signaling,Dopamine-DARPP32 Feedback in cAMP Signaling,Endothelin-1 Signaling,eNO…
hsa-let-7g-5p	let-7a-5p (and other miRNAs w/seed GAGGUAG)	4.174	TargetScan Human	High (predicted)	ADCY9	Breast Cancer Regulation by Stathmin1,cAMP-mediated signaling,Cardiac Hypertrophy Signaling,Cardiac β-adrenergic Signaling,CDK5 Signaling,Cellular Effects of Sildenafil (Viagra),Colorectal Cancer Metastasis Signaling,Corticotropin Releasing Hormone Signaling,CREB Signaling in Neurons,CXCR4 Signaling,Dopamine Receptor Signaling,Dopamine-DARPP32 Feedback in cAMP Signaling,Endothelin-1 Signaling,eNO…
hsa-miR-181a-5p	miR-181a-5p (and other miRNAs w/seed ACAUUCA)	3.826	TargetScan Human	High (predicted)	ADCY9	Breast Cancer Regulation by Stathmin1,cAMP-mediated signaling,Cardiac Hypertrophy Signaling,Cardiac β-adrenergic Signaling,CDK5 Signaling,Cellular Effects of Sildenafil (Viagra),Colorectal Cancer Metastasis Signaling,Corticotropin Releasing Hormone Signaling,CREB Signaling in Neurons,CXCR4 Signaling,Dopamine Receptor Signaling,Dopamine-DARPP32 Feedback in cAMP Signaling,Endothelin-1 Signaling,eNO…
hsa-miR-19b-3p	miR-19b-3p (and other miRNAs w/seed GUGCAAA)	3.334	TargetScan Human	High (predicted)	ADCY9	Breast Cancer Regulation by Stathmin1,cAMP-mediated signaling,Cardiac Hypertrophy Signaling,Cardiac β-adrenergic Signaling,CDK5 Signaling,Cellular Effects of Sildenafil (Viagra),Colorectal Cancer Metastasis Signaling,Corticotropin Releasing Hormone Signaling,CREB Signaling in Neurons,CXCR4 Signaling,Dopamine Receptor Signaling,Dopamine-DARPP32 Feedback in cAMP Signaling,Endothelin-1 Signaling,eNO…
hsa-miR-107	miR-103-3p (and other miRNAs w/seed GCAGCAU)	2.207	TargetScan Human	High (predicted)	ADCYAP1	Circadian Rhythm Signaling,GPCR-Mediated Integration of Enteroendocrine Signaling Exemplified by an L Cell
hsa-miR-29a-3p	miR-29b-3p (and other miRNAs w/seed AGCACCA)	4.944	TargetScan Human	High (predicted)	ADCYAP1R1	Circadian Rhythm Signaling
hsa-miR-107	miR-103-3p (and other miRNAs w/seed GCAGCAU)	2.207	TargetScan Human	High (predicted)	ADD1	Gαs Signaling,Protein Kinase A Signaling
hsa-miR-34a-5p	miR-34a-5p (and other miRNAs w/seed GGCAGUG)	3.09	TargetScan Human	High (predicted)	ADD2	Gαs Signaling,Protein Kinase A Signaling
hsa-miR-374a-5p	miR-374b-5p (and other miRNAs w/seed UAUAAUA)	2.054	TargetScan Human	High (predicted)	ADD3	Gαs Signaling,Protein Kinase A Signaling
hsa-miR-107	miR-103-3p (and other miRNAs w/seed GCAGCAU)	2.207	TargetScan Human	High (predicted)	ADGRA2
hsa-miR-424-5p	miR-16-5p (and other miRNAs w/seed AGCAGCA)	4.689	TargetScan Human	High (predicted)	ADGRA2
hsa-miR-25-3p	miR-92a-3p (and other miRNAs w/seed AUUGCAC)	2.069	TargetScan Human	High (predicted)	ADGRA2
hsa-miR-424-5p	miR-16-5p (and other miRNAs w/seed AGCAGCA)	4.689	TargetScan Human	High (predicted)	ADGRB1	p53 Signaling
hsa-miR-107	miR-103-3p (and other miRNAs w/seed GCAGCAU)	2.207	TargetScan Human	High (predicted)	ADGRB3
hsa-miR-130a-3p	miR-130a-3p (and other miRNAs w/seed AGUGCAA)	3.271	TargetScan Human	High (predicted)	ADGRB3
hsa-miR-181a-5p	miR-181a-5p (and other miRNAs w/seed ACAUUCA)	3.826	TargetScan Human	High (predicted)	ADGRB3
hsa-miR-223-3p	miR-223-3p (miRNAs w/seed GUCAGUU)	2.58	TargetScan Human	High (predicted)	ADGRB3
hsa-miR-25-3p	miR-92a-3p (and other miRNAs w/seed AUUGCAC)	2.069	TargetScan Human	High (predicted)	ADGRB3
hsa-miR-20a-5p	miR-17-5p (and other miRNAs w/seed AAAGUGC)	3.855	TargetScan Human	High (predicted)	ADGRD1
hsa-miR-23b-3p	miR-23a-3p (and other miRNAs w/seed UCACAUU)	2.592	TargetScan Human	High (predicted)	ADGRE2
hsa-miR-22-3p	miR-22-3p (miRNAs w/seed AGCUGCC)	1.753	TargetScan Human	High (predicted)	ADGRE5
hsa-miR-25-3p	miR-92a-3p (and other miRNAs w/seed AUUGCAC)	2.069	TargetScan Human	High (predicted)	ADGRF2
hsa-miR-130a-3p	miR-130a-3p (and other miRNAs w/seed AGUGCAA)	3.271	TargetScan Human	High (predicted)	ADGRF5
hsa-let-7g-5p	let-7a-5p (and other miRNAs w/seed GAGGUAG)	4.174	TarBase	Experimentally Observed	ADGRG1
hsa-miR-21-5p	miR-21-5p (and other miRNAs w/seed AGCUUAU)	8.542	TargetScan Human	High (predicted)	ADGRG2
hsa-miR-23b-3p	miR-23a-3p (and other miRNAs w/seed UCACAUU)	2.592	TargetScan Human	High (predicted)	ADGRG2
hsa-miR-125b-5p	miR-125b-5p (and other miRNAs w/seed CCCUGAG)	5.009	TargetScan Human	High (predicted)	ADGRG5
hsa-miR-424-5p	miR-16-5p (and other miRNAs w/seed AGCAGCA)	4.689	TargetScan Human	High (predicted)	ADGRL1
hsa-miR-34a-5p	miR-34a-5p (and other miRNAs w/seed GGCAGUG)	3.09	TargetScan Human	High (predicted)	ADGRL1
hsa-miR-503	miR-503-5p (miRNAs w/seed AGCAGCG)	4.273	TargetScan Human	High (predicted)	ADGRL1
hsa-miR-424-5p	miR-16-5p (and other miRNAs w/seed AGCAGCA)	4.689	TargetScan Human	High (predicted)	ADGRL2
hsa-miR-19b-3p	miR-19b-3p (and other miRNAs w/seed GUGCAAA)	3.334	TargetScan Human	High (predicted)	ADGRL2
hsa-miR-23b-3p	miR-23a-3p (and other miRNAs w/seed UCACAUU)	2.592	TargetScan Human	High (predicted)	ADGRL2
hsa-miR-374a-5p	miR-374b-5p (and other miRNAs w/seed UAUAAUA)	2.054	TargetScan Human	High (predicted)	ADGRL2
hsa-miR-107	miR-103-3p (and other miRNAs w/seed GCAGCAU)	2.207	TargetScan Human	High (predicted)	ADGRL3
hsa-let-7g-5p	let-7a-5p (and other miRNAs w/seed GAGGUAG)	4.174	TargetScan Human	High (predicted)	ADIPOR2	PPARα/RXRα Activation,Type II Diabetes Mellitus Signaling
hsa-miR-20a-5p	miR-17-5p (and other miRNAs w/seed AAAGUGC)	3.855	TargetScan Human	High (predicted)	ADIPOR2	PPARα/RXRα Activation,Type II Diabetes Mellitus Signaling
hsa-miR-19b-3p	miR-19b-3p (and other miRNAs w/seed GUGCAAA)	3.334	TargetScan Human	High (predicted)	ADIPOR2	PPARα/RXRα Activation,Type II Diabetes Mellitus Signaling
hsa-miR-34a-5p	miR-34a-5p (and other miRNAs w/seed GGCAGUG)	3.09	TargetScan Human	High (predicted)	ADIPOR2	PPARα/RXRα Activation,Type II Diabetes Mellitus Signaling
hsa-miR-181a-5p	miR-181a-5p (and other miRNAs w/seed ACAUUCA)	3.826	TargetScan Human	High (predicted)	ADM
hsa-miR-25-3p	miR-92a-3p (and other miRNAs w/seed AUUGCAC)	2.069	TargetScan Human	High (predicted)	ADM
hsa-miR-107	miR-103-3p (and other miRNAs w/seed GCAGCAU)	2.207	TargetScan Human	High (predicted)	ADNP
hsa-miR-19b-3p	miR-19b-3p (and other miRNAs w/seed GUGCAAA)	3.334	TargetScan Human	High (predicted)	ADNP
hsa-miR-21-5p	miR-21-5p (and other miRNAs w/seed AGCUUAU)	8.542	TargetScan Human	High (predicted)	ADNP
hsa-miR-23b-3p	miR-23a-3p (and other miRNAs w/seed UCACAUU)	2.592	TargetScan Human	High (predicted)	ADNP
hsa-miR-374a-5p	miR-374b-5p (and other miRNAs w/seed UAUAAUA)	2.054	TargetScan Human	High (predicted)	ADNP
hsa-miR-424-5p	miR-16-5p (and other miRNAs w/seed AGCAGCA)	4.689	TargetScan Human	High (predicted)	ADNP2
hsa-miR-181a-5p	miR-181a-5p (and other miRNAs w/seed ACAUUCA)	3.826	TargetScan Human	High (predicted)	ADO
hsa-miR-34a-5p	miR-34a-5p (and other miRNAs w/seed GGCAGUG)	3.09	TargetScan Human	High (predicted)	ADO
hsa-miR-25-3p	miR-92a-3p (and other miRNAs w/seed AUUGCAC)	2.069	TargetScan Human	High (predicted)	ADO
hsa-miR-424-5p	miR-16-5p (and other miRNAs w/seed AGCAGCA)	4.689	TargetScan Human	High (predicted)	ADORA2A	cAMP-mediated signaling,G-Protein Coupled Receptor Signaling,Gαs Signaling
hsa-miR-503	miR-503-5p (miRNAs w/seed AGCAGCG)	4.273	TargetScan Human	High (predicted)	ADORA2A	cAMP-mediated signaling,G-Protein Coupled Receptor Signaling,Gαs Signaling
hsa-miR-374a-5p	miR-374b-5p (and other miRNAs w/seed UAUAAUA)	2.054	TargetScan Human	High (predicted)	ADORA2B	cAMP-mediated signaling,G-Protein Coupled Receptor Signaling,Gαs Signaling
hsa-miR-125b-5p	miR-125b-5p (and other miRNAs w/seed CCCUGAG)	5.009	TargetScan Human	High (predicted)	ADPRH
hsa-miR-20a-5p	miR-17-5p (and other miRNAs w/seed AAAGUGC)	3.855	TargetScan Human	High (predicted)	ADRA1B	AMPK Signaling,Cardiac Hypertrophy Signaling,G-Protein Coupled Receptor Signaling,Gαq Signaling
hsa-miR-22-3p	miR-22-3p (miRNAs w/seed AGCUGCC)	1.753	TargetScan Human	High (predicted)	ADRA1B	AMPK Signaling,Cardiac Hypertrophy Signaling,G-Protein Coupled Receptor Signaling,Gαq Signaling
hsa-miR-23b-3p	miR-23a-3p (and other miRNAs w/seed UCACAUU)	2.592	TargetScan Human	High (predicted)	ADRA2A	AMPK Signaling,cAMP-mediated signaling,Cardiac Hypertrophy Signaling,G-Protein Coupled Receptor Signaling,Gαi Signaling,α-Adrenergic Signaling
hsa-miR-23b-3p	miR-23a-3p (and other miRNAs w/seed UCACAUU)	2.592	TargetScan Human	High (predicted)	ADRA2B	AMPK Signaling,cAMP-mediated signaling,Cardiac Hypertrophy Signaling,G-Protein Coupled Receptor Signaling,Gαi Signaling
hsa-let-7g-5p	let-7a-5p (and other miRNAs w/seed GAGGUAG)	4.174	TargetScan Human	High (predicted)	ADRB1	AMPK Signaling,cAMP-mediated signaling,Cardiac Hypertrophy Signaling,Cardiac β-adrenergic Signaling,G-Protein Coupled Receptor Signaling,Gap Junction Signaling,GPCR-Mediated Integration of Enteroendocrine Signaling Exemplified by an L Cell,Gαs Signaling,Nitric Oxide Signaling in the Cardiovascular System,TR/RXR Activation
hsa-miR-19b-3p	miR-19b-3p (and other miRNAs w/seed GUGCAAA)	3.334	TargetScan Human	High (predicted)	ADRB1	AMPK Signaling,cAMP-mediated signaling,Cardiac Hypertrophy Signaling,Cardiac β-adrenergic Signaling,G-Protein Coupled Receptor Signaling,Gap Junction Signaling,GPCR-Mediated Integration of Enteroendocrine Signaling Exemplified by an L Cell,Gαs Signaling,Nitric Oxide Signaling in the Cardiovascular System,TR/RXR Activation
hsa-miR-374a-5p	miR-374b-5p (and other miRNAs w/seed UAUAAUA)	2.054	TargetScan Human	High (predicted)	ADRB1	AMPK Signaling,cAMP-mediated signaling,Cardiac Hypertrophy Signaling,Cardiac β-adrenergic Signaling,G-Protein Coupled Receptor Signaling,Gap Junction Signaling,GPCR-Mediated Integration of Enteroendocrine Signaling Exemplified by an L Cell,Gαs Signaling,Nitric Oxide Signaling in the Cardiovascular System,TR/RXR Activation
hsa-miR-25-3p	miR-92a-3p (and other miRNAs w/seed AUUGCAC)	2.069	TargetScan Human	High (predicted)	ADRB1	AMPK Signaling,cAMP-mediated signaling,Cardiac Hypertrophy Signaling,Cardiac β-adrenergic Signaling,G-Protein Coupled Receptor Signaling,Gap Junction Signaling,GPCR-Mediated Integration of Enteroendocrine Signaling Exemplified by an L Cell,Gαs Signaling,Nitric Oxide Signaling in the Cardiovascular System,TR/RXR Activation
hsa-let-7g-5p	let-7a-5p (and other miRNAs w/seed GAGGUAG)	4.174	TargetScan Human	High (predicted)	ADRB2	AMPK Signaling,cAMP-mediated signaling,Cardiac Hypertrophy Signaling,G-Protein Coupled Receptor Signaling,Glucocorticoid Receptor Signaling,GPCR-Mediated Integration of Enteroendocrine Signaling Exemplified by an L Cell,Gαs Signaling
hsa-let-7g-5p	let-7a-5p (and other miRNAs w/seed GAGGUAG)	4.174	TargetScan Human	High (predicted)	ADRB3	AMPK Signaling,cAMP-mediated signaling,Cardiac Hypertrophy Signaling,G-Protein Coupled Receptor Signaling,GPCR-Mediated Integration of Enteroendocrine Signaling Exemplified by an L Cell,Gαs Signaling,Nitric Oxide Signaling in the Cardiovascular System
hsa-miR-424-5p	miR-16-5p (and other miRNAs w/seed AGCAGCA)	4.689	TarBase	Experimentally Observed	ADSS	Cardiac Hypertrophy Signaling,Purine Nucleotides De Novo Biosynthesis II
hsa-miR-19b-3p	miR-19b-3p (and other miRNAs w/seed GUGCAAA)	3.334	TargetScan Human	High (predicted)	ADSS	Cardiac Hypertrophy Signaling,Purine Nucleotides De Novo Biosynthesis II
hsa-miR-132-3p	miR-132-3p (and other miRNAs w/seed AACAGUC)	5.597	TargetScan Human	High (predicted)	AEBP2
hsa-miR-424-5p	miR-16-5p (and other miRNAs w/seed AGCAGCA)	4.689	TargetScan Human	High (predicted)	AEBP2
hsa-miR-20a-5p	miR-17-5p (and other miRNAs w/seed AAAGUGC)	3.855	TargetScan Human	High (predicted)	AEBP2
hsa-miR-19b-3p	miR-19b-3p (and other miRNAs w/seed GUGCAAA)	3.334	TargetScan Human	High (predicted)	AEBP2
hsa-miR-223-3p	miR-223-3p (miRNAs w/seed GUCAGUU)	2.58	TargetScan Human	High (predicted)	AEBP2
hsa-miR-23b-3p	miR-23a-3p (and other miRNAs w/seed UCACAUU)	2.592	TargetScan Human	High (predicted)	AEBP2
hsa-let-7g-5p	let-7a-5p (and other miRNAs w/seed GAGGUAG)	4.174	TargetScan Human	High (predicted)	AEN
hsa-miR-20a-5p	miR-17-5p (and other miRNAs w/seed AAAGUGC)	3.855	TargetScan Human	High (predicted)	AEN
hsa-miR-181a-5p	miR-181a-5p (and other miRNAs w/seed ACAUUCA)	3.826	TargetScan Human	High (predicted)	AFAP1
hsa-miR-25-3p	miR-92a-3p (and other miRNAs w/seed AUUGCAC)	2.069	TargetScan Human	High (predicted)	AFAP1
hsa-let-7g-5p	let-7a-5p (and other miRNAs w/seed GAGGUAG)	4.174	TargetScan Human	High (predicted)	AFDN	Epithelial Adherens Junction Signaling,Germ Cell-Sertoli Cell Junction Signaling,Leukocyte Extravasation Signaling,Sertoli Cell-Sertoli Cell Junction Signaling,Tight Junction Signaling
hsa-miR-22-3p	miR-22-3p (miRNAs w/seed AGCUGCC)	1.753	TargetScan Human	High (predicted)	AFDN	Epithelial Adherens Junction Signaling,Germ Cell-Sertoli Cell Junction Signaling,Leukocyte Extravasation Signaling,Sertoli Cell-Sertoli Cell Junction Signaling,Tight Junction Signaling
hsa-miR-23b-3p	miR-23a-3p (and other miRNAs w/seed UCACAUU)	2.592	TargetScan Human	High (predicted)	AFDN	Epithelial Adherens Junction Signaling,Germ Cell-Sertoli Cell Junction Signaling,Leukocyte Extravasation Signaling,Sertoli Cell-Sertoli Cell Junction Signaling,Tight Junction Signaling
hsa-miR-514a-3p	miR-514a-3p (and other miRNAs w/seed UUGACAC)	2.631	TargetScan Human	High (predicted)	AFDN	Epithelial Adherens Junction Signaling,Germ Cell-Sertoli Cell Junction Signaling,Leukocyte Extravasation Signaling,Sertoli Cell-Sertoli Cell Junction Signaling,Tight Junction Signaling
hsa-miR-20a-5p	miR-17-5p (and other miRNAs w/seed AAAGUGC)	3.855	TargetScan Human	High (predicted)	AFF1
hsa-miR-181a-5p	miR-181a-5p (and other miRNAs w/seed ACAUUCA)	3.826	TargetScan Human	High (predicted)	AFF1
hsa-miR-19b-3p	miR-19b-3p (and other miRNAs w/seed GUGCAAA)	3.334	TargetScan Human	High (predicted)	AFF1
hsa-miR-23b-3p	miR-23a-3p (and other miRNAs w/seed UCACAUU)	2.592	TargetScan Human	High (predicted)	AFF1
hsa-miR-374a-5p	miR-374b-5p (and other miRNAs w/seed UAUAAUA)	2.054	TargetScan Human	High (predicted)	AFF1
hsa-miR-25-3p	miR-92a-3p (and other miRNAs w/seed AUUGCAC)	2.069	TargetScan Human	High (predicted)	AFF1
hsa-let-7g-5p	let-7a-5p (and other miRNAs w/seed GAGGUAG)	4.174	TargetScan Human	High (predicted)	AFF2
hsa-miR-132-3p	miR-132-3p (and other miRNAs w/seed AACAGUC)	5.597	TargetScan Human	High (predicted)	AFF2
hsa-miR-20a-5p	miR-17-5p (and other miRNAs w/seed AAAGUGC)	3.855	TargetScan Human	High (predicted)	AFF2
hsa-miR-23b-3p	miR-23a-3p (and other miRNAs w/seed UCACAUU)	2.592	TargetScan Human	High (predicted)	AFF2
hsa-miR-34a-5p	miR-34a-5p (and other miRNAs w/seed GGCAGUG)	3.09	TargetScan Human	High (predicted)	AFF2
hsa-miR-130a-3p	miR-130a-3p (and other miRNAs w/seed AGUGCAA)	3.271	TargetScan Human	High (predicted)	AFF3
hsa-miR-23b-3p	miR-23a-3p (and other miRNAs w/seed UCACAUU)	2.592	TargetScan Human	High (predicted)	AFF3
hsa-miR-34a-5p	miR-34a-5p (and other miRNAs w/seed GGCAGUG)	3.09	TargetScan Human	High (predicted)	AFF3
hsa-miR-374a-5p	miR-374b-5p (and other miRNAs w/seed UAUAAUA)	2.054	TargetScan Human	High (predicted)	AFF3
hsa-miR-25-3p	miR-92a-3p (and other miRNAs w/seed AUUGCAC)	2.069	TargetScan Human	High (predicted)	AFF3
hsa-miR-107	miR-103-3p (and other miRNAs w/seed GCAGCAU)	2.207	TargetScan Human	High (predicted)	AFF4
hsa-miR-132-3p	miR-132-3p (and other miRNAs w/seed AACAGUC)	5.597	TargetScan Human	High (predicted)	AFF4
hsa-miR-424-5p	miR-16-5p (and other miRNAs w/seed AGCAGCA)	4.689	TargetScan Human	High (predicted)	AFF4
hsa-miR-20a-5p	miR-17-5p (and other miRNAs w/seed AAAGUGC)	3.855	TargetScan Human	High (predicted)	AFF4
hsa-miR-29a-3p	miR-29b-3p (and other miRNAs w/seed AGCACCA)	4.944	TargetScan Human	High (predicted)	AFF4
hsa-miR-34a-5p	miR-34a-5p (and other miRNAs w/seed GGCAGUG)	3.09	TargetScan Human	High (predicted)	AFF4
hsa-miR-374a-5p	miR-374b-5p (and other miRNAs w/seed UAUAAUA)	2.054	TargetScan Human	High (predicted)	AFF4
hsa-miR-25-3p	miR-92a-3p (and other miRNAs w/seed AUUGCAC)	2.069	TargetScan Human	High (predicted)	AFF4
hsa-miR-181a-5p	miR-181a-5p (and other miRNAs w/seed ACAUUCA)	3.826	TargetScan Human	High (predicted)	AFG3L2
hsa-miR-181a-5p	miR-181a-5p (and other miRNAs w/seed ACAUUCA)	3.826	TargetScan Human	High (predicted)	AFTPH
hsa-miR-19b-3p	miR-19b-3p (and other miRNAs w/seed GUGCAAA)	3.334	TargetScan Human	High (predicted)	AFTPH
hsa-miR-25-3p	miR-92a-3p (and other miRNAs w/seed AUUGCAC)	2.069	TargetScan Human	High (predicted)	AGAP1
hsa-miR-34a-5p	miR-34a-5p (and other miRNAs w/seed GGCAGUG)	3.09	TargetScan Human	High (predicted)	AGAP2
hsa-miR-424-5p	miR-16-5p (and other miRNAs w/seed AGCAGCA)	4.689	TargetScan Human	High (predicted)	AGAP3
hsa-miR-22-3p	miR-22-3p (miRNAs w/seed AGCUGCC)	1.753	TargetScan Human	High (predicted)	AGBL5
hsa-miR-107	miR-103-3p (and other miRNAs w/seed GCAGCAU)	2.207	TargetScan Human	High (predicted)	AGFG1
hsa-miR-130a-3p	miR-130a-3p (and other miRNAs w/seed AGUGCAA)	3.271	TargetScan Human	High (predicted)	AGFG1
hsa-miR-181a-5p	miR-181a-5p (and other miRNAs w/seed ACAUUCA)	3.826	TargetScan Human	High (predicted)	AGFG1
hsa-miR-424-5p	miR-16-5p (and other miRNAs w/seed AGCAGCA)	4.689	TargetScan Human	High (predicted)	AGFG2
hsa-miR-20a-5p	miR-17-5p (and other miRNAs w/seed AAAGUGC)	3.855	TargetScan Human	High (predicted)	AGFG2
hsa-miR-374a-5p	miR-374b-5p (and other miRNAs w/seed UAUAAUA)	2.054	TargetScan Human	High (predicted)	AGFG2
hsa-miR-25-3p	miR-92a-3p (and other miRNAs w/seed AUUGCAC)	2.069	TargetScan Human	High (predicted)	AGFG2
hsa-miR-125b-5p	miR-125b-5p (and other miRNAs w/seed CCCUGAG)	5.009	TargetScan Human	High (predicted)	AGGF1	Epithelial Adherens Junction Signaling,Germ Cell-Sertoli Cell Junction Signaling,Sertoli Cell-Sertoli Cell Junction Signaling
hsa-miR-25-3p	miR-92a-3p (and other miRNAs w/seed AUUGCAC)	2.069	TargetScan Human	High (predicted)	AGGF1	Epithelial Adherens Junction Signaling,Germ Cell-Sertoli Cell Junction Signaling,Sertoli Cell-Sertoli Cell Junction Signaling
hsa-miR-424-5p	miR-16-5p (and other miRNAs w/seed AGCAGCA)	4.689	TargetScan Human	High (predicted)	AGK
hsa-let-7g-5p	let-7a-5p (and other miRNAs w/seed GAGGUAG)	4.174	TargetScan Human	High (predicted)	AGO1	EIF2 Signaling,Regulation of eIF4 and p70S6K Signaling
hsa-miR-107	miR-103-3p (and other miRNAs w/seed GCAGCAU)	2.207	TargetScan Human,miRecords	Experimentally Observed,High (predicted)	AGO1	EIF2 Signaling,Regulation of eIF4 and p70S6K Signaling
hsa-miR-130a-3p	miR-130a-3p (and other miRNAs w/seed AGUGCAA)	3.271	TargetScan Human	High (predicted)	AGO1	EIF2 Signaling,Regulation of eIF4 and p70S6K Signaling
hsa-miR-132-3p	miR-132-3p (and other miRNAs w/seed AACAGUC)	5.597	TargetScan Human	High (predicted)	AGO1	EIF2 Signaling,Regulation of eIF4 and p70S6K Signaling
hsa-miR-424-5p	miR-16-5p (and other miRNAs w/seed AGCAGCA)	4.689	TargetScan Human	High (predicted)	AGO1	EIF2 Signaling,Regulation of eIF4 and p70S6K Signaling
hsa-miR-20a-5p	miR-17-5p (and other miRNAs w/seed AAAGUGC)	3.855	TargetScan Human	High (predicted)	AGO1	EIF2 Signaling,Regulation of eIF4 and p70S6K Signaling
hsa-miR-19b-3p	miR-19b-3p (and other miRNAs w/seed GUGCAAA)	3.334	TargetScan Human	High (predicted)	AGO1	EIF2 Signaling,Regulation of eIF4 and p70S6K Signaling
hsa-miR-503	miR-503-5p (miRNAs w/seed AGCAGCG)	4.273	Ingenuity Expert Findings	Experimentally Observed	AGO1	EIF2 Signaling,Regulation of eIF4 and p70S6K Signaling
hsa-miR-99a-5p	miR-100-5p (and other miRNAs w/seed ACCCGUA)	2.891	TargetScan Human	High (predicted)	AGO2	EIF2 Signaling,Regulation of eIF4 and p70S6K Signaling
hsa-miR-107	miR-103-3p (and other miRNAs w/seed GCAGCAU)	2.207	miRecords	Experimentally Observed	AGO2	EIF2 Signaling,Regulation of eIF4 and p70S6K Signaling
hsa-miR-125b-5p	miR-125b-5p (and other miRNAs w/seed CCCUGAG)	5.009	TargetScan Human	High (predicted)	AGO2	EIF2 Signaling,Regulation of eIF4 and p70S6K Signaling
hsa-let-7g-5p	let-7a-5p (and other miRNAs w/seed GAGGUAG)	4.174	TargetScan Human	High (predicted)	AGO3	EIF2 Signaling,Regulation of eIF4 and p70S6K Signaling
hsa-miR-107	miR-103-3p (and other miRNAs w/seed GCAGCAU)	2.207	miRecords	Experimentally Observed	AGO3	EIF2 Signaling,Regulation of eIF4 and p70S6K Signaling
hsa-miR-25-3p	miR-92a-3p (and other miRNAs w/seed AUUGCAC)	2.069	TargetScan Human	High (predicted)	AGO3	EIF2 Signaling,Regulation of eIF4 and p70S6K Signaling
hsa-let-7g-5p	let-7a-5p (and other miRNAs w/seed GAGGUAG)	4.174	TargetScan Human,miRecords	Experimentally Observed,High (predicted)	AGO4	EIF2 Signaling,Regulation of eIF4 and p70S6K Signaling
hsa-miR-107	miR-103-3p (and other miRNAs w/seed GCAGCAU)	2.207	TargetScan Human	High (predicted)	AGO4	EIF2 Signaling,Regulation of eIF4 and p70S6K Signaling
hsa-miR-130a-3p	miR-130a-3p (and other miRNAs w/seed AGUGCAA)	3.271	TargetScan Human	High (predicted)	AGO4	EIF2 Signaling,Regulation of eIF4 and p70S6K Signaling
hsa-miR-424-5p	miR-16-5p (and other miRNAs w/seed AGCAGCA)	4.689	TargetScan Human	High (predicted)	AGO4	EIF2 Signaling,Regulation of eIF4 and p70S6K Signaling
hsa-miR-181a-5p	miR-181a-5p (and other miRNAs w/seed ACAUUCA)	3.826	TargetScan Human	High (predicted)	AGO4	EIF2 Signaling,Regulation of eIF4 and p70S6K Signaling
hsa-miR-21-5p	miR-21-5p (and other miRNAs w/seed AGCUUAU)	8.542	TargetScan Human	High (predicted)	AGO4	EIF2 Signaling,Regulation of eIF4 and p70S6K Signaling
hsa-miR-34a-5p	miR-34a-5p (and other miRNAs w/seed GGCAGUG)	3.09	TargetScan Human	High (predicted)	AGO4	EIF2 Signaling,Regulation of eIF4 and p70S6K Signaling
hsa-miR-130a-3p	miR-130a-3p (and other miRNAs w/seed AGUGCAA)	3.271	TargetScan Human	High (predicted)	AGPAT3	CDP-diacylglycerol Biosynthesis I,Phosphatidylglycerol Biosynthesis II (Non-plastidic),Triacylglycerol Biosynthesis
hsa-miR-424-5p	miR-16-5p (and other miRNAs w/seed AGCAGCA)	4.689	TargetScan Human	High (predicted)	AGPAT3	CDP-diacylglycerol Biosynthesis I,Phosphatidylglycerol Biosynthesis II (Non-plastidic),Triacylglycerol Biosynthesis
hsa-miR-29a-3p	miR-29b-3p (and other miRNAs w/seed AGCACCA)	4.944	TargetScan Human	High (predicted)	AGPAT4	CDP-diacylglycerol Biosynthesis I,Phosphatidylglycerol Biosynthesis II (Non-plastidic),Triacylglycerol Biosynthesis
hsa-miR-19b-3p	miR-19b-3p (and other miRNAs w/seed GUGCAAA)	3.334	TargetScan Human	High (predicted)	AGPAT5	CDP-diacylglycerol Biosynthesis I,Phosphatidylglycerol Biosynthesis II (Non-plastidic),Triacylglycerol Biosynthesis
hsa-miR-361-5p	miR-361-5p (miRNAs w/seed UAUCAGA)	3.157	TargetScan Human	High (predicted)	AGPS
hsa-miR-34a-5p	miR-34a-5p (and other miRNAs w/seed GGCAGUG)	3.09	TargetScan Human	High (predicted)	AGTRAP
hsa-miR-125b-5p	miR-125b-5p (and other miRNAs w/seed CCCUGAG)	5.009	TargetScan Human	High (predicted)	AGXT2	Glycine Biosynthesis III
hsa-let-7g-5p	let-7a-5p (and other miRNAs w/seed GAGGUAG)	4.174	TargetScan Human	High (predicted)	AHCTF1
hsa-miR-181a-5p	miR-181a-5p (and other miRNAs w/seed ACAUUCA)	3.826	TargetScan Human	High (predicted)	AHCTF1
hsa-miR-25-3p	miR-92a-3p (and other miRNAs w/seed AUUGCAC)	2.069	TargetScan Human	High (predicted)	AHCYL1	Cysteine Biosynthesis III (mammalia),Methionine Degradation I (to Homocysteine),Superpathway of Methionine Degradation
hsa-miR-424-5p	miR-16-5p (and other miRNAs w/seed AGCAGCA)	4.689	TargetScan Human	High (predicted)	AHCYL2	Cysteine Biosynthesis III (mammalia),Methionine Degradation I (to Homocysteine),Superpathway of Methionine Degradation
hsa-miR-34a-5p	miR-34a-5p (and other miRNAs w/seed GGCAGUG)	3.09	TargetScan Human	High (predicted)	AHCYL2	Cysteine Biosynthesis III (mammalia),Methionine Degradation I (to Homocysteine),Superpathway of Methionine Degradation
hsa-miR-374a-5p	miR-374b-5p (and other miRNAs w/seed UAUAAUA)	2.054	TargetScan Human	High (predicted)	AHDC1
hsa-miR-23b-3p	miR-23a-3p (and other miRNAs w/seed UCACAUU)	2.592	TargetScan Human	High (predicted)	AHI1
hsa-miR-20a-5p	miR-17-5p (and other miRNAs w/seed AAAGUGC)	3.855	TargetScan Human	High (predicted)	AHNAK	Phospholipase C Signaling
hsa-miR-181a-5p	miR-181a-5p (and other miRNAs w/seed ACAUUCA)	3.826	TargetScan Human	High (predicted)	AHNAK	Phospholipase C Signaling
hsa-miR-424-5p	miR-16-5p (and other miRNAs w/seed AGCAGCA)	4.689	TargetScan Human	High (predicted)	AHNAK2
hsa-miR-29a-3p	miR-29b-3p (and other miRNAs w/seed AGCACCA)	4.944	TargetScan Human	High (predicted)	AHR	Aryl Hydrocarbon Receptor Signaling,Xenobiotic Metabolism Signaling
hsa-miR-125b-5p	miR-125b-5p (and other miRNAs w/seed CCCUGAG)	5.009	TargetScan Human	High (predicted)	AHRR	Aryl Hydrocarbon Receptor Signaling,Xenobiotic Metabolism Signaling
hsa-miR-20a-5p	miR-17-5p (and other miRNAs w/seed AAAGUGC)	3.855	TargetScan Human	High (predicted)	AHRR	Aryl Hydrocarbon Receptor Signaling,Xenobiotic Metabolism Signaling
hsa-miR-181a-5p	miR-181a-5p (and other miRNAs w/seed ACAUUCA)	3.826	miRecords	Experimentally Observed	AICDA	Primary Immunodeficiency Signaling,Salvage Pathways of Pyrimidine Deoxyribonucleotides,Salvage Pathways of Pyrimidine Ribonucleotides
hsa-miR-29a-3p	miR-29b-3p (and other miRNAs w/seed AGCACCA)	4.944	TargetScan Human	High (predicted)	AICDA	Primary Immunodeficiency Signaling,Salvage Pathways of Pyrimidine Deoxyribonucleotides,Salvage Pathways of Pyrimidine Ribonucleotides
hsa-miR-361-5p	miR-361-5p (miRNAs w/seed UAUCAGA)	3.157	Ingenuity Expert Findings,TargetScan Human	Experimentally Observed,Moderate (predicted)	AICDA	Primary Immunodeficiency Signaling,Salvage Pathways of Pyrimidine Deoxyribonucleotides,Salvage Pathways of Pyrimidine Ribonucleotides
hsa-miR-21-5p	miR-21-5p (and other miRNAs w/seed AGCUUAU)	8.542	TargetScan Human	High (predicted)	AIF1L
hsa-miR-25-3p	miR-92a-3p (and other miRNAs w/seed AUUGCAC)	2.069	TargetScan Human	High (predicted)	AIFM2
hsa-miR-107	miR-103-3p (and other miRNAs w/seed GCAGCAU)	2.207	TargetScan Human	High (predicted)	AIM1
hsa-miR-29a-3p	miR-29b-3p (and other miRNAs w/seed AGCACCA)	4.944	TargetScan Human	High (predicted)	AIM1
hsa-miR-21-5p	miR-21-5p (and other miRNAs w/seed AGCUUAU)	8.542	TargetScan Human	High (predicted)	AIM1L
hsa-miR-191-5p	miR-191-5p (and other miRNAs w/seed AACGGAA)	2.801	TargetScan Human	High (predicted)	AJAP1
hsa-miR-107	miR-103-3p (and other miRNAs w/seed GCAGCAU)	2.207	TargetScan Human	High (predicted)	AJUBA	HIPPO signaling
hsa-miR-125b-5p	miR-125b-5p (and other miRNAs w/seed CCCUGAG)	5.009	TarBase	Experimentally Observed	AJUBA	HIPPO signaling
hsa-miR-20a-5p	miR-17-5p (and other miRNAs w/seed AAAGUGC)	3.855	TargetScan Human	High (predicted)	AJUBA	HIPPO signaling
hsa-miR-29a-3p	miR-29b-3p (and other miRNAs w/seed AGCACCA)	4.944	TargetScan Human	High (predicted)	AK1	AMPK Signaling,Pyrimidine Deoxyribonucleotides De Novo Biosynthesis I,Pyrimidine Ribonucleotides De Novo Biosynthesis,Pyrimidine Ribonucleotides Interconversion,Salvage Pathways of Pyrimidine Ribonucleotides
hsa-miR-107	miR-103-3p (and other miRNAs w/seed GCAGCAU)	2.207	TargetScan Human	High (predicted)	AK2	AMPK Signaling
hsa-miR-181a-5p	miR-181a-5p (and other miRNAs w/seed ACAUUCA)	3.826	TargetScan Human	High (predicted)	AK3	AMPK Signaling
hsa-miR-19b-3p	miR-19b-3p (and other miRNAs w/seed GUGCAAA)	3.334	TargetScan Human	High (predicted)	AK3	AMPK Signaling
hsa-miR-34a-5p	miR-34a-5p (and other miRNAs w/seed GGCAGUG)	3.09	TargetScan Human	High (predicted)	AK3	AMPK Signaling
hsa-miR-424-5p	miR-16-5p (and other miRNAs w/seed AGCAGCA)	4.689	TargetScan Human	High (predicted)	AK4	AMPK Signaling,Pyrimidine Deoxyribonucleotides De Novo Biosynthesis I,Pyrimidine Ribonucleotides De Novo Biosynthesis,Pyrimidine Ribonucleotides Interconversion,Salvage Pathways of Pyrimidine Ribonucleotides
hsa-miR-20a-5p	miR-17-5p (and other miRNAs w/seed AAAGUGC)	3.855	TargetScan Human	High (predicted)	AK4	AMPK Signaling,Pyrimidine Deoxyribonucleotides De Novo Biosynthesis I,Pyrimidine Ribonucleotides De Novo Biosynthesis,Pyrimidine Ribonucleotides Interconversion,Salvage Pathways of Pyrimidine Ribonucleotides
hsa-miR-19b-3p	miR-19b-3p (and other miRNAs w/seed GUGCAAA)	3.334	TargetScan Human	High (predicted)	AK4	AMPK Signaling,Pyrimidine Deoxyribonucleotides De Novo Biosynthesis I,Pyrimidine Ribonucleotides De Novo Biosynthesis,Pyrimidine Ribonucleotides Interconversion,Salvage Pathways of Pyrimidine Ribonucleotides
hsa-miR-34a-5p	miR-34a-5p (and other miRNAs w/seed GGCAGUG)	3.09	TargetScan Human	High (predicted)	AK4	AMPK Signaling,Pyrimidine Deoxyribonucleotides De Novo Biosynthesis I,Pyrimidine Ribonucleotides De Novo Biosynthesis,Pyrimidine Ribonucleotides Interconversion,Salvage Pathways of Pyrimidine Ribonucleotides
hsa-miR-503	miR-503-5p (miRNAs w/seed AGCAGCG)	4.273	TargetScan Human	High (predicted)	AK4	AMPK Signaling,Pyrimidine Deoxyribonucleotides De Novo Biosynthesis I,Pyrimidine Ribonucleotides De Novo Biosynthesis,Pyrimidine Ribonucleotides Interconversion,Salvage Pathways of Pyrimidine Ribonucleotides
hsa-miR-29a-3p	miR-29b-3p (and other miRNAs w/seed AGCACCA)	4.944	TargetScan Human	High (predicted)	AKAIN1
hsa-miR-130a-3p	miR-130a-3p (and other miRNAs w/seed AGUGCAA)	3.271	TargetScan Human	High (predicted)	AKAP1	cAMP-mediated signaling,Cardiac β-adrenergic Signaling,Protein Kinase A Signaling
hsa-miR-19b-3p	miR-19b-3p (and other miRNAs w/seed GUGCAAA)	3.334	TargetScan Human	High (predicted)	AKAP1	cAMP-mediated signaling,Cardiac β-adrenergic Signaling,Protein Kinase A Signaling
hsa-miR-424-5p	miR-16-5p (and other miRNAs w/seed AGCAGCA)	4.689	TargetScan Human	High (predicted)	AKAP11	cAMP-mediated signaling,Cardiac β-adrenergic Signaling,Protein Kinase A Signaling
hsa-miR-20a-5p	miR-17-5p (and other miRNAs w/seed AAAGUGC)	3.855	TargetScan Human	High (predicted)	AKAP11	cAMP-mediated signaling,Cardiac β-adrenergic Signaling,Protein Kinase A Signaling
hsa-miR-503	miR-503-5p (miRNAs w/seed AGCAGCG)	4.273	TargetScan Human	High (predicted)	AKAP11	cAMP-mediated signaling,Cardiac β-adrenergic Signaling,Protein Kinase A Signaling
hsa-miR-107	miR-103-3p (and other miRNAs w/seed GCAGCAU)	2.207	TargetScan Human	High (predicted)	AKAP12	cAMP-mediated signaling,Cardiac β-adrenergic Signaling,Protein Kinase A Signaling
hsa-miR-424-5p	miR-16-5p (and other miRNAs w/seed AGCAGCA)	4.689	TargetScan Human	High (predicted)	AKAP12	cAMP-mediated signaling,Cardiac β-adrenergic Signaling,Protein Kinase A Signaling
hsa-miR-23b-3p	miR-23a-3p (and other miRNAs w/seed UCACAUU)	2.592	TargetScan Human	High (predicted)	AKAP12	cAMP-mediated signaling,Cardiac β-adrenergic Signaling,Protein Kinase A Signaling
hsa-miR-107	miR-103-3p (and other miRNAs w/seed GCAGCAU)	2.207	TargetScan Human	High (predicted)	AKAP13	cAMP-mediated signaling,Cardiac β-adrenergic Signaling,Protein Kinase A Signaling
hsa-miR-125b-5p	miR-125b-5p (and other miRNAs w/seed CCCUGAG)	5.009	TargetScan Human	High (predicted)	AKAP13	cAMP-mediated signaling,Cardiac β-adrenergic Signaling,Protein Kinase A Signaling
hsa-miR-20a-5p	miR-17-5p (and other miRNAs w/seed AAAGUGC)	3.855	TargetScan Human	High (predicted)	AKAP13	cAMP-mediated signaling,Cardiac β-adrenergic Signaling,Protein Kinase A Signaling
hsa-miR-29a-3p	miR-29b-3p (and other miRNAs w/seed AGCACCA)	4.944	TargetScan Human	High (predicted)	AKAP13	cAMP-mediated signaling,Cardiac β-adrenergic Signaling,Protein Kinase A Signaling
hsa-miR-107	miR-103-3p (and other miRNAs w/seed GCAGCAU)	2.207	TargetScan Human	High (predicted)	AKAP2	cAMP-mediated signaling,Cardiac β-adrenergic Signaling,Protein Kinase A Signaling
hsa-miR-29a-3p	miR-29b-3p (and other miRNAs w/seed AGCACCA)	4.944	TargetScan Human	High (predicted)	AKAP2	cAMP-mediated signaling,Cardiac β-adrenergic Signaling,Protein Kinase A Signaling
hsa-let-7g-5p	let-7a-5p (and other miRNAs w/seed GAGGUAG)	4.174	TargetScan Human	High (predicted)	AKAP5	Calcium Signaling,cAMP-mediated signaling,Cardiac β-adrenergic Signaling,Protein Kinase A Signaling,Role of NFAT in Cardiac Hypertrophy,Role of NFAT in Regulation of the Immune Response
hsa-miR-29a-3p	miR-29b-3p (and other miRNAs w/seed AGCACCA)	4.944	TargetScan Human	High (predicted)	AKAP5	Calcium Signaling,cAMP-mediated signaling,Cardiac β-adrenergic Signaling,Protein Kinase A Signaling,Role of NFAT in Cardiac Hypertrophy,Role of NFAT in Regulation of the Immune Response
hsa-let-7g-5p	let-7a-5p (and other miRNAs w/seed GAGGUAG)	4.174	TargetScan Human	High (predicted)	AKAP6	cAMP-mediated signaling,Cardiac β-adrenergic Signaling,Protein Kinase A Signaling
hsa-miR-181a-5p	miR-181a-5p (and other miRNAs w/seed ACAUUCA)	3.826	TargetScan Human	High (predicted)	AKAP6	cAMP-mediated signaling,Cardiac β-adrenergic Signaling,Protein Kinase A Signaling
hsa-miR-22-3p	miR-22-3p (miRNAs w/seed AGCUGCC)	1.753	TargetScan Human	High (predicted)	AKAP6	cAMP-mediated signaling,Cardiac β-adrenergic Signaling,Protein Kinase A Signaling
hsa-miR-34a-5p	miR-34a-5p (and other miRNAs w/seed GGCAGUG)	3.09	TargetScan Human	High (predicted)	AKAP6	cAMP-mediated signaling,Cardiac β-adrenergic Signaling,Protein Kinase A Signaling
hsa-miR-374a-5p	miR-374b-5p (and other miRNAs w/seed UAUAAUA)	2.054	TargetScan Human	High (predicted)	AKAP6	cAMP-mediated signaling,Cardiac β-adrenergic Signaling,Protein Kinase A Signaling
hsa-miR-130a-3p	miR-130a-3p (and other miRNAs w/seed AGUGCAA)	3.271	TargetScan Human	High (predicted)	AKAP7	cAMP-mediated signaling,Cardiac β-adrenergic Signaling,Protein Kinase A Signaling
hsa-miR-181a-5p	miR-181a-5p (and other miRNAs w/seed ACAUUCA)	3.826	TargetScan Human	High (predicted)	AKAP7	cAMP-mediated signaling,Cardiac β-adrenergic Signaling,Protein Kinase A Signaling
hsa-miR-19b-3p	miR-19b-3p (and other miRNAs w/seed GUGCAAA)	3.334	TargetScan Human	High (predicted)	AKAP7	cAMP-mediated signaling,Cardiac β-adrenergic Signaling,Protein Kinase A Signaling
hsa-let-7g-5p	let-7a-5p (and other miRNAs w/seed GAGGUAG)	4.174	TarBase	Experimentally Observed	AKAP8	cAMP-mediated signaling,Cardiac β-adrenergic Signaling,Protein Kinase A Signaling
hsa-miR-34a-5p	miR-34a-5p (and other miRNAs w/seed GGCAGUG)	3.09	TargetScan Human	High (predicted)	AKIP1
hsa-miR-181a-5p	miR-181a-5p (and other miRNAs w/seed ACAUUCA)	3.826	TargetScan Human	High (predicted)	AKIRIN1
hsa-miR-130a-3p	miR-130a-3p (and other miRNAs w/seed AGUGCAA)	3.271	TargetScan Human	High (predicted)	AKIRIN2
hsa-miR-374a-5p	miR-374b-5p (and other miRNAs w/seed UAUAAUA)	2.054	TargetScan Human	High (predicted)	AKT1	14-3-3-mediated Signaling,Acute Myeloid Leukemia Signaling,Acute Phase Response Signaling,Adipogenesis pathway,AMPK Signaling,Amyloid Processing,Angiopoietin Signaling,Axonal Guidance Signaling,B Cell Receptor Signaling,Cancer Drug Resistance By Drug Efflux,Cardiac Hypertrophy Signaling,CD28 Signaling in T Helper Cells,Ceramide Signaling,Chronic Myeloid Leukemia Signaling,CNTF Signaling,Colorecta…
hsa-miR-125b-5p	miR-125b-5p (and other miRNAs w/seed CCCUGAG)	5.009	TargetScan Human	High (predicted)	AKT1S1	14-3-3-mediated Signaling,AMPK Signaling,mTOR Signaling
hsa-let-7g-5p	let-7a-5p (and other miRNAs w/seed GAGGUAG)	4.174	TargetScan Human	High (predicted)	AKT2	14-3-3-mediated Signaling,Acute Myeloid Leukemia Signaling,Acute Phase Response Signaling,AMPK Signaling,Amyloid Processing,Angiopoietin Signaling,Axonal Guidance Signaling,B Cell Receptor Signaling,Cancer Drug Resistance By Drug Efflux,CD28 Signaling in T Helper Cells,Ceramide Signaling,Chronic Myeloid Leukemia Signaling,Colorectal Cancer Metastasis Signaling,CREB Signaling in Neurons,CTLA4 Sign…
hsa-miR-29a-3p	miR-29b-3p (and other miRNAs w/seed AGCACCA)	4.944	TargetScan Human	High (predicted)	AKT2	14-3-3-mediated Signaling,Acute Myeloid Leukemia Signaling,Acute Phase Response Signaling,AMPK Signaling,Amyloid Processing,Angiopoietin Signaling,Axonal Guidance Signaling,B Cell Receptor Signaling,Cancer Drug Resistance By Drug Efflux,CD28 Signaling in T Helper Cells,Ceramide Signaling,Chronic Myeloid Leukemia Signaling,Colorectal Cancer Metastasis Signaling,CREB Signaling in Neurons,CTLA4 Sign…
hsa-miR-424-5p	miR-16-5p (and other miRNAs w/seed AGCAGCA)	4.689	TargetScan Human	High (predicted)	AKT3	14-3-3-mediated Signaling,Acute Myeloid Leukemia Signaling,Acute Phase Response Signaling,AMPK Signaling,Amyloid Processing,Amyotrophic Lateral Sclerosis Signaling,Angiopoietin Signaling,Axonal Guidance Signaling,B Cell Receptor Signaling,Cancer Drug Resistance By Drug Efflux,CD28 Signaling in T Helper Cells,Ceramide Signaling,Chronic Myeloid Leukemia Signaling,Colorectal Cancer Metastasis Signal…
hsa-miR-20a-5p	miR-17-5p (and other miRNAs w/seed AAAGUGC)	3.855	TargetScan Human	High (predicted)	AKT3	14-3-3-mediated Signaling,Acute Myeloid Leukemia Signaling,Acute Phase Response Signaling,AMPK Signaling,Amyloid Processing,Amyotrophic Lateral Sclerosis Signaling,Angiopoietin Signaling,Axonal Guidance Signaling,B Cell Receptor Signaling,Cancer Drug Resistance By Drug Efflux,CD28 Signaling in T Helper Cells,Ceramide Signaling,Chronic Myeloid Leukemia Signaling,Colorectal Cancer Metastasis Signal…
hsa-miR-22-3p	miR-22-3p (miRNAs w/seed AGCUGCC)	1.753	TargetScan Human	High (predicted)	AKT3	14-3-3-mediated Signaling,Acute Myeloid Leukemia Signaling,Acute Phase Response Signaling,AMPK Signaling,Amyloid Processing,Amyotrophic Lateral Sclerosis Signaling,Angiopoietin Signaling,Axonal Guidance Signaling,B Cell Receptor Signaling,Cancer Drug Resistance By Drug Efflux,CD28 Signaling in T Helper Cells,Ceramide Signaling,Chronic Myeloid Leukemia Signaling,Colorectal Cancer Metastasis Signal…
hsa-miR-29a-3p	miR-29b-3p (and other miRNAs w/seed AGCACCA)	4.944	TargetScan Human	High (predicted)	AKT3	14-3-3-mediated Signaling,Acute Myeloid Leukemia Signaling,Acute Phase Response Signaling,AMPK Signaling,Amyloid Processing,Amyotrophic Lateral Sclerosis Signaling,Angiopoietin Signaling,Axonal Guidance Signaling,B Cell Receptor Signaling,Cancer Drug Resistance By Drug Efflux,CD28 Signaling in T Helper Cells,Ceramide Signaling,Chronic Myeloid Leukemia Signaling,Colorectal Cancer Metastasis Signal…
hsa-miR-20a-5p	miR-17-5p (and other miRNAs w/seed AAAGUGC)	3.855	TargetScan Human	High (predicted)	AKTIP
hsa-miR-107	miR-103-3p (and other miRNAs w/seed GCAGCAU)	2.207	TargetScan Human	High (predicted)	ALAD	Heme Biosynthesis II,Tetrapyrrole Biosynthesis II
hsa-miR-424-5p	miR-16-5p (and other miRNAs w/seed AGCAGCA)	4.689	TargetScan Human	High (predicted)	ALAD	Heme Biosynthesis II,Tetrapyrrole Biosynthesis II
hsa-miR-34a-5p	miR-34a-5p (and other miRNAs w/seed GGCAGUG)	3.09	TargetScan Human	High (predicted)	ALCAM
hsa-miR-21-5p	miR-21-5p (and other miRNAs w/seed AGCUUAU)	8.542	TargetScan Human	High (predicted)	ALDH1A1	Aryl Hydrocarbon Receptor Signaling,Dopamine Degradation,Ethanol Degradation II,Ethanol Degradation IV,Fatty Acid α-oxidation,Histamine Degradation,LPS/IL-1 Mediated Inhibition of RXR Function,Noradrenaline and Adrenaline Degradation,Oxidative Ethanol Degradation III,Putrescine Degradation III,PXR/RXR Activation,RAR Activation,Retinoate Biosynthesis I,Serotonin Degradation,Tryptophan Degradation …
hsa-miR-23b-3p	miR-23a-3p (and other miRNAs w/seed UCACAUU)	2.592	TargetScan Human	High (predicted)	ALDH1A2	Aryl Hydrocarbon Receptor Signaling,Dopamine Degradation,Ethanol Degradation II,Ethanol Degradation IV,Fatty Acid α-oxidation,Histamine Degradation,LPS/IL-1 Mediated Inhibition of RXR Function,Noradrenaline and Adrenaline Degradation,Oxidative Ethanol Degradation III,Putrescine Degradation III,RAR Activation,Retinoate Biosynthesis I,Serotonin Degradation,Tryptophan Degradation X (Mammalian, via T…
hsa-miR-125b-5p	miR-125b-5p (and other miRNAs w/seed CCCUGAG)	5.009	TargetScan Human	High (predicted)	ALDH1A3	Aryl Hydrocarbon Receptor Signaling,Dopamine Degradation,Ethanol Degradation II,Ethanol Degradation IV,Fatty Acid α-oxidation,Histamine Degradation,LPS/IL-1 Mediated Inhibition of RXR Function,Noradrenaline and Adrenaline Degradation,Oxidative Ethanol Degradation III,Putrescine Degradation III,RAR Activation,Retinoate Biosynthesis I,Serotonin Degradation,Tryptophan Degradation X (Mammalian, via T…
hsa-miR-20a-5p	miR-17-5p (and other miRNAs w/seed AAAGUGC)	3.855	TargetScan Human	High (predicted)	ALDH1A3	Aryl Hydrocarbon Receptor Signaling,Dopamine Degradation,Ethanol Degradation II,Ethanol Degradation IV,Fatty Acid α-oxidation,Histamine Degradation,LPS/IL-1 Mediated Inhibition of RXR Function,Noradrenaline and Adrenaline Degradation,Oxidative Ethanol Degradation III,Putrescine Degradation III,RAR Activation,Retinoate Biosynthesis I,Serotonin Degradation,Tryptophan Degradation X (Mammalian, via T…
hsa-miR-23b-3p	miR-23a-3p (and other miRNAs w/seed UCACAUU)	2.592	TargetScan Human	High (predicted)	ALDH1L2	Aryl Hydrocarbon Receptor Signaling,Dopamine Degradation,Ethanol Degradation II,Ethanol Degradation IV,Fatty Acid α-oxidation,Histamine Degradation,LPS/IL-1 Mediated Inhibition of RXR Function,Noradrenaline and Adrenaline Degradation,Oxidative Ethanol Degradation III,Putrescine Degradation III,Serotonin Degradation,Tryptophan Degradation X (Mammalian, via Tryptamine),Xenobiotic Metabolism Signali…
hsa-miR-361-5p	miR-361-5p (miRNAs w/seed UAUCAGA)	3.157	TargetScan Human	High (predicted)	ALDH1L2	Aryl Hydrocarbon Receptor Signaling,Dopamine Degradation,Ethanol Degradation II,Ethanol Degradation IV,Fatty Acid α-oxidation,Histamine Degradation,LPS/IL-1 Mediated Inhibition of RXR Function,Noradrenaline and Adrenaline Degradation,Oxidative Ethanol Degradation III,Putrescine Degradation III,Serotonin Degradation,Tryptophan Degradation X (Mammalian, via Tryptamine),Xenobiotic Metabolism Signali…
hsa-miR-130a-3p	miR-130a-3p (and other miRNAs w/seed AGUGCAA)	3.271	TargetScan Human	High (predicted)	ALDH3A2	Aryl Hydrocarbon Receptor Signaling,Dopamine Degradation,Ethanol Degradation II,Ethanol Degradation IV,Fatty Acid α-oxidation,Histamine Degradation,LPS/IL-1 Mediated Inhibition of RXR Function,Noradrenaline and Adrenaline Degradation,Oxidative Ethanol Degradation III,Phenylalanine Degradation IV (Mammalian, via Side Chain),Phenylethylamine Degradation I,Putrescine Degradation III,PXR/RXR Activati…
hsa-miR-22-3p	miR-22-3p (miRNAs w/seed AGCUGCC)	1.753	TargetScan Human	High (predicted)	ALDH5A1	4-aminobutyrate Degradation I,Aryl Hydrocarbon Receptor Signaling,GABA Receptor Signaling,Glutamate Degradation III (via 4-aminobutyrate),LPS/IL-1 Mediated Inhibition of RXR Function,Xenobiotic Metabolism Signaling
hsa-miR-34a-5p	miR-34a-5p (and other miRNAs w/seed GGCAGUG)	3.09	TargetScan Human	High (predicted)	ALDOA	Gluconeogenesis I,Glycolysis I,Sucrose Degradation V (Mammalian)
hsa-miR-132-3p	miR-132-3p (and other miRNAs w/seed AACAGUC)	5.597	TargetScan Human	High (predicted)	ALG10B
hsa-miR-130a-3p	miR-130a-3p (and other miRNAs w/seed AGUGCAA)	3.271	TargetScan Human	High (predicted)	ALG13	Dolichyl-diphosphooligosaccharide Biosynthesis
hsa-miR-19b-3p	miR-19b-3p (and other miRNAs w/seed GUGCAAA)	3.334	TargetScan Human	High (predicted),Moderate (predicted)	ALG13	Dolichyl-diphosphooligosaccharide Biosynthesis
hsa-miR-34a-5p	miR-34a-5p (and other miRNAs w/seed GGCAGUG)	3.09	TargetScan Human	High (predicted)	ALG13	Dolichyl-diphosphooligosaccharide Biosynthesis
hsa-miR-107	miR-103-3p (and other miRNAs w/seed GCAGCAU)	2.207	TargetScan Human	High (predicted)	ALG2
hsa-miR-19b-3p	miR-19b-3p (and other miRNAs w/seed GUGCAAA)	3.334	TargetScan Human	High (predicted)	ALG2
hsa-miR-23b-3p	miR-23a-3p (and other miRNAs w/seed UCACAUU)	2.592	TargetScan Human	High (predicted)	ALG6	Dolichyl-diphosphooligosaccharide Biosynthesis
hsa-miR-34a-5p	miR-34a-5p (and other miRNAs w/seed GGCAGUG)	3.09	TargetScan Human	High (predicted)	ALG6	Dolichyl-diphosphooligosaccharide Biosynthesis
hsa-miR-22-3p	miR-22-3p (miRNAs w/seed AGCUGCC)	1.753	TargetScan Human	High (predicted)	ALG9
hsa-miR-361-5p	miR-361-5p (miRNAs w/seed UAUCAGA)	3.157	TargetScan Human	High (predicted)	ALG9
hsa-let-7g-5p	let-7a-5p (and other miRNAs w/seed GAGGUAG)	4.174	TargetScan Human	High (predicted)	ALKBH1
hsa-miR-424-5p	miR-16-5p (and other miRNAs w/seed AGCAGCA)	4.689	TargetScan Human	High (predicted)	ALOX12	Atherosclerosis Signaling,Eicosanoid Signaling,IL-12 Signaling and Production in Macrophages
hsa-miR-125b-5p	miR-125b-5p (and other miRNAs w/seed CCCUGAG)	5.009	Ingenuity Expert Findings	Experimentally Observed	ALOX5	Atherosclerosis Signaling,Eicosanoid Signaling,Leukotriene Biosynthesis
hsa-miR-19b-3p	miR-19b-3p (and other miRNAs w/seed GUGCAAA)	3.334	Ingenuity Expert Findings	Experimentally Observed	ALOX5	Atherosclerosis Signaling,Eicosanoid Signaling,Leukotriene Biosynthesis
hsa-miR-19b-3p	miR-19b-3p (and other miRNAs w/seed GUGCAAA)	3.334	TargetScan Human	High (predicted)	ALPK2
hsa-let-7g-5p	let-7a-5p (and other miRNAs w/seed GAGGUAG)	4.174	TargetScan Human	High (predicted)	ALPK3
hsa-miR-125b-5p	miR-125b-5p (and other miRNAs w/seed CCCUGAG)	5.009	TargetScan Human	High (predicted)	ALPK3
hsa-miR-25-3p	miR-92a-3p (and other miRNAs w/seed AUUGCAC)	2.069	TargetScan Human	High (predicted)	ALPK3
hsa-miR-34a-5p	miR-34a-5p (and other miRNAs w/seed GGCAGUG)	3.09	TargetScan Human	High (predicted)	ALS2CL
hsa-miR-21-5p	miR-21-5p (and other miRNAs w/seed AGCUUAU)	8.542	TargetScan Human	High (predicted)	ALX1
hsa-miR-424-5p	miR-16-5p (and other miRNAs w/seed AGCAGCA)	4.689	TargetScan Human	High (predicted)	ALX4
hsa-miR-20a-5p	miR-17-5p (and other miRNAs w/seed AAAGUGC)	3.855	TargetScan Human	High (predicted)	ALX4
hsa-miR-21-5p	miR-21-5p (and other miRNAs w/seed AGCUUAU)	8.542	TargetScan Human	High (predicted)	ALX4
hsa-miR-23b-3p	miR-23a-3p (and other miRNAs w/seed UCACAUU)	2.592	TargetScan Human	High (predicted)	AMBRA1
hsa-miR-132-3p	miR-132-3p (and other miRNAs w/seed AACAGUC)	5.597	TargetScan Human	High (predicted)	AMD1	Spermidine Biosynthesis I,Spermine Biosynthesis
hsa-miR-374a-5p	miR-374b-5p (and other miRNAs w/seed UAUAAUA)	2.054	TargetScan Human	High (predicted)	AMD1	Spermidine Biosynthesis I,Spermine Biosynthesis
hsa-miR-450a-5p	miR-450a-5p (and other miRNAs w/seed UUUGCGA)	2.704	TargetScan Human	High (predicted)	AMD1	Spermidine Biosynthesis I,Spermine Biosynthesis
hsa-miR-424-5p	miR-16-5p (and other miRNAs w/seed AGCAGCA)	4.689	TargetScan Human	High (predicted)	AMER1
hsa-miR-23b-3p	miR-23a-3p (and other miRNAs w/seed UCACAUU)	2.592	TargetScan Human	High (predicted)	AMER1
hsa-miR-29a-3p	miR-29b-3p (and other miRNAs w/seed AGCACCA)	4.944	TargetScan Human	High (predicted)	AMER1
hsa-miR-34a-5p	miR-34a-5p (and other miRNAs w/seed GGCAGUG)	3.09	TargetScan Human	High (predicted)	AMER1
hsa-miR-125b-5p	miR-125b-5p (and other miRNAs w/seed CCCUGAG)	5.009	TargetScan Human	High (predicted)	AMER2
hsa-miR-20a-5p	miR-17-5p (and other miRNAs w/seed AAAGUGC)	3.855	TargetScan Human	High (predicted)	AMER2
hsa-let-7g-5p	let-7a-5p (and other miRNAs w/seed GAGGUAG)	4.174	TargetScan Human	High (predicted)	AMER3
hsa-miR-29a-3p	miR-29b-3p (and other miRNAs w/seed AGCACCA)	4.944	TargetScan Human	High (predicted)	AMFR	Protein Ubiquitination Pathway,Unfolded protein response
hsa-miR-125b-5p	miR-125b-5p (and other miRNAs w/seed CCCUGAG)	5.009	TargetScan Human	High (predicted)	AMIGO2
hsa-miR-424-5p	miR-16-5p (and other miRNAs w/seed AGCAGCA)	4.689	TargetScan Human	High (predicted)	AMIGO3
hsa-miR-107	miR-103-3p (and other miRNAs w/seed GCAGCAU)	2.207	TargetScan Human	High (predicted)	AMMECR1
hsa-miR-424-5p	miR-16-5p (and other miRNAs w/seed AGCAGCA)	4.689	TargetScan Human	High (predicted)	AMMECR1
hsa-miR-191-5p	miR-191-5p (and other miRNAs w/seed AACGGAA)	2.801	TargetScan Human	High (predicted)	AMMECR1
hsa-miR-23b-3p	miR-23a-3p (and other miRNAs w/seed UCACAUU)	2.592	TargetScan Human	High (predicted)	AMMECR1
hsa-miR-29a-3p	miR-29b-3p (and other miRNAs w/seed AGCACCA)	4.944	TargetScan Human	High (predicted)	AMMECR1
hsa-let-7g-5p	let-7a-5p (and other miRNAs w/seed GAGGUAG)	4.174	TargetScan Human	High (predicted)	AMMECR1L
hsa-miR-424-5p	miR-16-5p (and other miRNAs w/seed AGCAGCA)	4.689	TargetScan Human	High (predicted)	AMMECR1L
hsa-miR-191-5p	miR-191-5p (and other miRNAs w/seed AACGGAA)	2.801	TargetScan Human	High (predicted)	AMMECR1L
hsa-miR-19b-3p	miR-19b-3p (and other miRNAs w/seed GUGCAAA)	3.334	TargetScan Human	High (predicted)	AMMECR1L
hsa-miR-22-3p	miR-22-3p (miRNAs w/seed AGCUGCC)	1.753	TargetScan Human	High (predicted)	AMMECR1L
hsa-miR-29a-3p	miR-29b-3p (and other miRNAs w/seed AGCACCA)	4.944	TargetScan Human	High (predicted)	AMMECR1L
hsa-let-7g-5p	let-7a-5p (and other miRNAs w/seed GAGGUAG)	4.174	TargetScan Human	High (predicted)	AMOT	HIPPO signaling
hsa-miR-107	miR-103-3p (and other miRNAs w/seed GCAGCAU)	2.207	TargetScan Human	High (predicted)	AMOT	HIPPO signaling
hsa-miR-132-3p	miR-132-3p (and other miRNAs w/seed AACAGUC)	5.597	TargetScan Human	High (predicted)	AMOT	HIPPO signaling
hsa-miR-424-5p	miR-16-5p (and other miRNAs w/seed AGCAGCA)	4.689	TargetScan Human	High (predicted)	AMOT	HIPPO signaling
hsa-miR-22-3p	miR-22-3p (miRNAs w/seed AGCUGCC)	1.753	TargetScan Human	High (predicted)	AMOT	HIPPO signaling
hsa-miR-29a-3p	miR-29b-3p (and other miRNAs w/seed AGCACCA)	4.944	TargetScan Human	High (predicted)	AMOT	HIPPO signaling
hsa-miR-424-5p	miR-16-5p (and other miRNAs w/seed AGCAGCA)	4.689	TargetScan Human	High (predicted)	AMOTL1
hsa-miR-34a-5p	miR-34a-5p (and other miRNAs w/seed GGCAGUG)	3.09	TargetScan Human	High (predicted)	AMPD2
hsa-miR-20a-5p	miR-17-5p (and other miRNAs w/seed AAAGUGC)	3.855	TargetScan Human	High (predicted)	AMPD3
hsa-let-7g-5p	let-7a-5p (and other miRNAs w/seed GAGGUAG)	4.174	TargetScan Human	High (predicted)	AMT	Glycine Cleavage Complex
hsa-let-7g-5p	let-7a-5p (and other miRNAs w/seed GAGGUAG)	4.174	TarBase	Experimentally Observed	ANAPC1	Mitotic Roles of Polo-Like Kinase,Protein Kinase A Signaling,Protein Ubiquitination Pathway
hsa-miR-125b-5p	miR-125b-5p (and other miRNAs w/seed CCCUGAG)	5.009	TargetScan Human,miRecords	Experimentally Observed,High (predicted)	ANAPC16
hsa-miR-424-5p	miR-16-5p (and other miRNAs w/seed AGCAGCA)	4.689	miRecords	Experimentally Observed	ANAPC16
hsa-miR-181a-5p	miR-181a-5p (and other miRNAs w/seed ACAUUCA)	3.826	TargetScan Human	High (predicted)	ANAPC16
hsa-miR-374a-5p	miR-374b-5p (and other miRNAs w/seed UAUAAUA)	2.054	TargetScan Human	High (predicted)	ANAPC16
hsa-miR-424-5p	miR-16-5p (and other miRNAs w/seed AGCAGCA)	4.689	TargetScan Human	High (predicted)	ANGEL1
hsa-miR-130a-3p	miR-130a-3p (and other miRNAs w/seed AGUGCAA)	3.271	TargetScan Human	High (predicted)	ANGEL2
hsa-miR-19b-3p	miR-19b-3p (and other miRNAs w/seed GUGCAAA)	3.334	TargetScan Human	High (predicted)	ANGEL2
hsa-miR-22-3p	miR-22-3p (miRNAs w/seed AGCUGCC)	1.753	TargetScan Human	High (predicted)	ANGEL2
hsa-miR-125b-5p	miR-125b-5p (and other miRNAs w/seed CCCUGAG)	5.009	TargetScan Human	High (predicted)	ANGPT2	Angiopoietin Signaling,IL-8 Signaling
hsa-miR-514b-5p	miR-513c-5p (and other miRNAs w/seed UCUCAAG)	1.841	TargetScan Human	High (predicted)	ANGPT2	Angiopoietin Signaling,IL-8 Signaling
hsa-let-7g-5p	let-7a-5p (and other miRNAs w/seed GAGGUAG)	4.174	TargetScan Human	High (predicted)	ANGPTL2
hsa-miR-25-3p	miR-92a-3p (and other miRNAs w/seed AUUGCAC)	2.069	TargetScan Human	High (predicted)	ANGPTL2
hsa-miR-34a-5p	miR-34a-5p (and other miRNAs w/seed GGCAGUG)	3.09	TargetScan Human	High (predicted)	ANHX
hsa-miR-107	miR-103-3p (and other miRNAs w/seed GCAGCAU)	2.207	TargetScan Human	High (predicted)	ANK1	Rac Signaling
hsa-miR-181a-5p	miR-181a-5p (and other miRNAs w/seed ACAUUCA)	3.826	TargetScan Human	High (predicted)	ANK1	Rac Signaling
hsa-miR-29a-3p	miR-29b-3p (and other miRNAs w/seed AGCACCA)	4.944	TargetScan Human	High (predicted)	ANK1	Rac Signaling
hsa-miR-34a-5p	miR-34a-5p (and other miRNAs w/seed GGCAGUG)	3.09	TargetScan Human	High (predicted)	ANK2
hsa-miR-107	miR-103-3p (and other miRNAs w/seed GCAGCAU)	2.207	TargetScan Human	High (predicted)	ANK3
hsa-miR-29a-3p	miR-29b-3p (and other miRNAs w/seed AGCACCA)	4.944	TargetScan Human	High (predicted)	ANK3
hsa-miR-34a-5p	miR-34a-5p (and other miRNAs w/seed GGCAGUG)	3.09	TargetScan Human	High (predicted)	ANK3
hsa-miR-374a-5p	miR-374b-5p (and other miRNAs w/seed UAUAAUA)	2.054	TargetScan Human	High (predicted)	ANK3
hsa-miR-25-3p	miR-92a-3p (and other miRNAs w/seed AUUGCAC)	2.069	TargetScan Human	High (predicted)	ANK3
hsa-let-7g-5p	let-7a-5p (and other miRNAs w/seed GAGGUAG)	4.174	TargetScan Human	High (predicted)	ANKFY1	Macropinocytosis Signaling
hsa-miR-107	miR-103-3p (and other miRNAs w/seed GCAGCAU)	2.207	TargetScan Human	High (predicted)	ANKFY1	Macropinocytosis Signaling
hsa-miR-20a-5p	miR-17-5p (and other miRNAs w/seed AAAGUGC)	3.855	TargetScan Human	High (predicted)	ANKFY1	Macropinocytosis Signaling
hsa-miR-181a-5p	miR-181a-5p (and other miRNAs w/seed ACAUUCA)	3.826	TargetScan Human	High (predicted)	ANKFY1	Macropinocytosis Signaling
hsa-miR-223-3p	miR-223-3p (miRNAs w/seed GUCAGUU)	2.58	TargetScan Human	High (predicted)	ANKFY1	Macropinocytosis Signaling
hsa-miR-125b-5p	miR-125b-5p (and other miRNAs w/seed CCCUGAG)	5.009	TargetScan Human	High (predicted)	ANKH
hsa-miR-20a-5p	miR-17-5p (and other miRNAs w/seed AAAGUGC)	3.855	TargetScan Human	High (predicted)	ANKH
hsa-miR-22-3p	miR-22-3p (miRNAs w/seed AGCUGCC)	1.753	TargetScan Human	High (predicted)	ANKHD1/ANKHD1-EIF4EBP3
hsa-miR-23b-3p	miR-23a-3p (and other miRNAs w/seed UCACAUU)	2.592	TargetScan Human	High (predicted)	ANKHD1/ANKHD1-EIF4EBP3
hsa-miR-107	miR-103-3p (and other miRNAs w/seed GCAGCAU)	2.207	TargetScan Human	High (predicted)	ANKIB1
hsa-miR-130a-3p	miR-130a-3p (and other miRNAs w/seed AGUGCAA)	3.271	TargetScan Human	High (predicted)	ANKIB1
hsa-miR-424-5p	miR-16-5p (and other miRNAs w/seed AGCAGCA)	4.689	TargetScan Human	High (predicted)	ANKIB1
hsa-miR-20a-5p	miR-17-5p (and other miRNAs w/seed AAAGUGC)	3.855	TargetScan Human	High (predicted)	ANKIB1
hsa-miR-19b-3p	miR-19b-3p (and other miRNAs w/seed GUGCAAA)	3.334	TargetScan Human	High (predicted)	ANKIB1
hsa-miR-25-3p	miR-92a-3p (and other miRNAs w/seed AUUGCAC)	2.069	TargetScan Human	High (predicted)	ANKIB1
hsa-miR-107	miR-103-3p (and other miRNAs w/seed GCAGCAU)	2.207	TargetScan Human	High (predicted)	ANKMY2
hsa-let-7g-5p	let-7a-5p (and other miRNAs w/seed GAGGUAG)	4.174	TargetScan Human	High (predicted)	ANKRA2	Xenobiotic Metabolism Signaling
hsa-let-7g-5p	let-7a-5p (and other miRNAs w/seed GAGGUAG)	4.174	TargetScan Human	High (predicted)	ANKRD12
hsa-miR-130a-3p	miR-130a-3p (and other miRNAs w/seed AGUGCAA)	3.271	TargetScan Human	High (predicted)	ANKRD12
hsa-miR-20a-5p	miR-17-5p (and other miRNAs w/seed AAAGUGC)	3.855	TargetScan Human	High (predicted)	ANKRD12
hsa-miR-181a-5p	miR-181a-5p (and other miRNAs w/seed ACAUUCA)	3.826	TargetScan Human	High (predicted)	ANKRD12
hsa-miR-19b-3p	miR-19b-3p (and other miRNAs w/seed GUGCAAA)	3.334	TargetScan Human	High (predicted)	ANKRD12
hsa-miR-374a-5p	miR-374b-5p (and other miRNAs w/seed UAUAAUA)	2.054	TargetScan Human	High (predicted)	ANKRD12
hsa-miR-22-3p	miR-22-3p (miRNAs w/seed AGCUGCC)	1.753	TargetScan Human	High (predicted)	ANKRD13A
hsa-miR-125b-5p	miR-125b-5p (and other miRNAs w/seed CCCUGAG)	5.009	TargetScan Human	High (predicted)	ANKRD13B
hsa-miR-424-5p	miR-16-5p (and other miRNAs w/seed AGCAGCA)	4.689	TargetScan Human	High (predicted)	ANKRD13B
hsa-miR-29a-3p	miR-29b-3p (and other miRNAs w/seed AGCACCA)	4.944	TargetScan Human	High (predicted)	ANKRD13B
hsa-miR-503	miR-503-5p (miRNAs w/seed AGCAGCG)	4.273	TargetScan Human	High (predicted)	ANKRD13B
hsa-miR-130a-3p	miR-130a-3p (and other miRNAs w/seed AGUGCAA)	3.271	TargetScan Human	High (predicted)	ANKRD13C
hsa-miR-20a-5p	miR-17-5p (and other miRNAs w/seed AAAGUGC)	3.855	TargetScan Human	High (predicted)	ANKRD13C
hsa-miR-181a-5p	miR-181a-5p (and other miRNAs w/seed ACAUUCA)	3.826	TargetScan Human	High (predicted)	ANKRD13C
hsa-miR-19b-3p	miR-19b-3p (and other miRNAs w/seed GUGCAAA)	3.334	TargetScan Human	High (predicted)	ANKRD13C
hsa-miR-29a-3p	miR-29b-3p (and other miRNAs w/seed AGCACCA)	4.944	TargetScan Human	High (predicted)	ANKRD13C
hsa-miR-374a-5p	miR-374b-5p (and other miRNAs w/seed UAUAAUA)	2.054	TargetScan Human	High (predicted)	ANKRD13C
hsa-miR-25-3p	miR-92a-3p (and other miRNAs w/seed AUUGCAC)	2.069	TargetScan Human	High (predicted)	ANKRD13C
hsa-miR-223-3p	miR-223-3p (miRNAs w/seed GUCAGUU)	2.58	TargetScan Human	High (predicted)	ANKRD17
hsa-miR-23b-3p	miR-23a-3p (and other miRNAs w/seed UCACAUU)	2.592	TargetScan Human	High (predicted)	ANKRD17
hsa-let-7g-5p	let-7a-5p (and other miRNAs w/seed GAGGUAG)	4.174	TargetScan Human	High (predicted)	ANKRD28
hsa-miR-130a-3p	miR-130a-3p (and other miRNAs w/seed AGUGCAA)	3.271	TargetScan Human	High (predicted)	ANKRD28
hsa-miR-125b-5p	miR-125b-5p (and other miRNAs w/seed CCCUGAG)	5.009	TargetScan Human	High (predicted)	ANKRD29
hsa-miR-132-3p	miR-132-3p (and other miRNAs w/seed AACAGUC)	5.597	TargetScan Human	High (predicted)	ANKRD29
hsa-miR-20a-5p	miR-17-5p (and other miRNAs w/seed AAAGUGC)	3.855	TargetScan Human	High (predicted)	ANKRD29
hsa-let-7g-5p	let-7a-5p (and other miRNAs w/seed GAGGUAG)	4.174	TargetScan Human	High (predicted)	ANKRD33B
hsa-miR-125b-5p	miR-125b-5p (and other miRNAs w/seed CCCUGAG)	5.009	TargetScan Human	High (predicted)	ANKRD33B
hsa-miR-424-5p	miR-16-5p (and other miRNAs w/seed AGCAGCA)	4.689	TargetScan Human	High (predicted)	ANKRD33B
hsa-miR-20a-5p	miR-17-5p (and other miRNAs w/seed AAAGUGC)	3.855	TargetScan Human	High (predicted)	ANKRD33B
hsa-miR-181a-5p	miR-181a-5p (and other miRNAs w/seed ACAUUCA)	3.826	TargetScan Human	High (predicted)	ANKRD33B
hsa-miR-424-5p	miR-16-5p (and other miRNAs w/seed AGCAGCA)	4.689	TargetScan Human	High (predicted)	ANKRD34A
hsa-miR-19b-3p	miR-19b-3p (and other miRNAs w/seed GUGCAAA)	3.334	TargetScan Human	High (predicted)	ANKRD34A
hsa-miR-132-3p	miR-132-3p (and other miRNAs w/seed AACAGUC)	5.597	TargetScan Human	High (predicted)	ANKRD34C
hsa-miR-424-5p	miR-16-5p (and other miRNAs w/seed AGCAGCA)	4.689	TargetScan Human	High (predicted)	ANKRD34C
hsa-miR-132-3p	miR-132-3p (and other miRNAs w/seed AACAGUC)	5.597	TargetScan Human	High (predicted)	ANKRD40
hsa-miR-424-5p	miR-16-5p (and other miRNAs w/seed AGCAGCA)	4.689	TargetScan Human	High (predicted)	ANKRD40
hsa-miR-223-3p	miR-223-3p (miRNAs w/seed GUCAGUU)	2.58	TargetScan Human	High (predicted)	ANKRD40
hsa-miR-125b-5p	miR-125b-5p (and other miRNAs w/seed CCCUGAG)	5.009	TargetScan Human	High (predicted)	ANKRD42
hsa-miR-107	miR-103-3p (and other miRNAs w/seed GCAGCAU)	2.207	TargetScan Human	High (predicted)	ANKRD44
hsa-miR-125b-5p	miR-125b-5p (and other miRNAs w/seed CCCUGAG)	5.009	TargetScan Human	High (predicted)	ANKRD44
hsa-miR-181a-5p	miR-181a-5p (and other miRNAs w/seed ACAUUCA)	3.826	TargetScan Human	High (predicted)	ANKRD44
hsa-miR-25-3p	miR-92a-3p (and other miRNAs w/seed AUUGCAC)	2.069	TargetScan Human	High (predicted)	ANKRD44
hsa-let-7g-5p	let-7a-5p (and other miRNAs w/seed GAGGUAG)	4.174	TargetScan Human	High (predicted)	ANKRD46
hsa-let-7g-5p	let-7a-5p (and other miRNAs w/seed GAGGUAG)	4.174	TargetScan Human	High (predicted)	ANKRD49
hsa-miR-29a-3p	miR-29b-3p (and other miRNAs w/seed AGCACCA)	4.944	TargetScan Human	High (predicted)	ANKRD49
hsa-miR-125b-5p	miR-125b-5p (and other miRNAs w/seed CCCUGAG)	5.009	TargetScan Human	High (predicted)	ANKRD50
hsa-miR-20a-5p	miR-17-5p (and other miRNAs w/seed AAAGUGC)	3.855	TargetScan Human	High (predicted)	ANKRD50
hsa-miR-181a-5p	miR-181a-5p (and other miRNAs w/seed ACAUUCA)	3.826	TargetScan Human	High (predicted)	ANKRD50
hsa-miR-23b-3p	miR-23a-3p (and other miRNAs w/seed UCACAUU)	2.592	TargetScan Human	High (predicted)	ANKRD50
hsa-let-7g-5p	let-7a-5p (and other miRNAs w/seed GAGGUAG)	4.174	TargetScan Human	High (predicted)	ANKRD52
hsa-miR-107	miR-103-3p (and other miRNAs w/seed GCAGCAU)	2.207	TargetScan Human	High (predicted)	ANKRD52
hsa-miR-130a-3p	miR-130a-3p (and other miRNAs w/seed AGUGCAA)	3.271	TargetScan Human	High (predicted)	ANKRD52
hsa-miR-20a-5p	miR-17-5p (and other miRNAs w/seed AAAGUGC)	3.855	TargetScan Human	High (predicted)	ANKRD52
hsa-miR-181a-5p	miR-181a-5p (and other miRNAs w/seed ACAUUCA)	3.826	TargetScan Human	High (predicted)	ANKRD52
hsa-miR-22-3p	miR-22-3p (miRNAs w/seed AGCUGCC)	1.753	TargetScan Human	High (predicted)	ANKRD52
hsa-miR-23b-3p	miR-23a-3p (and other miRNAs w/seed UCACAUU)	2.592	TargetScan Human	High (predicted)	ANKRD52
hsa-miR-29a-3p	miR-29b-3p (and other miRNAs w/seed AGCACCA)	4.944	TargetScan Human	High (predicted)	ANKRD52
hsa-miR-34a-5p	miR-34a-5p (and other miRNAs w/seed GGCAGUG)	3.09	TargetScan Human	High (predicted)	ANKRD52
hsa-miR-22-3p	miR-22-3p (miRNAs w/seed AGCUGCC)	1.753	TargetScan Human	High (predicted)	ANKRD6
hsa-miR-20a-5p	miR-17-5p (and other miRNAs w/seed AAAGUGC)	3.855	TargetScan Human	High (predicted)	ANKRD9
hsa-miR-424-5p	miR-16-5p (and other miRNAs w/seed AGCAGCA)	4.689	TargetScan Human	High (predicted)	ANKS1A
hsa-miR-34a-5p	miR-34a-5p (and other miRNAs w/seed GGCAGUG)	3.09	TargetScan Human	High (predicted)	ANKS1A
hsa-miR-503	miR-503-5p (miRNAs w/seed AGCAGCG)	4.273	TargetScan Human	High (predicted)	ANKS1A
hsa-miR-223-3p	miR-223-3p (miRNAs w/seed GUCAGUU)	2.58	TargetScan Human	High (predicted)	ANKS1B
hsa-miR-125b-5p	miR-125b-5p (and other miRNAs w/seed CCCUGAG)	5.009	TargetScan Human	High (predicted)	ANKZF1
hsa-miR-424-5p	miR-16-5p (and other miRNAs w/seed AGCAGCA)	4.689	Ingenuity Expert Findings,TargetScan Human	Experimentally Observed,High (predicted)	ANLN	RhoA Signaling
hsa-miR-374a-5p	miR-374b-5p (and other miRNAs w/seed UAUAAUA)	2.054	TargetScan Human	High (predicted)	ANLN	RhoA Signaling
hsa-miR-503	miR-503-5p (miRNAs w/seed AGCAGCG)	4.273	Ingenuity Expert Findings,TargetScan Human	Experimentally Observed,High (predicted)	ANLN	RhoA Signaling
hsa-miR-132-3p	miR-132-3p (and other miRNAs w/seed AACAGUC)	5.597	TargetScan Human	High (predicted)	ANO1
hsa-miR-181a-5p	miR-181a-5p (and other miRNAs w/seed ACAUUCA)	3.826	TargetScan Human	High (predicted)	ANO1
hsa-miR-19b-3p	miR-19b-3p (and other miRNAs w/seed GUGCAAA)	3.334	TargetScan Human	High (predicted)	ANO1
hsa-miR-361-5p	miR-361-5p (miRNAs w/seed UAUCAGA)	3.157	TargetScan Human	High (predicted)	ANO1
hsa-miR-107	miR-103-3p (and other miRNAs w/seed GCAGCAU)	2.207	TargetScan Human	High (predicted)	ANO3
hsa-miR-424-5p	miR-16-5p (and other miRNAs w/seed AGCAGCA)	4.689	TargetScan Human	High (predicted)	ANO3
hsa-miR-25-3p	miR-92a-3p (and other miRNAs w/seed AUUGCAC)	2.069	TargetScan Human	High (predicted)	ANO3
hsa-miR-23b-3p	miR-23a-3p (and other miRNAs w/seed UCACAUU)	2.592	TargetScan Human	High (predicted)	ANO4
hsa-miR-25-3p	miR-92a-3p (and other miRNAs w/seed AUUGCAC)	2.069	TargetScan Human	High (predicted)	ANO4
hsa-miR-19b-3p	miR-19b-3p (and other miRNAs w/seed GUGCAAA)	3.334	TargetScan Human	High (predicted)	ANO5
hsa-miR-514a-3p	miR-514a-3p (and other miRNAs w/seed UUGACAC)	2.631	TargetScan Human	High (predicted)	ANO5
hsa-miR-125b-5p	miR-125b-5p (and other miRNAs w/seed CCCUGAG)	5.009	TargetScan Human	High (predicted)	ANO6
hsa-miR-20a-5p	miR-17-5p (and other miRNAs w/seed AAAGUGC)	3.855	TargetScan Human	High (predicted)	ANO6
hsa-miR-25-3p	miR-92a-3p (and other miRNAs w/seed AUUGCAC)	2.069	TargetScan Human	High (predicted)	ANO8
hsa-miR-132-3p	miR-132-3p (and other miRNAs w/seed AACAGUC)	5.597	TargetScan Human	High (predicted)	ANP32A	Granzyme A Signaling
hsa-miR-181a-5p	miR-181a-5p (and other miRNAs w/seed ACAUUCA)	3.826	TargetScan Human	High (predicted)	ANP32A	Granzyme A Signaling
hsa-miR-34a-5p	miR-34a-5p (and other miRNAs w/seed GGCAGUG)	3.09	TargetScan Human	High (predicted)	ANP32A	Granzyme A Signaling
hsa-miR-25-3p	miR-92a-3p (and other miRNAs w/seed AUUGCAC)	2.069	TargetScan Human	High (predicted)	ANP32E
hsa-miR-125b-5p	miR-125b-5p (and other miRNAs w/seed CCCUGAG)	5.009	TargetScan Human	High (predicted)	ANPEP	Glutathione-mediated Detoxification,γ-glutamyl Cycle
hsa-miR-19b-3p	miR-19b-3p (and other miRNAs w/seed GUGCAAA)	3.334	TargetScan Human	High (predicted)	ANTXR1
hsa-miR-374a-5p	miR-374b-5p (and other miRNAs w/seed UAUAAUA)	2.054	TargetScan Human	High (predicted)	ANTXR1
hsa-miR-125b-5p	miR-125b-5p (and other miRNAs w/seed CCCUGAG)	5.009	TargetScan Human	High (predicted)	ANTXR2
hsa-miR-23b-3p	miR-23a-3p (and other miRNAs w/seed UCACAUU)	2.592	TargetScan Human	High (predicted)	ANTXR2
hsa-miR-29a-3p	miR-29b-3p (and other miRNAs w/seed AGCACCA)	4.944	TargetScan Human	High (predicted)	ANTXR2
hsa-miR-374a-5p	miR-374b-5p (and other miRNAs w/seed UAUAAUA)	2.054	TargetScan Human	High (predicted)	ANTXR2
hsa-miR-508-3p	miR-508-3p (miRNAs w/seed GAUUGUA)	3.28	TargetScan Human	High (predicted)	ANXA10
hsa-miR-424-5p	miR-16-5p (and other miRNAs w/seed AGCAGCA)	4.689	TargetScan Human	High (predicted)	ANXA11
hsa-miR-181a-5p	miR-181a-5p (and other miRNAs w/seed ACAUUCA)	3.826	TargetScan Human	High (predicted)	ANXA11
hsa-miR-23b-3p	miR-23a-3p (and other miRNAs w/seed UCACAUU)	2.592	TargetScan Human	High (predicted)	ANXA2
hsa-miR-19b-3p	miR-19b-3p (and other miRNAs w/seed GUGCAAA)	3.334	TargetScan Human	High (predicted)	ANXA7
hsa-miR-99a-5p	miR-100-5p (and other miRNAs w/seed ACCCGUA)	2.891	TargetScan Human	High (predicted)	AP1AR
hsa-miR-181a-5p	miR-181a-5p (and other miRNAs w/seed ACAUUCA)	3.826	TargetScan Human	High (predicted)	AP1AR
hsa-miR-21-5p	miR-21-5p (and other miRNAs w/seed AGCUUAU)	8.542	TargetScan Human	High (predicted)	AP1AR
hsa-miR-25-3p	miR-92a-3p (and other miRNAs w/seed AUUGCAC)	2.069	TargetScan Human	High (predicted)	AP1AR
hsa-miR-34a-5p	miR-34a-5p (and other miRNAs w/seed GGCAGUG)	3.09	TargetScan Human	High (predicted)	AP1B1	Clathrin-mediated Endocytosis Signaling,CTLA4 Signaling in Cytotoxic T Lymphocytes,GABA Receptor Signaling,Lipid Antigen Presentation by CD1,Virus Entry via Endocytic Pathways
hsa-miR-181a-5p	miR-181a-5p (and other miRNAs w/seed ACAUUCA)	3.826	TargetScan Human	High (predicted)	AP1G1	CTLA4 Signaling in Cytotoxic T Lymphocytes
hsa-miR-29a-3p	miR-29b-3p (and other miRNAs w/seed AGCACCA)	4.944	TargetScan Human	High (predicted)	AP1G1	CTLA4 Signaling in Cytotoxic T Lymphocytes
hsa-let-7g-5p	let-7a-5p (and other miRNAs w/seed GAGGUAG)	4.174	TargetScan Human	High (predicted)	AP1S1	CTLA4 Signaling in Cytotoxic T Lymphocytes
hsa-miR-107	miR-103-3p (and other miRNAs w/seed GCAGCAU)	2.207	TargetScan Human	High (predicted)	AP1S2	CTLA4 Signaling in Cytotoxic T Lymphocytes
hsa-miR-34a-5p	miR-34a-5p (and other miRNAs w/seed GGCAGUG)	3.09	TargetScan Human	High (predicted)	AP1S2	CTLA4 Signaling in Cytotoxic T Lymphocytes
hsa-miR-424-5p	miR-16-5p (and other miRNAs w/seed AGCAGCA)	4.689	TargetScan Human	High (predicted)	AP1S3	CTLA4 Signaling in Cytotoxic T Lymphocytes
hsa-miR-181a-5p	miR-181a-5p (and other miRNAs w/seed ACAUUCA)	3.826	TargetScan Human	High (predicted)	AP1S3	CTLA4 Signaling in Cytotoxic T Lymphocytes
hsa-miR-424-5p	miR-16-5p (and other miRNAs w/seed AGCAGCA)	4.689	TargetScan Human	High (predicted)	AP2A1	Clathrin-mediated Endocytosis Signaling,CTLA4 Signaling in Cytotoxic T Lymphocytes,GABA Receptor Signaling,Lipid Antigen Presentation by CD1,Virus Entry via Endocytic Pathways
hsa-miR-20a-5p	miR-17-5p (and other miRNAs w/seed AAAGUGC)	3.855	TargetScan Human	High (predicted)	AP2B1	Clathrin-mediated Endocytosis Signaling,CTLA4 Signaling in Cytotoxic T Lymphocytes,GABA Receptor Signaling,Lipid Antigen Presentation by CD1,Virus Entry via Endocytic Pathways
hsa-miR-20a-5p	miR-17-5p (and other miRNAs w/seed AAAGUGC)	3.855	TargetScan Human	High (predicted)	AP3D1
hsa-miR-503	miR-503-5p (miRNAs w/seed AGCAGCG)	4.273	TargetScan Human	High (predicted)	AP3D1
hsa-miR-107	miR-103-3p (and other miRNAs w/seed GCAGCAU)	2.207	TargetScan Human	High (predicted)	AP3M1
hsa-miR-21-5p	miR-21-5p (and other miRNAs w/seed AGCUUAU)	8.542	TargetScan Human	High (predicted)	AP3M1
hsa-miR-29a-3p	miR-29b-3p (and other miRNAs w/seed AGCACCA)	4.944	TargetScan Human	High (predicted)	AP3M1
hsa-let-7g-5p	let-7a-5p (and other miRNAs w/seed GAGGUAG)	4.174	TargetScan Human	High (predicted)	AP4E1
hsa-miR-21-5p	miR-21-5p (and other miRNAs w/seed AGCUUAU)	8.542	TargetScan Human	High (predicted)	AP4E1
hsa-miR-29a-3p	miR-29b-3p (and other miRNAs w/seed AGCACCA)	4.944	TargetScan Human	High (predicted)	AP4E1
hsa-miR-125b-5p	miR-125b-5p (and other miRNAs w/seed CCCUGAG)	5.009	TargetScan Human	High (predicted)	AP5Z1
hsa-miR-424-5p	miR-16-5p (and other miRNAs w/seed AGCAGCA)	4.689	TargetScan Human	High (predicted)	AP5Z1
hsa-miR-132-3p	miR-132-3p (and other miRNAs w/seed AACAGUC)	5.597	TargetScan Human	High (predicted)	APAF1	Amyotrophic Lateral Sclerosis Signaling,Apoptosis Signaling,Aryl Hydrocarbon Receptor Signaling,CD27 Signaling in Lymphocytes,Cytotoxic T Lymphocyte-mediated Apoptosis of Target Cells,Death Receptor Signaling,Docosahexaenoic Acid (DHA) Signaling,Granzyme B Signaling,Huntington's Disease Signaling,Induction of Apoptosis by HIV1,Lymphotoxin β Receptor Signaling,Molecular Mechanisms of Cancer,Myc Me…
hsa-miR-19b-3p	miR-19b-3p (and other miRNAs w/seed GUGCAAA)	3.334	TargetScan Human	High (predicted)	APAF1	Amyotrophic Lateral Sclerosis Signaling,Apoptosis Signaling,Aryl Hydrocarbon Receptor Signaling,CD27 Signaling in Lymphocytes,Cytotoxic T Lymphocyte-mediated Apoptosis of Target Cells,Death Receptor Signaling,Docosahexaenoic Acid (DHA) Signaling,Granzyme B Signaling,Huntington's Disease Signaling,Induction of Apoptosis by HIV1,Lymphotoxin β Receptor Signaling,Molecular Mechanisms of Cancer,Myc Me…
hsa-miR-21-5p	miR-21-5p (and other miRNAs w/seed AGCUUAU)	8.542	miRecords	Experimentally Observed	APAF1	Amyotrophic Lateral Sclerosis Signaling,Apoptosis Signaling,Aryl Hydrocarbon Receptor Signaling,CD27 Signaling in Lymphocytes,Cytotoxic T Lymphocyte-mediated Apoptosis of Target Cells,Death Receptor Signaling,Docosahexaenoic Acid (DHA) Signaling,Granzyme B Signaling,Huntington's Disease Signaling,Induction of Apoptosis by HIV1,Lymphotoxin β Receptor Signaling,Molecular Mechanisms of Cancer,Myc Me…
hsa-miR-23b-3p	miR-23a-3p (and other miRNAs w/seed UCACAUU)	2.592	TargetScan Human	High (predicted)	APAF1	Amyotrophic Lateral Sclerosis Signaling,Apoptosis Signaling,Aryl Hydrocarbon Receptor Signaling,CD27 Signaling in Lymphocytes,Cytotoxic T Lymphocyte-mediated Apoptosis of Target Cells,Death Receptor Signaling,Docosahexaenoic Acid (DHA) Signaling,Granzyme B Signaling,Huntington's Disease Signaling,Induction of Apoptosis by HIV1,Lymphotoxin β Receptor Signaling,Molecular Mechanisms of Cancer,Myc Me…
hsa-let-7g-5p	let-7a-5p (and other miRNAs w/seed GAGGUAG)	4.174	TargetScan Human	High (predicted)	APBA1
hsa-miR-107	miR-103-3p (and other miRNAs w/seed GCAGCAU)	2.207	TargetScan Human	High (predicted)	APBA1
hsa-miR-125b-5p	miR-125b-5p (and other miRNAs w/seed CCCUGAG)	5.009	TargetScan Human	High (predicted)	APBA1
hsa-miR-181a-5p	miR-181a-5p (and other miRNAs w/seed ACAUUCA)	3.826	TargetScan Human	High (predicted)	APBA1
hsa-miR-4454	miR-4454 (miRNAs w/seed GAUCCGA)	3.796	TargetScan Human	High (predicted)	APBA3
hsa-miR-20a-5p	miR-17-5p (and other miRNAs w/seed AAAGUGC)	3.855	TargetScan Human	High (predicted)	APBB2
hsa-miR-22-3p	miR-22-3p (miRNAs w/seed AGCUGCC)	1.753	TargetScan Human	High (predicted)	APBB2
hsa-let-7g-5p	let-7a-5p (and other miRNAs w/seed GAGGUAG)	4.174	TargetScan Human	High (predicted)	APBB3
hsa-miR-125b-5p	miR-125b-5p (and other miRNAs w/seed CCCUGAG)	5.009	TargetScan Human	High (predicted)	APC	Actin Cytoskeleton Signaling,Basal Cell Carcinoma Signaling,Cdc42 Signaling,Colorectal Cancer Metastasis Signaling,Epithelial Adherens Junction Signaling,Factors Promoting Cardiogenesis in Vertebrates,Glioblastoma Multiforme Signaling,Human Embryonic Stem Cell Pluripotency,Molecular Mechanisms of Cancer,Mouse Embryonic Stem Cell Pluripotency,Ovarian Cancer Signaling,Polyamine Regulation in Colon …
hsa-miR-223-3p	miR-223-3p (miRNAs w/seed GUCAGUU)	2.58	TargetScan Human	High (predicted)	APC	Actin Cytoskeleton Signaling,Basal Cell Carcinoma Signaling,Cdc42 Signaling,Colorectal Cancer Metastasis Signaling,Epithelial Adherens Junction Signaling,Factors Promoting Cardiogenesis in Vertebrates,Glioblastoma Multiforme Signaling,Human Embryonic Stem Cell Pluripotency,Molecular Mechanisms of Cancer,Mouse Embryonic Stem Cell Pluripotency,Ovarian Cancer Signaling,Polyamine Regulation in Colon …
hsa-miR-374a-5p	miR-374b-5p (and other miRNAs w/seed UAUAAUA)	2.054	TargetScan Human	High (predicted)	APC	Actin Cytoskeleton Signaling,Basal Cell Carcinoma Signaling,Cdc42 Signaling,Colorectal Cancer Metastasis Signaling,Epithelial Adherens Junction Signaling,Factors Promoting Cardiogenesis in Vertebrates,Glioblastoma Multiforme Signaling,Human Embryonic Stem Cell Pluripotency,Molecular Mechanisms of Cancer,Mouse Embryonic Stem Cell Pluripotency,Ovarian Cancer Signaling,Polyamine Regulation in Colon …
hsa-let-7g-5p	let-7a-5p (and other miRNAs w/seed GAGGUAG)	4.174	TargetScan Human	High (predicted)	APC2	Actin Cytoskeleton Signaling,Basal Cell Carcinoma Signaling,Cdc42 Signaling,Endometrial Cancer Signaling,Role of Macrophages, Fibroblasts and Endothelial Cells in Rheumatoid Arthritis,Role of Osteoblasts, Osteoclasts and Chondrocytes in Rheumatoid Arthritis,Role of Wnt/GSK-3β Signaling in the Pathogenesis of Influenza,Wnt/β-catenin Signaling
hsa-miR-130a-3p	miR-130a-3p (and other miRNAs w/seed AGUGCAA)	3.271	TargetScan Human	High (predicted)	APCDD1
hsa-miR-20a-5p	miR-17-5p (and other miRNAs w/seed AAAGUGC)	3.855	TargetScan Human	High (predicted)	APCDD1
hsa-miR-22-3p	miR-22-3p (miRNAs w/seed AGCUGCC)	1.753	TargetScan Human	High (predicted)	APCDD1L
hsa-miR-34a-5p	miR-34a-5p (and other miRNAs w/seed GGCAGUG)	3.09	TargetScan Human	High (predicted)	APH1A	Amyloid Processing,ErbB4 Signaling,Mitochondrial Dysfunction,Molecular Mechanisms of Cancer,Notch Signaling,Regulation of the Epithelial-Mesenchymal Transition Pathway
hsa-miR-181a-5p	miR-181a-5p (and other miRNAs w/seed ACAUUCA)	3.826	TargetScan Human	High (predicted)	APH1B	Amyloid Processing,ErbB4 Signaling,Mitochondrial Dysfunction,Molecular Mechanisms of Cancer,Notch Signaling,Regulation of the Epithelial-Mesenchymal Transition Pathway
hsa-miR-125b-5p	miR-125b-5p (and other miRNAs w/seed CCCUGAG)	5.009	TarBase	Experimentally Observed	APLN
hsa-miR-424-5p	miR-16-5p (and other miRNAs w/seed AGCAGCA)	4.689	TargetScan Human	High (predicted)	APLN
hsa-miR-503	miR-503-5p (miRNAs w/seed AGCAGCG)	4.273	TargetScan Human	High (predicted)	APLN
hsa-miR-181a-5p	miR-181a-5p (and other miRNAs w/seed ACAUUCA)	3.826	TargetScan Human	High (predicted)	APLP2
hsa-miR-508-3p	miR-508-3p (miRNAs w/seed GAUUGUA)	3.28	TargetScan Human	High (predicted)	APOBEC2	Salvage Pathways of Pyrimidine Ribonucleotides
hsa-miR-223-3p	miR-223-3p (miRNAs w/seed GUCAGUU)	2.58	TargetScan Human	High (predicted)	APOBEC4
hsa-miR-374a-5p	miR-374b-5p (and other miRNAs w/seed UAUAAUA)	2.054	TargetScan Human	High (predicted)	APOBEC4
hsa-miR-19b-3p	miR-19b-3p (and other miRNAs w/seed GUGCAAA)	3.334	TargetScan Human	High (predicted)	APOLD1
hsa-miR-23b-3p	miR-23a-3p (and other miRNAs w/seed UCACAUU)	2.592	TargetScan Human	High (predicted)	APOLD1
hsa-miR-181a-5p	miR-181a-5p (and other miRNAs w/seed ACAUUCA)	3.826	TargetScan Human	High (predicted)	APOO
hsa-miR-20a-5p	miR-17-5p (and other miRNAs w/seed AAAGUGC)	3.855	Ingenuity Expert Findings,TargetScan Human,miRecords	Experimentally Observed,High (predicted)	APP	Amyloid Processing,Docosahexaenoic Acid (DHA) Signaling,Mitochondrial Dysfunction,Neuroprotective Role of THOP1 in Alzheimer's Disease,Reelin Signaling in Neurons
hsa-let-7g-5p	let-7a-5p (and other miRNAs w/seed GAGGUAG)	4.174	TargetScan Human	High (predicted)	APPBP2
hsa-miR-23b-3p	miR-23a-3p (and other miRNAs w/seed UCACAUU)	2.592	TargetScan Human	High (predicted)	APPBP2
hsa-miR-107	miR-103-3p (and other miRNAs w/seed GCAGCAU)	2.207	TargetScan Human	High (predicted)	APPL1	Colorectal Cancer Metastasis Signaling,Wnt/β-catenin Signaling
hsa-miR-130a-3p	miR-130a-3p (and other miRNAs w/seed AGUGCAA)	3.271	TargetScan Human	High (predicted)	APPL1	Colorectal Cancer Metastasis Signaling,Wnt/β-catenin Signaling
hsa-miR-20a-5p	miR-17-5p (and other miRNAs w/seed AAAGUGC)	3.855	TargetScan Human	High (predicted)	APPL1	Colorectal Cancer Metastasis Signaling,Wnt/β-catenin Signaling
hsa-miR-19b-3p	miR-19b-3p (and other miRNAs w/seed GUGCAAA)	3.334	TargetScan Human	High (predicted)	APPL1	Colorectal Cancer Metastasis Signaling,Wnt/β-catenin Signaling
hsa-miR-25-3p	miR-92a-3p (and other miRNAs w/seed AUUGCAC)	2.069	TargetScan Human	High (predicted)	APPL1	Colorectal Cancer Metastasis Signaling,Wnt/β-catenin Signaling
hsa-miR-107	miR-103-3p (and other miRNAs w/seed GCAGCAU)	2.207	TargetScan Human	High (predicted)	AQP11
hsa-miR-424-5p	miR-16-5p (and other miRNAs w/seed AGCAGCA)	4.689	TargetScan Human	High (predicted)	AQP11
hsa-miR-503	miR-503-5p (miRNAs w/seed AGCAGCG)	4.273	TargetScan Human	High (predicted)	AQP11
hsa-miR-25-3p	miR-92a-3p (and other miRNAs w/seed AUUGCAC)	2.069	TargetScan Human	High (predicted)	AQP2	eNOS Signaling
hsa-miR-29a-3p	miR-29b-3p (and other miRNAs w/seed AGCACCA)	4.944	TargetScan Human	High (predicted)	AQP4	eNOS Signaling
hsa-miR-130a-3p	miR-130a-3p (and other miRNAs w/seed AGUGCAA)	3.271	TargetScan Human	High (predicted)	AR	Androgen Signaling,Glucocorticoid Receptor Signaling,Prostate Cancer Signaling
hsa-miR-130a-3p	miR-130a-3p (and other miRNAs w/seed AGUGCAA)	3.271	TargetScan Human	High (predicted)	ARAP2
hsa-miR-20a-5p	miR-17-5p (and other miRNAs w/seed AAAGUGC)	3.855	TargetScan Human	High (predicted)	ARAP2
hsa-miR-19b-3p	miR-19b-3p (and other miRNAs w/seed GUGCAAA)	3.334	TargetScan Human	High (predicted)	ARAP2
hsa-miR-19b-3p	miR-19b-3p (and other miRNAs w/seed GUGCAAA)	3.334	TargetScan Human	High (predicted)	ARC
hsa-miR-125b-5p	miR-125b-5p (and other miRNAs w/seed CCCUGAG)	5.009	TargetScan Human	High (predicted)	ARCN1	Caveolar-mediated Endocytosis Signaling
hsa-miR-361-5p	miR-361-5p (miRNAs w/seed UAUCAGA)	3.157	TargetScan Human	High (predicted)	ARCN1	Caveolar-mediated Endocytosis Signaling
hsa-miR-374a-5p	miR-374b-5p (and other miRNAs w/seed UAUAAUA)	2.054	TargetScan Human	High (predicted)	ARCN1	Caveolar-mediated Endocytosis Signaling
hsa-miR-34a-5p	miR-34a-5p (and other miRNAs w/seed GGCAGUG)	3.09	TargetScan Human	High (predicted)	AREG	ErbB Signaling,HER-2 Signaling in Breast Cancer,Neuregulin Signaling
hsa-miR-107	miR-103-3p (and other miRNAs w/seed GCAGCAU)	2.207	TargetScan Human	High (predicted)	AREL1
hsa-miR-125b-5p	miR-125b-5p (and other miRNAs w/seed CCCUGAG)	5.009	TargetScan Human	High (predicted)	AREL1
hsa-miR-424-5p	miR-16-5p (and other miRNAs w/seed AGCAGCA)	4.689	TargetScan Human	High (predicted)	AREL1
hsa-miR-25-3p	miR-92a-3p (and other miRNAs w/seed AUUGCAC)	2.069	TargetScan Human	High (predicted)	ARF1	Integrin Signaling,Paxillin Signaling
hsa-miR-125b-5p	miR-125b-5p (and other miRNAs w/seed CCCUGAG)	5.009	TargetScan Human	High (predicted)	ARF3	Integrin Signaling
hsa-miR-181a-5p	miR-181a-5p (and other miRNAs w/seed ACAUUCA)	3.826	TargetScan Human	High (predicted)	ARF3	Integrin Signaling
hsa-miR-29a-3p	miR-29b-3p (and other miRNAs w/seed AGCACCA)	4.944	TargetScan Human	High (predicted)	ARF5	Integrin Signaling
hsa-miR-181a-5p	miR-181a-5p (and other miRNAs w/seed ACAUUCA)	3.826	TargetScan Human	High (predicted)	ARF6	Clathrin-mediated Endocytosis Signaling,Fcγ Receptor-mediated Phagocytosis in Macrophages and Monocytes,Integrin Signaling,Lipid Antigen Presentation by CD1,Macropinocytosis Signaling,Paxillin Signaling,Remodeling of Epithelial Adherens Junctions
hsa-miR-132-3p	miR-132-3p (and other miRNAs w/seed AACAGUC)	5.597	TargetScan Human	High (predicted)	ARFGAP2
hsa-miR-424-5p	miR-16-5p (and other miRNAs w/seed AGCAGCA)	4.689	TargetScan Human	High (predicted)	ARFGAP2
hsa-miR-130a-3p	miR-130a-3p (and other miRNAs w/seed AGUGCAA)	3.271	TargetScan Human	High (predicted)	ARFGEF1
hsa-miR-19b-3p	miR-19b-3p (and other miRNAs w/seed GUGCAAA)	3.334	TargetScan Human	High (predicted)	ARFGEF1
hsa-miR-29a-3p	miR-29b-3p (and other miRNAs w/seed AGCACCA)	4.944	TargetScan Human	High (predicted)	ARFGEF2
hsa-miR-25-3p	miR-92a-3p (and other miRNAs w/seed AUUGCAC)	2.069	TargetScan Human	High (predicted)	ARFGEF2
hsa-let-7g-5p	let-7a-5p (and other miRNAs w/seed GAGGUAG)	4.174	TargetScan Human	High (predicted)	ARFGEF3
hsa-miR-125b-5p	miR-125b-5p (and other miRNAs w/seed CCCUGAG)	5.009	TargetScan Human	High (predicted)	ARFGEF3
hsa-miR-181a-5p	miR-181a-5p (and other miRNAs w/seed ACAUUCA)	3.826	TargetScan Human	High (predicted)	ARFGEF3
hsa-miR-19b-3p	miR-19b-3p (and other miRNAs w/seed GUGCAAA)	3.334	TargetScan Human	High (predicted)	ARFGEF3
hsa-miR-130a-3p	miR-130a-3p (and other miRNAs w/seed AGUGCAA)	3.271	TargetScan Human	High (predicted)	ARFIP1
hsa-miR-19b-3p	miR-19b-3p (and other miRNAs w/seed GUGCAAA)	3.334	TargetScan Human	High (predicted)	ARFIP1
hsa-miR-223-3p	miR-223-3p (miRNAs w/seed GUCAGUU)	2.58	TargetScan Human	High (predicted)	ARFIP1
hsa-miR-22-3p	miR-22-3p (miRNAs w/seed AGCUGCC)	1.753	TargetScan Human	High (predicted)	ARFIP2	Huntington's Disease Signaling,Paxillin Signaling,Rac Signaling,Signaling by Rho Family GTPases
hsa-let-7g-5p	let-7a-5p (and other miRNAs w/seed GAGGUAG)	4.174	TargetScan Human	High (predicted)	ARG2	Arginine Degradation I (Arginase Pathway),Arginine Degradation VI (Arginase 2 Pathway),Citrulline Biosynthesis,IL-10 Signaling,LXR/RXR Activation,Nitric Oxide Signaling in the Cardiovascular System,Production of Nitric Oxide and Reactive Oxygen Species in Macrophages,Superpathway of Citrulline Metabolism,Urea Cycle
hsa-miR-361-5p	miR-361-5p (miRNAs w/seed UAUCAGA)	3.157	TargetScan Human	High (predicted)	ARGLU1
hsa-miR-130a-3p	miR-130a-3p (and other miRNAs w/seed AGUGCAA)	3.271	TargetScan Human	High (predicted)	ARHGAP1	Leukocyte Extravasation Signaling,RhoA Signaling,RhoGDI Signaling,Semaphorin Signaling in Neurons
hsa-miR-20a-5p	miR-17-5p (and other miRNAs w/seed AAAGUGC)	3.855	TargetScan Human	High (predicted)	ARHGAP1	Leukocyte Extravasation Signaling,RhoA Signaling,RhoGDI Signaling,Semaphorin Signaling in Neurons
hsa-miR-19b-3p	miR-19b-3p (and other miRNAs w/seed GUGCAAA)	3.334	TargetScan Human	High (predicted)	ARHGAP1	Leukocyte Extravasation Signaling,RhoA Signaling,RhoGDI Signaling,Semaphorin Signaling in Neurons
hsa-miR-34a-5p	miR-34a-5p (and other miRNAs w/seed GGCAGUG)	3.09	TargetScan Human	High (predicted)	ARHGAP1	Leukocyte Extravasation Signaling,RhoA Signaling,RhoGDI Signaling,Semaphorin Signaling in Neurons
hsa-miR-450a-5p	miR-450a-5p (and other miRNAs w/seed UUUGCGA)	2.704	TargetScan Human	High (predicted)	ARHGAP10	PAK Signaling
hsa-miR-19b-3p	miR-19b-3p (and other miRNAs w/seed GUGCAAA)	3.334	TargetScan Human	High (predicted)	ARHGAP11A
hsa-miR-130a-3p	miR-130a-3p (and other miRNAs w/seed AGUGCAA)	3.271	TargetScan Human	High (predicted)	ARHGAP12	Leukocyte Extravasation Signaling,RhoA Signaling,RhoGDI Signaling
hsa-miR-20a-5p	miR-17-5p (and other miRNAs w/seed AAAGUGC)	3.855	TargetScan Human	High (predicted)	ARHGAP12	Leukocyte Extravasation Signaling,RhoA Signaling,RhoGDI Signaling
hsa-miR-19b-3p	miR-19b-3p (and other miRNAs w/seed GUGCAAA)	3.334	TargetScan Human	High (predicted)	ARHGAP12	Leukocyte Extravasation Signaling,RhoA Signaling,RhoGDI Signaling
hsa-let-7g-5p	let-7a-5p (and other miRNAs w/seed GAGGUAG)	4.174	TargetScan Human	High (predicted)	ARHGAP20
hsa-miR-424-5p	miR-16-5p (and other miRNAs w/seed AGCAGCA)	4.689	TargetScan Human	High (predicted)	ARHGAP20
hsa-miR-23b-3p	miR-23a-3p (and other miRNAs w/seed UCACAUU)	2.592	TargetScan Human	High (predicted)	ARHGAP20
hsa-miR-29a-3p	miR-29b-3p (and other miRNAs w/seed AGCACCA)	4.944	TargetScan Human	High (predicted)	ARHGAP20
hsa-miR-374a-5p	miR-374b-5p (and other miRNAs w/seed UAUAAUA)	2.054	TargetScan Human	High (predicted)	ARHGAP20
hsa-miR-503	miR-503-5p (miRNAs w/seed AGCAGCG)	4.273	TargetScan Human	High (predicted)	ARHGAP20
hsa-miR-374a-5p	miR-374b-5p (and other miRNAs w/seed UAUAAUA)	2.054	TargetScan Human	High (predicted)	ARHGAP23
hsa-miR-130a-3p	miR-130a-3p (and other miRNAs w/seed AGUGCAA)	3.271	TargetScan Human	High (predicted)	ARHGAP24	Actin Cytoskeleton Signaling
hsa-miR-21-5p	miR-21-5p (and other miRNAs w/seed AGCUUAU)	8.542	TargetScan Human	High (predicted)	ARHGAP24	Actin Cytoskeleton Signaling
hsa-miR-424-5p	miR-16-5p (and other miRNAs w/seed AGCAGCA)	4.689	TargetScan Human	High (predicted)	ARHGAP26	FAK Signaling,Integrin Signaling
hsa-miR-20a-5p	miR-17-5p (and other miRNAs w/seed AAAGUGC)	3.855	TargetScan Human	High (predicted)	ARHGAP26	FAK Signaling,Integrin Signaling
hsa-miR-34a-5p	miR-34a-5p (and other miRNAs w/seed GGCAGUG)	3.09	TargetScan Human	High (predicted)	ARHGAP26	FAK Signaling,Integrin Signaling
hsa-miR-23b-3p	miR-23a-3p (and other miRNAs w/seed UCACAUU)	2.592	TargetScan Human	High (predicted)	ARHGAP27
hsa-let-7g-5p	let-7a-5p (and other miRNAs w/seed GAGGUAG)	4.174	TargetScan Human	High (predicted)	ARHGAP28
hsa-miR-25-3p	miR-92a-3p (and other miRNAs w/seed AUUGCAC)	2.069	TargetScan Human	High (predicted)	ARHGAP29
hsa-miR-21-5p	miR-21-5p (and other miRNAs w/seed AGCUUAU)	8.542	TargetScan Human	High (predicted)	ARHGAP31
hsa-miR-29a-3p	miR-29b-3p (and other miRNAs w/seed AGCACCA)	4.944	TargetScan Human	High (predicted)	ARHGAP31
hsa-miR-107	miR-103-3p (and other miRNAs w/seed GCAGCAU)	2.207	TargetScan Human	High (predicted)	ARHGAP32
hsa-miR-132-3p	miR-132-3p (and other miRNAs w/seed AACAGUC)	5.597	Ingenuity Expert Findings,TarBase,TargetScan Human,miRecords	Experimentally Observed,High (predicted)	ARHGAP32
hsa-miR-424-5p	miR-16-5p (and other miRNAs w/seed AGCAGCA)	4.689	TargetScan Human	High (predicted)	ARHGAP32
hsa-miR-21-5p	miR-21-5p (and other miRNAs w/seed AGCUUAU)	8.542	TargetScan Human	High (predicted)	ARHGAP32
hsa-miR-503	miR-503-5p (miRNAs w/seed AGCAGCG)	4.273	TargetScan Human	High (predicted)	ARHGAP32
hsa-miR-130a-3p	miR-130a-3p (and other miRNAs w/seed AGUGCAA)	3.271	TargetScan Human	High (predicted)	ARHGAP35	Actin Cytoskeleton Signaling,Leukocyte Extravasation Signaling,RhoA Signaling,RhoGDI Signaling
hsa-miR-424-5p	miR-16-5p (and other miRNAs w/seed AGCAGCA)	4.689	TargetScan Human	High (predicted)	ARHGAP35	Actin Cytoskeleton Signaling,Leukocyte Extravasation Signaling,RhoA Signaling,RhoGDI Signaling
hsa-miR-20a-5p	miR-17-5p (and other miRNAs w/seed AAAGUGC)	3.855	TargetScan Human	High (predicted)	ARHGAP35	Actin Cytoskeleton Signaling,Leukocyte Extravasation Signaling,RhoA Signaling,RhoGDI Signaling
hsa-miR-29a-3p	miR-29b-3p (and other miRNAs w/seed AGCACCA)	4.944	TargetScan Human	High (predicted)	ARHGAP36
hsa-miR-34a-5p	miR-34a-5p (and other miRNAs w/seed GGCAGUG)	3.09	TargetScan Human	High (predicted)	ARHGAP36
hsa-miR-125b-5p	miR-125b-5p (and other miRNAs w/seed CCCUGAG)	5.009	TargetScan Human	High (predicted)	ARHGAP40
hsa-miR-424-5p	miR-16-5p (and other miRNAs w/seed AGCAGCA)	4.689	TargetScan Human	High (predicted)	ARHGAP42
hsa-miR-34a-5p	miR-34a-5p (and other miRNAs w/seed GGCAGUG)	3.09	TargetScan Human	High (predicted)	ARHGAP44
hsa-miR-107	miR-103-3p (and other miRNAs w/seed GCAGCAU)	2.207	TargetScan Human	High (predicted)	ARHGAP5	Integrin Signaling,Leukocyte Extravasation Signaling,RhoA Signaling,RhoGDI Signaling
hsa-miR-132-3p	miR-132-3p (and other miRNAs w/seed AACAGUC)	5.597	TargetScan Human	High (predicted)	ARHGAP5	Integrin Signaling,Leukocyte Extravasation Signaling,RhoA Signaling,RhoGDI Signaling
hsa-miR-424-5p	miR-16-5p (and other miRNAs w/seed AGCAGCA)	4.689	TargetScan Human	High (predicted)	ARHGAP5	Integrin Signaling,Leukocyte Extravasation Signaling,RhoA Signaling,RhoGDI Signaling
hsa-miR-19b-3p	miR-19b-3p (and other miRNAs w/seed GUGCAAA)	3.334	TargetScan Human	High (predicted)	ARHGAP5	Integrin Signaling,Leukocyte Extravasation Signaling,RhoA Signaling,RhoGDI Signaling
hsa-miR-223-3p	miR-223-3p (miRNAs w/seed GUCAGUU)	2.58	TargetScan Human	High (predicted)	ARHGAP5	Integrin Signaling,Leukocyte Extravasation Signaling,RhoA Signaling,RhoGDI Signaling
hsa-miR-23b-3p	miR-23a-3p (and other miRNAs w/seed UCACAUU)	2.592	TargetScan Human	High (predicted)	ARHGAP5	Integrin Signaling,Leukocyte Extravasation Signaling,RhoA Signaling,RhoGDI Signaling
hsa-miR-374a-5p	miR-374b-5p (and other miRNAs w/seed UAUAAUA)	2.054	TargetScan Human	High (predicted)	ARHGAP5	Integrin Signaling,Leukocyte Extravasation Signaling,RhoA Signaling,RhoGDI Signaling
hsa-miR-424-5p	miR-16-5p (and other miRNAs w/seed AGCAGCA)	4.689	TarBase,TargetScan Human	Experimentally Observed,High (predicted)	ARHGDIA	Regulation of Actin-based Motility by Rho,RhoGDI Signaling
hsa-miR-34a-5p	miR-34a-5p (and other miRNAs w/seed GGCAGUG)	3.09	TargetScan Human	High (predicted)	ARHGDIB	Death Receptor Signaling,RhoGDI Signaling
hsa-miR-125b-5p	miR-125b-5p (and other miRNAs w/seed CCCUGAG)	5.009	TargetScan Human	High (predicted)	ARHGEF1	Actin Cytoskeleton Signaling,Breast Cancer Regulation by Stathmin1,Gα12/13 Signaling,Molecular Mechanisms of Cancer,Phospholipase C Signaling,Reelin Signaling in Neurons,RhoA Signaling,RhoGDI Signaling,Signaling by Rho Family GTPases,Thrombin Signaling
hsa-miR-132-3p	miR-132-3p (and other miRNAs w/seed AACAGUC)	5.597	TargetScan Human	High (predicted)	ARHGEF10	Breast Cancer Regulation by Stathmin1,Molecular Mechanisms of Cancer,Phospholipase C Signaling,Reelin Signaling in Neurons,RhoGDI Signaling,Signaling by Rho Family GTPases,Thrombin Signaling
hsa-miR-20a-5p	miR-17-5p (and other miRNAs w/seed AAAGUGC)	3.855	TargetScan Human	High (predicted)	ARHGEF10	Breast Cancer Regulation by Stathmin1,Molecular Mechanisms of Cancer,Phospholipase C Signaling,Reelin Signaling in Neurons,RhoGDI Signaling,Signaling by Rho Family GTPases,Thrombin Signaling
hsa-miR-29a-3p	miR-29b-3p (and other miRNAs w/seed AGCACCA)	4.944	TargetScan Human	High (predicted)	ARHGEF10	Breast Cancer Regulation by Stathmin1,Molecular Mechanisms of Cancer,Phospholipase C Signaling,Reelin Signaling in Neurons,RhoGDI Signaling,Signaling by Rho Family GTPases,Thrombin Signaling
hsa-miR-25-3p	miR-92a-3p (and other miRNAs w/seed AUUGCAC)	2.069	TargetScan Human	High (predicted)	ARHGEF10	Breast Cancer Regulation by Stathmin1,Molecular Mechanisms of Cancer,Phospholipase C Signaling,Reelin Signaling in Neurons,RhoGDI Signaling,Signaling by Rho Family GTPases,Thrombin Signaling
hsa-miR-132-3p	miR-132-3p (and other miRNAs w/seed AACAGUC)	5.597	TargetScan Human	High (predicted)	ARHGEF11	Axonal Guidance Signaling,Breast Cancer Regulation by Stathmin1,CXCR4 Signaling,Molecular Mechanisms of Cancer,Phospholipase C Signaling,Reelin Signaling in Neurons,RhoA Signaling,RhoGDI Signaling,Signaling by Rho Family GTPases,Thrombin Signaling
hsa-miR-20a-5p	miR-17-5p (and other miRNAs w/seed AAAGUGC)	3.855	TargetScan Human	High (predicted)	ARHGEF11	Axonal Guidance Signaling,Breast Cancer Regulation by Stathmin1,CXCR4 Signaling,Molecular Mechanisms of Cancer,Phospholipase C Signaling,Reelin Signaling in Neurons,RhoA Signaling,RhoGDI Signaling,Signaling by Rho Family GTPases,Thrombin Signaling
hsa-miR-130a-3p	miR-130a-3p (and other miRNAs w/seed AGUGCAA)	3.271	TargetScan Human	High (predicted)	ARHGEF12	Actin Cytoskeleton Signaling,Axonal Guidance Signaling,Breast Cancer Regulation by Stathmin1,Molecular Mechanisms of Cancer,Phospholipase C Signaling,Reelin Signaling in Neurons,RhoA Signaling,RhoGDI Signaling,Semaphorin Signaling in Neurons,Signaling by Rho Family GTPases,Thrombin Signaling
hsa-miR-19b-3p	miR-19b-3p (and other miRNAs w/seed GUGCAAA)	3.334	TargetScan Human	High (predicted)	ARHGEF12	Actin Cytoskeleton Signaling,Axonal Guidance Signaling,Breast Cancer Regulation by Stathmin1,Molecular Mechanisms of Cancer,Phospholipase C Signaling,Reelin Signaling in Neurons,RhoA Signaling,RhoGDI Signaling,Semaphorin Signaling in Neurons,Signaling by Rho Family GTPases,Thrombin Signaling
hsa-miR-21-5p	miR-21-5p (and other miRNAs w/seed AGCUUAU)	8.542	TargetScan Human	High (predicted)	ARHGEF12	Actin Cytoskeleton Signaling,Axonal Guidance Signaling,Breast Cancer Regulation by Stathmin1,Molecular Mechanisms of Cancer,Phospholipase C Signaling,Reelin Signaling in Neurons,RhoA Signaling,RhoGDI Signaling,Semaphorin Signaling in Neurons,Signaling by Rho Family GTPases,Thrombin Signaling
hsa-miR-22-3p	miR-22-3p (miRNAs w/seed AGCUGCC)	1.753	TargetScan Human	High (predicted)	ARHGEF12	Actin Cytoskeleton Signaling,Axonal Guidance Signaling,Breast Cancer Regulation by Stathmin1,Molecular Mechanisms of Cancer,Phospholipase C Signaling,Reelin Signaling in Neurons,RhoA Signaling,RhoGDI Signaling,Semaphorin Signaling in Neurons,Signaling by Rho Family GTPases,Thrombin Signaling
hsa-miR-361-5p	miR-361-5p (miRNAs w/seed UAUCAGA)	3.157	TargetScan Human	High (predicted)	ARHGEF12	Actin Cytoskeleton Signaling,Axonal Guidance Signaling,Breast Cancer Regulation by Stathmin1,Molecular Mechanisms of Cancer,Phospholipase C Signaling,Reelin Signaling in Neurons,RhoA Signaling,RhoGDI Signaling,Semaphorin Signaling in Neurons,Signaling by Rho Family GTPases,Thrombin Signaling
hsa-let-7g-5p	let-7a-5p (and other miRNAs w/seed GAGGUAG)	4.174	TargetScan Human	High (predicted)	ARHGEF15	Axonal Guidance Signaling,Breast Cancer Regulation by Stathmin1,Ephrin Receptor Signaling,Molecular Mechanisms of Cancer,Phospholipase C Signaling,Reelin Signaling in Neurons,RhoGDI Signaling,Signaling by Rho Family GTPases,Thrombin Signaling
hsa-miR-25-3p	miR-92a-3p (and other miRNAs w/seed AUUGCAC)	2.069	TargetScan Human	High (predicted)	ARHGEF17	Breast Cancer Regulation by Stathmin1,Molecular Mechanisms of Cancer,Phospholipase C Signaling,RhoGDI Signaling,Signaling by Rho Family GTPases
hsa-miR-20a-5p	miR-17-5p (and other miRNAs w/seed AAAGUGC)	3.855	TargetScan Human	High (predicted)	ARHGEF18	Breast Cancer Regulation by Stathmin1,Molecular Mechanisms of Cancer,Phospholipase C Signaling,RhoGDI Signaling,Signaling by Rho Family GTPases
hsa-miR-130a-3p	miR-130a-3p (and other miRNAs w/seed AGUGCAA)	3.271	TargetScan Human	High (predicted)	ARHGEF26
hsa-miR-19b-3p	miR-19b-3p (and other miRNAs w/seed GUGCAAA)	3.334	TargetScan Human	High (predicted)	ARHGEF26
hsa-miR-21-5p	miR-21-5p (and other miRNAs w/seed AGCUUAU)	8.542	TargetScan Human	High (predicted)	ARHGEF26
hsa-miR-22-3p	miR-22-3p (miRNAs w/seed AGCUGCC)	1.753	TargetScan Human	High (predicted)	ARHGEF26
hsa-miR-20a-5p	miR-17-5p (and other miRNAs w/seed AAAGUGC)	3.855	TargetScan Human	High (predicted)	ARHGEF28
hsa-miR-20a-5p	miR-17-5p (and other miRNAs w/seed AAAGUGC)	3.855	TargetScan Human	High (predicted)	ARHGEF3	Breast Cancer Regulation by Stathmin1,Molecular Mechanisms of Cancer,Phospholipase C Signaling,Reelin Signaling in Neurons,RhoGDI Signaling,Signaling by Rho Family GTPases,Thrombin Signaling
hsa-miR-181a-5p	miR-181a-5p (and other miRNAs w/seed ACAUUCA)	3.826	TargetScan Human	High (predicted)	ARHGEF3	Breast Cancer Regulation by Stathmin1,Molecular Mechanisms of Cancer,Phospholipase C Signaling,Reelin Signaling in Neurons,RhoGDI Signaling,Signaling by Rho Family GTPases,Thrombin Signaling
hsa-miR-34a-5p	miR-34a-5p (and other miRNAs w/seed GGCAGUG)	3.09	TargetScan Human	High (predicted)	ARHGEF3	Breast Cancer Regulation by Stathmin1,Molecular Mechanisms of Cancer,Phospholipase C Signaling,Reelin Signaling in Neurons,RhoGDI Signaling,Signaling by Rho Family GTPases,Thrombin Signaling
hsa-miR-34a-5p	miR-34a-5p (and other miRNAs w/seed GGCAGUG)	3.09	TargetScan Human	High (predicted)	ARHGEF33
hsa-miR-181a-5p	miR-181a-5p (and other miRNAs w/seed ACAUUCA)	3.826	TargetScan Human	High (predicted)	ARHGEF37
hsa-miR-361-5p	miR-361-5p (miRNAs w/seed UAUCAGA)	3.157	TargetScan Human	High (predicted)	ARHGEF37
hsa-let-7g-5p	let-7a-5p (and other miRNAs w/seed GAGGUAG)	4.174	TargetScan Human	High (predicted)	ARHGEF38
hsa-miR-223-3p	miR-223-3p (miRNAs w/seed GUCAGUU)	2.58	TargetScan Human	High (predicted)	ARHGEF38
hsa-miR-125b-5p	miR-125b-5p (and other miRNAs w/seed CCCUGAG)	5.009	TargetScan Human	High (predicted)	ARHGEF39
hsa-miR-130a-3p	miR-130a-3p (and other miRNAs w/seed AGUGCAA)	3.271	TargetScan Human	High (predicted)	ARHGEF4	Actin Cytoskeleton Signaling,Breast Cancer Regulation by Stathmin1,Molecular Mechanisms of Cancer,Phospholipase C Signaling,Reelin Signaling in Neurons,RhoGDI Signaling,Signaling by Rho Family GTPases,Thrombin Signaling
hsa-miR-132-3p	miR-132-3p (and other miRNAs w/seed AACAGUC)	5.597	TargetScan Human	High (predicted)	ARHGEF40
hsa-miR-374a-5p	miR-374b-5p (and other miRNAs w/seed UAUAAUA)	2.054	TargetScan Human	High (predicted)	ARHGEF40
hsa-miR-23b-3p	miR-23a-3p (and other miRNAs w/seed UCACAUU)	2.592	TargetScan Human	High (predicted)	ARHGEF5	Breast Cancer Regulation by Stathmin1,Molecular Mechanisms of Cancer,Phospholipase C Signaling,Reelin Signaling in Neurons,RhoGDI Signaling,Signaling by Rho Family GTPases,Thrombin Signaling
hsa-miR-23b-3p	miR-23a-3p (and other miRNAs w/seed UCACAUU)	2.592	TargetScan Human	High (predicted)	ARHGEF6	Actin Cytoskeleton Signaling,Agrin Interactions at Neuromuscular Junction,Axonal Guidance Signaling,Breast Cancer Regulation by Stathmin1,Cdc42 Signaling,FAK Signaling,G Beta Gamma Signaling,ILK Signaling,Molecular Mechanisms of Cancer,PAK Signaling,Paxillin Signaling,Phospholipase C Signaling,Reelin Signaling in Neurons,RhoGDI Signaling,Signaling by Rho Family GTPases,Thrombin Signaling
hsa-let-7g-5p	let-7a-5p (and other miRNAs w/seed GAGGUAG)	4.174	TargetScan Human	High (predicted)	ARHGEF7	Actin Cytoskeleton Signaling,Agrin Interactions at Neuromuscular Junction,Axonal Guidance Signaling,Breast Cancer Regulation by Stathmin1,FAK Signaling,Integrin Signaling,Molecular Mechanisms of Cancer,PAK Signaling,Paxillin Signaling,Phospholipase C Signaling,RhoGDI Signaling,Signaling by Rho Family GTPases
hsa-miR-20a-5p	miR-17-5p (and other miRNAs w/seed AAAGUGC)	3.855	TargetScan Human	High (predicted)	ARHGEF7	Actin Cytoskeleton Signaling,Agrin Interactions at Neuromuscular Junction,Axonal Guidance Signaling,Breast Cancer Regulation by Stathmin1,FAK Signaling,Integrin Signaling,Molecular Mechanisms of Cancer,PAK Signaling,Paxillin Signaling,Phospholipase C Signaling,RhoGDI Signaling,Signaling by Rho Family GTPases
hsa-miR-181a-5p	miR-181a-5p (and other miRNAs w/seed ACAUUCA)	3.826	TargetScan Human	High (predicted)	ARHGEF7	Actin Cytoskeleton Signaling,Agrin Interactions at Neuromuscular Junction,Axonal Guidance Signaling,Breast Cancer Regulation by Stathmin1,FAK Signaling,Integrin Signaling,Molecular Mechanisms of Cancer,PAK Signaling,Paxillin Signaling,Phospholipase C Signaling,RhoGDI Signaling,Signaling by Rho Family GTPases
hsa-miR-23b-3p	miR-23a-3p (and other miRNAs w/seed UCACAUU)	2.592	TargetScan Human	High (predicted)	ARHGEF7	Actin Cytoskeleton Signaling,Agrin Interactions at Neuromuscular Junction,Axonal Guidance Signaling,Breast Cancer Regulation by Stathmin1,FAK Signaling,Integrin Signaling,Molecular Mechanisms of Cancer,PAK Signaling,Paxillin Signaling,Phospholipase C Signaling,RhoGDI Signaling,Signaling by Rho Family GTPases
hsa-miR-424-5p	miR-16-5p (and other miRNAs w/seed AGCAGCA)	4.689	TargetScan Human	High (predicted)	ARHGEF9	Breast Cancer Regulation by Stathmin1,Molecular Mechanisms of Cancer,Phospholipase C Signaling,Reelin Signaling in Neurons,RhoGDI Signaling,Signaling by Rho Family GTPases,Thrombin Signaling
hsa-miR-514a-3p	miR-514a-3p (and other miRNAs w/seed UUGACAC)	2.631	TargetScan Human	High (predicted)	ARHGEF9	Breast Cancer Regulation by Stathmin1,Molecular Mechanisms of Cancer,Phospholipase C Signaling,Reelin Signaling in Neurons,RhoGDI Signaling,Signaling by Rho Family GTPases,Thrombin Signaling
hsa-miR-223-3p	miR-223-3p (miRNAs w/seed GUCAGUU)	2.58	TargetScan Human	High (predicted)	ARID1A	AMPK Signaling,Glucocorticoid Receptor Signaling,Hereditary Breast Cancer Signaling,RAR Activation,Role of BRCA1 in DNA Damage Response
hsa-miR-132-3p	miR-132-3p (and other miRNAs w/seed AACAGUC)	5.597	TargetScan Human	High (predicted)	ARID1B
hsa-miR-29a-3p	miR-29b-3p (and other miRNAs w/seed AGCACCA)	4.944	TargetScan Human	High (predicted)	ARID1B
hsa-miR-25-3p	miR-92a-3p (and other miRNAs w/seed AUUGCAC)	2.069	TargetScan Human	High (predicted)	ARID1B
hsa-miR-132-3p	miR-132-3p (and other miRNAs w/seed AACAGUC)	5.597	TargetScan Human	High (predicted)	ARID2	AMPK Signaling,Glucocorticoid Receptor Signaling,Hereditary Breast Cancer Signaling,RAR Activation,Role of BRCA1 in DNA Damage Response
hsa-miR-181a-5p	miR-181a-5p (and other miRNAs w/seed ACAUUCA)	3.826	TargetScan Human	High (predicted)	ARID2	AMPK Signaling,Glucocorticoid Receptor Signaling,Hereditary Breast Cancer Signaling,RAR Activation,Role of BRCA1 in DNA Damage Response
hsa-miR-374a-5p	miR-374b-5p (and other miRNAs w/seed UAUAAUA)	2.054	TargetScan Human	High (predicted)	ARID2	AMPK Signaling,Glucocorticoid Receptor Signaling,Hereditary Breast Cancer Signaling,RAR Activation,Role of BRCA1 in DNA Damage Response
hsa-let-7g-5p	let-7a-5p (and other miRNAs w/seed GAGGUAG)	4.174	TargetScan Human	High (predicted)	ARID3A
hsa-miR-125b-5p	miR-125b-5p (and other miRNAs w/seed CCCUGAG)	5.009	TarBase,TargetScan Human	Experimentally Observed,High (predicted)	ARID3A
hsa-let-7g-5p	let-7a-5p (and other miRNAs w/seed GAGGUAG)	4.174	TargetScan Human	High (predicted)	ARID3B
hsa-miR-125b-5p	miR-125b-5p (and other miRNAs w/seed CCCUGAG)	5.009	TarBase,TargetScan Human,miRecords	Experimentally Observed,High (predicted)	ARID3B
hsa-miR-22-3p	miR-22-3p (miRNAs w/seed AGCUGCC)	1.753	TargetScan Human	High (predicted)	ARID3B
hsa-miR-23b-3p	miR-23a-3p (and other miRNAs w/seed UCACAUU)	2.592	TargetScan Human	High (predicted)	ARID3B
hsa-miR-20a-5p	miR-17-5p (and other miRNAs w/seed AAAGUGC)	3.855	TargetScan Human	High (predicted)	ARID4A
hsa-miR-34a-5p	miR-34a-5p (and other miRNAs w/seed GGCAGUG)	3.09	TargetScan Human	High (predicted)	ARID4A
hsa-miR-130a-3p	miR-130a-3p (and other miRNAs w/seed AGUGCAA)	3.271	TargetScan Human	High (predicted)	ARID4B	DNA Methylation and Transcriptional Repression Signaling
hsa-miR-20a-5p	miR-17-5p (and other miRNAs w/seed AAAGUGC)	3.855	TarBase,TargetScan Human,miRecords	Experimentally Observed,High (predicted)	ARID4B	DNA Methylation and Transcriptional Repression Signaling
hsa-miR-19b-3p	miR-19b-3p (and other miRNAs w/seed GUGCAAA)	3.334	TargetScan Human	High (predicted)	ARID4B	DNA Methylation and Transcriptional Repression Signaling
hsa-miR-34a-5p	miR-34a-5p (and other miRNAs w/seed GGCAGUG)	3.09	TargetScan Human	High (predicted)	ARID4B	DNA Methylation and Transcriptional Repression Signaling
hsa-miR-374a-5p	miR-374b-5p (and other miRNAs w/seed UAUAAUA)	2.054	TargetScan Human	High (predicted)	ARID4B	DNA Methylation and Transcriptional Repression Signaling
hsa-miR-130a-3p	miR-130a-3p (and other miRNAs w/seed AGUGCAA)	3.271	TargetScan Human	High (predicted)	ARID5B
hsa-miR-374a-5p	miR-374b-5p (and other miRNAs w/seed UAUAAUA)	2.054	TargetScan Human	High (predicted)	ARID5B
hsa-miR-25-3p	miR-92a-3p (and other miRNAs w/seed AUUGCAC)	2.069	TargetScan Human	High (predicted)	ARID5B
hsa-miR-132-3p	miR-132-3p (and other miRNAs w/seed AACAGUC)	5.597	TargetScan Human	High (predicted)	ARIH1
hsa-miR-107	miR-103-3p (and other miRNAs w/seed GCAGCAU)	2.207	TargetScan Human	High (predicted)	ARIH2
hsa-miR-19b-3p	miR-19b-3p (and other miRNAs w/seed GUGCAAA)	3.334	TargetScan Human	High (predicted)	ARIH2
hsa-miR-20a-5p	miR-17-5p (and other miRNAs w/seed AAAGUGC)	3.855	TargetScan Human	High (predicted)	ARL1
hsa-miR-181a-5p	miR-181a-5p (and other miRNAs w/seed ACAUUCA)	3.826	TargetScan Human	High (predicted)	ARL1
hsa-miR-424-5p	miR-16-5p (and other miRNAs w/seed AGCAGCA)	4.689	TargetScan Human	High (predicted)	ARL10
hsa-miR-374a-5p	miR-374b-5p (and other miRNAs w/seed UAUAAUA)	2.054	TargetScan Human	High (predicted)	ARL15
hsa-miR-424-5p	miR-16-5p (and other miRNAs w/seed AGCAGCA)	4.689	TargetScan Human,miRecords	Experimentally Observed,High (predicted)	ARL2
hsa-miR-503	miR-503-5p (miRNAs w/seed AGCAGCG)	4.273	TargetScan Human	High (predicted)	ARL2
hsa-miR-374a-5p	miR-374b-5p (and other miRNAs w/seed UAUAAUA)	2.054	TargetScan Human	High (predicted)	ARL2BP
hsa-miR-424-5p	miR-16-5p (and other miRNAs w/seed AGCAGCA)	4.689	TargetScan Human	High (predicted)	ARL3
hsa-miR-181a-5p	miR-181a-5p (and other miRNAs w/seed ACAUUCA)	3.826	TargetScan Human	High (predicted)	ARL3
hsa-miR-130a-3p	miR-130a-3p (and other miRNAs w/seed AGUGCAA)	3.271	TargetScan Human	High (predicted)	ARL4A
hsa-miR-20a-5p	miR-17-5p (and other miRNAs w/seed AAAGUGC)	3.855	TargetScan Human	High (predicted)	ARL4A
hsa-miR-29a-3p	miR-29b-3p (and other miRNAs w/seed AGCACCA)	4.944	TargetScan Human	High (predicted)	ARL4A
hsa-miR-20a-5p	miR-17-5p (and other miRNAs w/seed AAAGUGC)	3.855	TargetScan Human	High (predicted)	ARL4C
hsa-miR-508-3p	miR-508-3p (miRNAs w/seed GAUUGUA)	3.28	TargetScan Human	High (predicted)	ARL4C
hsa-let-7g-5p	let-7a-5p (and other miRNAs w/seed GAGGUAG)	4.174	TargetScan Human	High (predicted)	ARL4D
hsa-let-7g-5p	let-7a-5p (and other miRNAs w/seed GAGGUAG)	4.174	TargetScan Human	High (predicted)	ARL5A
hsa-miR-181a-5p	miR-181a-5p (and other miRNAs w/seed ACAUUCA)	3.826	TargetScan Human	High (predicted)	ARL5A
hsa-miR-424-5p	miR-16-5p (and other miRNAs w/seed AGCAGCA)	4.689	TargetScan Human	High (predicted)	ARL5B
hsa-miR-503	miR-503-5p (miRNAs w/seed AGCAGCG)	4.273	TargetScan Human	High (predicted)	ARL5B
hsa-miR-130a-3p	miR-130a-3p (and other miRNAs w/seed AGUGCAA)	3.271	TargetScan Human	High (predicted)	ARL6IP1
hsa-miR-23b-3p	miR-23a-3p (and other miRNAs w/seed UCACAUU)	2.592	TargetScan Human	High (predicted)	ARL6IP1
hsa-let-7g-5p	let-7a-5p (and other miRNAs w/seed GAGGUAG)	4.174	TargetScan Human	High (predicted)	ARL6IP6
hsa-miR-107	miR-103-3p (and other miRNAs w/seed GCAGCAU)	2.207	TargetScan Human	High (predicted)	ARL8A
hsa-miR-19b-3p	miR-19b-3p (and other miRNAs w/seed GUGCAAA)	3.334	TargetScan Human	High (predicted)	ARL8A
hsa-miR-107	miR-103-3p (and other miRNAs w/seed GCAGCAU)	2.207	TargetScan Human	High (predicted)	ARMC1
hsa-miR-223-3p	miR-223-3p (miRNAs w/seed GUCAGUU)	2.58	TargetScan Human	High (predicted)	ARMC1
hsa-miR-25-3p	miR-92a-3p (and other miRNAs w/seed AUUGCAC)	2.069	TargetScan Human	High (predicted)	ARMC1
hsa-miR-125b-5p	miR-125b-5p (and other miRNAs w/seed CCCUGAG)	5.009	TargetScan Human	High (predicted)	ARMC7
hsa-let-7g-5p	let-7a-5p (and other miRNAs w/seed GAGGUAG)	4.174	TargetScan Human	High (predicted)	ARMC8
hsa-miR-107	miR-103-3p (and other miRNAs w/seed GCAGCAU)	2.207	TargetScan Human	High (predicted)	ARMC8
hsa-miR-19b-3p	miR-19b-3p (and other miRNAs w/seed GUGCAAA)	3.334	TargetScan Human	High (predicted)	ARMC8
hsa-miR-29a-3p	miR-29b-3p (and other miRNAs w/seed AGCACCA)	4.944	TargetScan Human	High (predicted)	ARMC8
hsa-miR-361-5p	miR-361-5p (miRNAs w/seed UAUCAGA)	3.157	TargetScan Human	High (predicted)	ARMC8
hsa-miR-21-5p	miR-21-5p (and other miRNAs w/seed AGCUUAU)	8.542	TargetScan Human	High (predicted)	ARMCX1
hsa-miR-223-3p	miR-223-3p (miRNAs w/seed GUCAGUU)	2.58	TargetScan Human	High (predicted)	ARMCX1
hsa-miR-424-5p	miR-16-5p (and other miRNAs w/seed AGCAGCA)	4.689	TargetScan Human	High (predicted)	ARMCX2
hsa-miR-223-3p	miR-223-3p (miRNAs w/seed GUCAGUU)	2.58	TargetScan Human	High (predicted)	ARMCX2
hsa-miR-130a-3p	miR-130a-3p (and other miRNAs w/seed AGUGCAA)	3.271	TargetScan Human	High (predicted)	ARMT1
hsa-miR-107	miR-103-3p (and other miRNAs w/seed GCAGCAU)	2.207	TargetScan Human	High (predicted)	ARNT	Aryl Hydrocarbon Receptor Signaling,HIF1α Signaling,Hypoxia Signaling in the Cardiovascular System,Renal Cell Carcinoma Signaling,VEGF Signaling,Xenobiotic Metabolism Signaling
hsa-miR-23b-3p	miR-23a-3p (and other miRNAs w/seed UCACAUU)	2.592	TargetScan Human	High (predicted)	ARNT	Aryl Hydrocarbon Receptor Signaling,HIF1α Signaling,Hypoxia Signaling in the Cardiovascular System,Renal Cell Carcinoma Signaling,VEGF Signaling,Xenobiotic Metabolism Signaling
hsa-miR-29a-3p	miR-29b-3p (and other miRNAs w/seed AGCACCA)	4.944	TargetScan Human	High (predicted)	ARNT	Aryl Hydrocarbon Receptor Signaling,HIF1α Signaling,Hypoxia Signaling in the Cardiovascular System,Renal Cell Carcinoma Signaling,VEGF Signaling,Xenobiotic Metabolism Signaling
hsa-miR-181a-5p	miR-181a-5p (and other miRNAs w/seed ACAUUCA)	3.826	TargetScan Human	High (predicted)	ARNT2
hsa-miR-23b-3p	miR-23a-3p (and other miRNAs w/seed UCACAUU)	2.592	TargetScan Human	High (predicted)	ARNT2
hsa-miR-29a-3p	miR-29b-3p (and other miRNAs w/seed AGCACCA)	4.944	Ingenuity Expert Findings	Experimentally Observed	ARPC3	Actin Cytoskeleton Signaling,Actin Nucleation by ARP-WASP Complex,Axonal Guidance Signaling,CD28 Signaling in T Helper Cells,Cdc42 Signaling,Clathrin-mediated Endocytosis Signaling,Ephrin Receptor Signaling,Epithelial Adherens Junction Signaling,Fcγ Receptor-mediated Phagocytosis in Macrophages and Monocytes,fMLP Signaling in Neutrophils,Integrin Signaling,Rac Signaling,Regulation of Actin-based …
hsa-miR-22-3p	miR-22-3p (miRNAs w/seed AGCUGCC)	1.753	TargetScan Human	High (predicted)	ARPC5	Actin Cytoskeleton Signaling,Actin Nucleation by ARP-WASP Complex,Axonal Guidance Signaling,CD28 Signaling in T Helper Cells,Cdc42 Signaling,Clathrin-mediated Endocytosis Signaling,Corticotropin Releasing Hormone Signaling,Ephrin Receptor Signaling,Epithelial Adherens Junction Signaling,Fcγ Receptor-mediated Phagocytosis in Macrophages and Monocytes,fMLP Signaling in Neutrophils,Integrin Signalin…
hsa-let-7g-5p	let-7a-5p (and other miRNAs w/seed GAGGUAG)	4.174	TargetScan Human	High (predicted)	ARPP19
hsa-miR-424-5p	miR-16-5p (and other miRNAs w/seed AGCAGCA)	4.689	TargetScan Human	High (predicted)	ARPP19
hsa-miR-19b-3p	miR-19b-3p (and other miRNAs w/seed GUGCAAA)	3.334	TargetScan Human	High (predicted)	ARPP19
hsa-miR-223-3p	miR-223-3p (miRNAs w/seed GUCAGUU)	2.58	TargetScan Human	High (predicted)	ARPP19
hsa-miR-23b-3p	miR-23a-3p (and other miRNAs w/seed UCACAUU)	2.592	TargetScan Human	High (predicted)	ARPP19
hsa-miR-29a-3p	miR-29b-3p (and other miRNAs w/seed AGCACCA)	4.944	TargetScan Human	High (predicted)	ARPP19
hsa-miR-34a-5p	miR-34a-5p (and other miRNAs w/seed GGCAGUG)	3.09	TargetScan Human	High (predicted)	ARPP19
hsa-miR-503	miR-503-5p (miRNAs w/seed AGCAGCG)	4.273	TargetScan Human	High (predicted)	ARPP19
hsa-miR-25-3p	miR-92a-3p (and other miRNAs w/seed AUUGCAC)	2.069	TargetScan Human	High (predicted)	ARPP19
hsa-miR-424-5p	miR-16-5p (and other miRNAs w/seed AGCAGCA)	4.689	TargetScan Human	High (predicted),Moderate (predicted)	ARPP21
hsa-miR-125b-5p	miR-125b-5p (and other miRNAs w/seed CCCUGAG)	5.009	TargetScan Human	High (predicted)	ARRB1	Clathrin-mediated Endocytosis Signaling,Colorectal Cancer Metastasis Signaling,Ovarian Cancer Signaling,Role of Tissue Factor in Cancer
hsa-miR-22-3p	miR-22-3p (miRNAs w/seed AGCUGCC)	1.753	TargetScan Human	High (predicted)	ARRB1	Clathrin-mediated Endocytosis Signaling,Colorectal Cancer Metastasis Signaling,Ovarian Cancer Signaling,Role of Tissue Factor in Cancer
hsa-miR-29a-3p	miR-29b-3p (and other miRNAs w/seed AGCACCA)	4.944	TargetScan Human	High (predicted)	ARRB1	Clathrin-mediated Endocytosis Signaling,Colorectal Cancer Metastasis Signaling,Ovarian Cancer Signaling,Role of Tissue Factor in Cancer
hsa-miR-374a-5p	miR-374b-5p (and other miRNAs w/seed UAUAAUA)	2.054	TargetScan Human	High (predicted)	ARRB1	Clathrin-mediated Endocytosis Signaling,Colorectal Cancer Metastasis Signaling,Ovarian Cancer Signaling,Role of Tissue Factor in Cancer
hsa-miR-130a-3p	miR-130a-3p (and other miRNAs w/seed AGUGCAA)	3.271	TargetScan Human	High (predicted)	ARRDC3
hsa-miR-181a-5p	miR-181a-5p (and other miRNAs w/seed ACAUUCA)	3.826	TargetScan Human	High (predicted)	ARRDC3
hsa-miR-19b-3p	miR-19b-3p (and other miRNAs w/seed GUGCAAA)	3.334	TargetScan Human	High (predicted)	ARRDC3
hsa-miR-29a-3p	miR-29b-3p (and other miRNAs w/seed AGCACCA)	4.944	TargetScan Human	High (predicted)	ARRDC3
hsa-miR-25-3p	miR-92a-3p (and other miRNAs w/seed AUUGCAC)	2.069	TargetScan Human	High (predicted)	ARRDC3
hsa-let-7g-5p	let-7a-5p (and other miRNAs w/seed GAGGUAG)	4.174	TargetScan Human	High (predicted)	ARRDC4
hsa-miR-19b-3p	miR-19b-3p (and other miRNAs w/seed GUGCAAA)	3.334	TargetScan Human	High (predicted)	ARRDC4
hsa-miR-29a-3p	miR-29b-3p (and other miRNAs w/seed AGCACCA)	4.944	TargetScan Human	High (predicted)	ARRDC4
hsa-miR-25-3p	miR-92a-3p (and other miRNAs w/seed AUUGCAC)	2.069	TargetScan Human	High (predicted)	ARRDC4
hsa-miR-23b-3p	miR-23a-3p (and other miRNAs w/seed UCACAUU)	2.592	TargetScan Human	High (predicted)	ARSB	Chondroitin Sulfate Degradation (Metazoa)
hsa-miR-29a-3p	miR-29b-3p (and other miRNAs w/seed AGCACCA)	4.944	TargetScan Human	High (predicted)	ARSB	Chondroitin Sulfate Degradation (Metazoa)
hsa-miR-22-3p	miR-22-3p (miRNAs w/seed AGCUGCC)	1.753	TargetScan Human	High (predicted)	ARSD
hsa-miR-125b-5p	miR-125b-5p (and other miRNAs w/seed CCCUGAG)	5.009	TargetScan Human	High (predicted)	ARSI
hsa-miR-20a-5p	miR-17-5p (and other miRNAs w/seed AAAGUGC)	3.855	TargetScan Human	High (predicted)	ARSJ
hsa-miR-181a-5p	miR-181a-5p (and other miRNAs w/seed ACAUUCA)	3.826	TargetScan Human	High (predicted)	ARSJ
hsa-miR-450a-5p	miR-450a-5p (and other miRNAs w/seed UUUGCGA)	2.704	TargetScan Human	High (predicted)	ARSK
hsa-miR-29a-3p	miR-29b-3p (and other miRNAs w/seed AGCACCA)	4.944	TargetScan Human	High (predicted)	ARVCF
hsa-miR-130a-3p	miR-130a-3p (and other miRNAs w/seed AGUGCAA)	3.271	TargetScan Human	High (predicted)	ARX
hsa-miR-132-3p	miR-132-3p (and other miRNAs w/seed AACAGUC)	5.597	TargetScan Human	High (predicted)	ARX
hsa-miR-23b-3p	miR-23a-3p (and other miRNAs w/seed UCACAUU)	2.592	TargetScan Human	High (predicted)	ASAP1	FAK Signaling,Integrin Signaling
hsa-miR-19b-3p	miR-19b-3p (and other miRNAs w/seed GUGCAAA)	3.334	TargetScan Human	High (predicted)	ASAP2
hsa-miR-29a-3p	miR-29b-3p (and other miRNAs w/seed AGCACCA)	4.944	TargetScan Human	High (predicted)	ASAP2
hsa-miR-132-3p	miR-132-3p (and other miRNAs w/seed AACAGUC)	5.597	TargetScan Human	High (predicted)	ASB1
hsa-miR-34a-5p	miR-34a-5p (and other miRNAs w/seed GGCAGUG)	3.09	TargetScan Human	High (predicted)	ASB1
hsa-miR-361-5p	miR-361-5p (miRNAs w/seed UAUCAGA)	3.157	TargetScan Human	High (predicted)	ASB11
hsa-miR-125b-5p	miR-125b-5p (and other miRNAs w/seed CCCUGAG)	5.009	TargetScan Human	High (predicted)	ASB13
hsa-miR-23b-3p	miR-23a-3p (and other miRNAs w/seed UCACAUU)	2.592	TargetScan Human	High (predicted)	ASB15
hsa-miR-125b-5p	miR-125b-5p (and other miRNAs w/seed CCCUGAG)	5.009	TargetScan Human	High (predicted)	ASB4
hsa-miR-34a-5p	miR-34a-5p (and other miRNAs w/seed GGCAGUG)	3.09	TargetScan Human	High (predicted)	ASB4
hsa-miR-374a-5p	miR-374b-5p (and other miRNAs w/seed UAUAAUA)	2.054	TargetScan Human	High (predicted)	ASB4
hsa-miR-22-3p	miR-22-3p (miRNAs w/seed AGCUGCC)	1.753	TargetScan Human	High (predicted)	ASB6
hsa-miR-424-5p	miR-16-5p (and other miRNAs w/seed AGCAGCA)	4.689	TargetScan Human	High (predicted)	ASB7
hsa-miR-19b-3p	miR-19b-3p (and other miRNAs w/seed GUGCAAA)	3.334	TargetScan Human	High (predicted)	ASB7
hsa-miR-25-3p	miR-92a-3p (and other miRNAs w/seed AUUGCAC)	2.069	TargetScan Human	High (predicted)	ASB7
hsa-miR-19b-3p	miR-19b-3p (and other miRNAs w/seed GUGCAAA)	3.334	TargetScan Human	High (predicted)	ASCL1
hsa-miR-22-3p	miR-22-3p (miRNAs w/seed AGCUGCC)	1.753	TargetScan Human	High (predicted)	ASCL1
hsa-miR-374a-5p	miR-374b-5p (and other miRNAs w/seed UAUAAUA)	2.054	TargetScan Human	High (predicted)	ASCL1
hsa-miR-132-3p	miR-132-3p (and other miRNAs w/seed AACAGUC)	5.597	TargetScan Human	High (predicted)	ASF1A
hsa-miR-20a-5p	miR-17-5p (and other miRNAs w/seed AAAGUGC)	3.855	TargetScan Human	High (predicted)	ASF1A
hsa-miR-21-5p	miR-21-5p (and other miRNAs w/seed AGCUUAU)	8.542	TargetScan Human	High (predicted)	ASF1A
hsa-miR-23b-3p	miR-23a-3p (and other miRNAs w/seed UCACAUU)	2.592	TargetScan Human	High (predicted)	ASF1A
hsa-miR-107	miR-103-3p (and other miRNAs w/seed GCAGCAU)	2.207	TargetScan Human	High (predicted)	ASH1L
hsa-miR-424-5p	miR-16-5p (and other miRNAs w/seed AGCAGCA)	4.689	TargetScan Human	High (predicted)	ASH1L
hsa-miR-20a-5p	miR-17-5p (and other miRNAs w/seed AAAGUGC)	3.855	TargetScan Human	High (predicted)	ASH1L
hsa-miR-503	miR-503-5p (miRNAs w/seed AGCAGCG)	4.273	TargetScan Human	High (predicted)	ASH1L
hsa-miR-125b-5p	miR-125b-5p (and other miRNAs w/seed CCCUGAG)	5.009	TargetScan Human	High (predicted)	ASIC1	Aldosterone Signaling in Epithelial Cells,Gustation Pathway,Insulin Receptor Signaling
hsa-miR-181a-5p	miR-181a-5p (and other miRNAs w/seed ACAUUCA)	3.826	TargetScan Human	High (predicted)	ASIC1	Aldosterone Signaling in Epithelial Cells,Gustation Pathway,Insulin Receptor Signaling
hsa-miR-29a-3p	miR-29b-3p (and other miRNAs w/seed AGCACCA)	4.944	TargetScan Human	High (predicted)	ASIC1	Aldosterone Signaling in Epithelial Cells,Gustation Pathway,Insulin Receptor Signaling
hsa-miR-34a-5p	miR-34a-5p (and other miRNAs w/seed GGCAGUG)	3.09	TargetScan Human	High (predicted)	ASIC2	Aldosterone Signaling in Epithelial Cells,Gustation Pathway,Insulin Receptor Signaling
hsa-miR-19b-3p	miR-19b-3p (and other miRNAs w/seed GUGCAAA)	3.334	TargetScan Human	High (predicted)	ASIC4
hsa-miR-19b-3p	miR-19b-3p (and other miRNAs w/seed GUGCAAA)	3.334	TargetScan Human	High (predicted)	ASNA1
hsa-miR-424-5p	miR-16-5p (and other miRNAs w/seed AGCAGCA)	4.689	TargetScan Human	High (predicted)	ASNSD1
hsa-miR-125b-5p	miR-125b-5p (and other miRNAs w/seed CCCUGAG)	5.009	TargetScan Human	High (predicted)	ASPH	Calcium Signaling
hsa-miR-424-5p	miR-16-5p (and other miRNAs w/seed AGCAGCA)	4.689	TargetScan Human	High (predicted)	ASPH	Calcium Signaling
hsa-miR-29a-3p	miR-29b-3p (and other miRNAs w/seed AGCACCA)	4.944	TargetScan Human	High (predicted),Moderate (predicted)	ASPH	Calcium Signaling
hsa-miR-25-3p	miR-92a-3p (and other miRNAs w/seed AUUGCAC)	2.069	TargetScan Human	High (predicted)	ASPH	Calcium Signaling
hsa-miR-125b-5p	miR-125b-5p (and other miRNAs w/seed CCCUGAG)	5.009	TargetScan Human	High (predicted)	ASPHD1
hsa-let-7g-5p	let-7a-5p (and other miRNAs w/seed GAGGUAG)	4.174	TargetScan Human	High (predicted)	ASPHD2
hsa-miR-34a-5p	miR-34a-5p (and other miRNAs w/seed GGCAGUG)	3.09	TargetScan Human	High (predicted)	ASPHD2
hsa-miR-21-5p	miR-21-5p (and other miRNAs w/seed AGCUUAU)	8.542	TargetScan Human	High (predicted)	ASPN
hsa-miR-374a-5p	miR-374b-5p (and other miRNAs w/seed UAUAAUA)	2.054	TargetScan Human	High (predicted)	ASPN
hsa-miR-191-5p	miR-191-5p (and other miRNAs w/seed AACGGAA)	2.801	TargetScan Human	High (predicted)	ASTE1
hsa-miR-25-3p	miR-92a-3p (and other miRNAs w/seed AUUGCAC)	2.069	TargetScan Human	High (predicted)	ASTN1
hsa-miR-23b-3p	miR-23a-3p (and other miRNAs w/seed UCACAUU)	2.592	TargetScan Human	High (predicted)	ASXL1
hsa-miR-130a-3p	miR-130a-3p (and other miRNAs w/seed AGUGCAA)	3.271	TargetScan Human	High (predicted)	ASXL2
hsa-miR-424-5p	miR-16-5p (and other miRNAs w/seed AGCAGCA)	4.689	miRecords	Experimentally Observed	ASXL2
hsa-miR-19b-3p	miR-19b-3p (and other miRNAs w/seed GUGCAAA)	3.334	TargetScan Human	High (predicted)	ASXL2
hsa-miR-20a-5p	miR-17-5p (and other miRNAs w/seed AAAGUGC)	3.855	TargetScan Human	High (predicted)	ATAD2
hsa-miR-374a-5p	miR-374b-5p (and other miRNAs w/seed UAUAAUA)	2.054	TargetScan Human	High (predicted)	ATAD2
hsa-let-7g-5p	let-7a-5p (and other miRNAs w/seed GAGGUAG)	4.174	TargetScan Human	High (predicted)	ATAD2B
hsa-miR-29a-3p	miR-29b-3p (and other miRNAs w/seed AGCACCA)	4.944	TargetScan Human	High (predicted)	ATAD2B
hsa-let-7g-5p	let-7a-5p (and other miRNAs w/seed GAGGUAG)	4.174	TarBase	Experimentally Observed	ATAD3B
hsa-miR-23b-3p	miR-23a-3p (and other miRNAs w/seed UCACAUU)	2.592	TarBase,miRecords	Experimentally Observed	ATAT1
hsa-miR-374a-5p	miR-374b-5p (and other miRNAs w/seed UAUAAUA)	2.054	TargetScan Human	High (predicted)	ATF2	4-1BB Signaling in T Lymphocytes,Activation of IRF by Cytosolic Pattern Recognition Receptors,AMPK Signaling,ATM Signaling,B Cell Receptor Signaling,BMP signaling pathway,Calcium Signaling,cAMP-mediated signaling,Cardiac Hypertrophy Signaling,Cardiomyocyte Differentiation via BMP Receptors,Cdc42 Signaling,Cholecystokinin/Gastrin-mediated Signaling,Circadian Rhythm Signaling,Corticotropin Releasin…
hsa-miR-424-5p	miR-16-5p (and other miRNAs w/seed AGCAGCA)	4.689	Ingenuity Expert Findings,TargetScan Human	Experimentally Observed,Moderate (predicted)	ATF6	Cardiac Hypertrophy Signaling,Endoplasmic Reticulum Stress Pathway,PI3K Signaling in B Lymphocytes,Unfolded protein response
hsa-miR-503	miR-503-5p (miRNAs w/seed AGCAGCG)	4.273	Ingenuity Expert Findings	Experimentally Observed	ATF6	Cardiac Hypertrophy Signaling,Endoplasmic Reticulum Stress Pathway,PI3K Signaling in B Lymphocytes,Unfolded protein response
hsa-let-7g-5p	let-7a-5p (and other miRNAs w/seed GAGGUAG)	4.174	TargetScan Human	High (predicted)	ATF7	PI3K Signaling in B Lymphocytes
hsa-miR-107	miR-103-3p (and other miRNAs w/seed GCAGCAU)	2.207	TargetScan Human	High (predicted)	ATF7	PI3K Signaling in B Lymphocytes
hsa-miR-181a-5p	miR-181a-5p (and other miRNAs w/seed ACAUUCA)	3.826	TargetScan Human	High (predicted)	ATF7	PI3K Signaling in B Lymphocytes
hsa-miR-34a-5p	miR-34a-5p (and other miRNAs w/seed GGCAGUG)	3.09	TargetScan Human	High (predicted)	ATF7	PI3K Signaling in B Lymphocytes
hsa-miR-424-5p	miR-16-5p (and other miRNAs w/seed AGCAGCA)	4.689	TargetScan Human	High (predicted)	ATF7IP2
hsa-let-7g-5p	let-7a-5p (and other miRNAs w/seed GAGGUAG)	4.174	TargetScan Human	High (predicted)	ATG10	autophagy
hsa-miR-23b-3p	miR-23a-3p (and other miRNAs w/seed UCACAUU)	2.592	TargetScan Human	High (predicted)	ATG12	autophagy
hsa-miR-424-5p	miR-16-5p (and other miRNAs w/seed AGCAGCA)	4.689	TargetScan Human	High (predicted)	ATG13	autophagy,mTOR Signaling
hsa-miR-223-3p	miR-223-3p (miRNAs w/seed GUCAGUU)	2.58	TargetScan Human	High (predicted)	ATG13	autophagy,mTOR Signaling
hsa-miR-130a-3p	miR-130a-3p (and other miRNAs w/seed AGUGCAA)	3.271	TargetScan Human	High (predicted)	ATG14
hsa-miR-424-5p	miR-16-5p (and other miRNAs w/seed AGCAGCA)	4.689	TargetScan Human	High (predicted)	ATG14
hsa-miR-20a-5p	miR-17-5p (and other miRNAs w/seed AAAGUGC)	3.855	TargetScan Human	High (predicted)	ATG14
hsa-miR-19b-3p	miR-19b-3p (and other miRNAs w/seed GUGCAAA)	3.334	TargetScan Human	High (predicted)	ATG14
hsa-miR-29a-3p	miR-29b-3p (and other miRNAs w/seed AGCACCA)	4.944	TargetScan Human	High (predicted)	ATG14
hsa-miR-25-3p	miR-92a-3p (and other miRNAs w/seed AUUGCAC)	2.069	TargetScan Human	High (predicted)	ATG14
hsa-let-7g-5p	let-7a-5p (and other miRNAs w/seed GAGGUAG)	4.174	TargetScan Human	High (predicted)	ATG16L1	autophagy
hsa-miR-130a-3p	miR-130a-3p (and other miRNAs w/seed AGUGCAA)	3.271	TargetScan Human	High (predicted)	ATG16L1	autophagy
hsa-miR-20a-5p	miR-17-5p (and other miRNAs w/seed AAAGUGC)	3.855	TargetScan Human	High (predicted)	ATG16L1	autophagy
hsa-miR-19b-3p	miR-19b-3p (and other miRNAs w/seed GUGCAAA)	3.334	TargetScan Human	High (predicted)	ATG16L1	autophagy
hsa-miR-20a-5p	miR-17-5p (and other miRNAs w/seed AAAGUGC)	3.855	TargetScan Human	High (predicted)	ATG2A
hsa-miR-130a-3p	miR-130a-3p (and other miRNAs w/seed AGUGCAA)	3.271	Ingenuity Expert Findings,TargetScan Human	Experimentally Observed,High (predicted)	ATG2B
hsa-miR-20a-5p	miR-17-5p (and other miRNAs w/seed AAAGUGC)	3.855	TargetScan Human	High (predicted)	ATG2B
hsa-miR-181a-5p	miR-181a-5p (and other miRNAs w/seed ACAUUCA)	3.826	TargetScan Human	High (predicted)	ATG2B
hsa-let-7g-5p	let-7a-5p (and other miRNAs w/seed GAGGUAG)	4.174	TargetScan Human	High (predicted)	ATG4B	autophagy
hsa-miR-34a-5p	miR-34a-5p (and other miRNAs w/seed GGCAGUG)	3.09	TargetScan Human	High (predicted)	ATG4B	autophagy
hsa-miR-125b-5p	miR-125b-5p (and other miRNAs w/seed CCCUGAG)	5.009	TargetScan Human	High (predicted)	ATG4D	autophagy
hsa-miR-130a-3p	miR-130a-3p (and other miRNAs w/seed AGUGCAA)	3.271	TargetScan Human	High (predicted)	ATG4D	autophagy
hsa-miR-19b-3p	miR-19b-3p (and other miRNAs w/seed GUGCAAA)	3.334	TargetScan Human	High (predicted)	ATG4D	autophagy
hsa-miR-34a-5p	miR-34a-5p (and other miRNAs w/seed GGCAGUG)	3.09	TargetScan Human	High (predicted)	ATG5	Adipogenesis pathway,autophagy
hsa-miR-20a-5p	miR-17-5p (and other miRNAs w/seed AAAGUGC)	3.855	TargetScan Human	High (predicted)	ATG7	Adipogenesis pathway,autophagy
hsa-miR-181a-5p	miR-181a-5p (and other miRNAs w/seed ACAUUCA)	3.826	TargetScan Human	High (predicted)	ATG7	Adipogenesis pathway,autophagy
hsa-miR-223-3p	miR-223-3p (miRNAs w/seed GUCAGUU)	2.58	TargetScan Human	High (predicted)	ATG7	Adipogenesis pathway,autophagy
hsa-let-7g-5p	let-7a-5p (and other miRNAs w/seed GAGGUAG)	4.174	TargetScan Human	High (predicted)	ATG9A	autophagy
hsa-miR-424-5p	miR-16-5p (and other miRNAs w/seed AGCAGCA)	4.689	TarBase,TargetScan Human	Experimentally Observed,High (predicted)	ATG9A	autophagy
hsa-miR-29a-3p	miR-29b-3p (and other miRNAs w/seed AGCACCA)	4.944	TargetScan Human	High (predicted)	ATG9A	autophagy
hsa-miR-34a-5p	miR-34a-5p (and other miRNAs w/seed GGCAGUG)	3.09	TargetScan Human	High (predicted)	ATG9A	autophagy
hsa-miR-107	miR-103-3p (and other miRNAs w/seed GCAGCAU)	2.207	TargetScan Human	High (predicted)	ATL2
hsa-miR-19b-3p	miR-19b-3p (and other miRNAs w/seed GUGCAAA)	3.334	TargetScan Human	High (predicted)	ATL2
hsa-miR-508-3p	miR-508-3p (miRNAs w/seed GAUUGUA)	3.28	TargetScan Human	High (predicted),Moderate (predicted)	ATL2
hsa-miR-20a-5p	miR-17-5p (and other miRNAs w/seed AAAGUGC)	3.855	TargetScan Human	High (predicted)	ATL3
hsa-miR-181a-5p	miR-181a-5p (and other miRNAs w/seed ACAUUCA)	3.826	TargetScan Human	High (predicted)	ATM	14-3-3-mediated Signaling,3-phosphoinositide Biosynthesis,Actin Cytoskeleton Signaling,Acute Myeloid Leukemia Signaling,Aldosterone Signaling in Epithelial Cells,AMPK Signaling,Amyotrophic Lateral Sclerosis Signaling,Angiopoietin Signaling,Antiproliferative Role of Somatostatin Receptor 2,Aryl Hydrocarbon Receptor Signaling,ATM Signaling,Axonal Guidance Signaling,B Cell Receptor Signaling,Breast …
hsa-miR-181a-5p	miR-181a-5p (and other miRNAs w/seed ACAUUCA)	3.826	TargetScan Human	High (predicted)	ATMIN	Role of CHK Proteins in Cell Cycle Checkpoint Control
hsa-miR-23b-3p	miR-23a-3p (and other miRNAs w/seed UCACAUU)	2.592	TargetScan Human	High (predicted)	ATMIN	Role of CHK Proteins in Cell Cycle Checkpoint Control
hsa-miR-34a-5p	miR-34a-5p (and other miRNAs w/seed GGCAGUG)	3.09	TargetScan Human	High (predicted)	ATMIN	Role of CHK Proteins in Cell Cycle Checkpoint Control
hsa-miR-374a-5p	miR-374b-5p (and other miRNAs w/seed UAUAAUA)	2.054	TargetScan Human	High (predicted)	ATMIN	Role of CHK Proteins in Cell Cycle Checkpoint Control
hsa-miR-125b-5p	miR-125b-5p (and other miRNAs w/seed CCCUGAG)	5.009	TargetScan Human	High (predicted)	ATOH8
hsa-miR-20a-5p	miR-17-5p (and other miRNAs w/seed AAAGUGC)	3.855	TargetScan Human	High (predicted)	ATOH8
hsa-miR-25-3p	miR-92a-3p (and other miRNAs w/seed AUUGCAC)	2.069	TargetScan Human	High (predicted)	ATOX1
hsa-miR-19b-3p	miR-19b-3p (and other miRNAs w/seed GUGCAAA)	3.334	TargetScan Human	High (predicted)	ATP10A
hsa-miR-125b-5p	miR-125b-5p (and other miRNAs w/seed CCCUGAG)	5.009	TargetScan Human	High (predicted)	ATP10D
hsa-miR-223-3p	miR-223-3p (miRNAs w/seed GUCAGUU)	2.58	TargetScan Human	High (predicted)	ATP10D
hsa-miR-130a-3p	miR-130a-3p (and other miRNAs w/seed AGUGCAA)	3.271	TargetScan Human	High (predicted)	ATP11A
hsa-miR-20a-5p	miR-17-5p (and other miRNAs w/seed AAAGUGC)	3.855	TargetScan Human	High (predicted)	ATP11A
hsa-miR-181a-5p	miR-181a-5p (and other miRNAs w/seed ACAUUCA)	3.826	TargetScan Human	High (predicted)	ATP11A
hsa-miR-19b-3p	miR-19b-3p (and other miRNAs w/seed GUGCAAA)	3.334	TargetScan Human	High (predicted)	ATP11A
hsa-miR-25-3p	miR-92a-3p (and other miRNAs w/seed AUUGCAC)	2.069	TargetScan Human	High (predicted)	ATP11A
hsa-miR-23b-3p	miR-23a-3p (and other miRNAs w/seed UCACAUU)	2.592	TargetScan Human	High (predicted)	ATP11B
hsa-miR-99a-5p	miR-100-5p (and other miRNAs w/seed ACCCGUA)	2.891	TargetScan Human	High (predicted)	ATP11C
hsa-miR-181a-5p	miR-181a-5p (and other miRNAs w/seed ACAUUCA)	3.826	TargetScan Human	High (predicted)	ATP11C
hsa-miR-23b-3p	miR-23a-3p (and other miRNAs w/seed UCACAUU)	2.592	TargetScan Human	High (predicted)	ATP11C
hsa-miR-107	miR-103-3p (and other miRNAs w/seed GCAGCAU)	2.207	TargetScan Human	High (predicted)	ATP13A3
hsa-miR-125b-5p	miR-125b-5p (and other miRNAs w/seed CCCUGAG)	5.009	TargetScan Human	High (predicted)	ATP13A3
hsa-miR-130a-3p	miR-130a-3p (and other miRNAs w/seed AGUGCAA)	3.271	TargetScan Human	High (predicted)	ATP13A3
hsa-miR-424-5p	miR-16-5p (and other miRNAs w/seed AGCAGCA)	4.689	TargetScan Human	High (predicted)	ATP13A3
hsa-miR-107	miR-103-3p (and other miRNAs w/seed GCAGCAU)	2.207	TargetScan Human	High (predicted)	ATP13A4
hsa-miR-374a-5p	miR-374b-5p (and other miRNAs w/seed UAUAAUA)	2.054	TargetScan Human	High (predicted)	ATP1A1	3-phosphoinositide Biosynthesis,3-phosphoinositide Degradation,D-myo-inositol (1,4,5,6)-Tetrakisphosphate Biosynthesis,D-myo-inositol (3,4,5,6)-tetrakisphosphate Biosynthesis,D-myo-inositol-5-phosphate Metabolism,Superpathway of Inositol Phosphate Compounds
hsa-miR-130a-3p	miR-130a-3p (and other miRNAs w/seed AGUGCAA)	3.271	TargetScan Human	High (predicted)	ATP1A2
hsa-miR-20a-5p	miR-17-5p (and other miRNAs w/seed AAAGUGC)	3.855	TargetScan Human	High (predicted)	ATP1A2
hsa-miR-19b-3p	miR-19b-3p (and other miRNAs w/seed GUGCAAA)	3.334	TargetScan Human	High (predicted)	ATP1A2
hsa-miR-34a-5p	miR-34a-5p (and other miRNAs w/seed GGCAGUG)	3.09	TargetScan Human	High (predicted)	ATP1A2
hsa-miR-181a-5p	miR-181a-5p (and other miRNAs w/seed ACAUUCA)	3.826	TargetScan Human	High (predicted)	ATP1B1
hsa-miR-223-3p	miR-223-3p (miRNAs w/seed GUCAGUU)	2.58	TargetScan Human	High (predicted)	ATP1B1
hsa-miR-29a-3p	miR-29b-3p (and other miRNAs w/seed AGCACCA)	4.944	TargetScan Human	High (predicted)	ATP1B1
hsa-miR-107	miR-103-3p (and other miRNAs w/seed GCAGCAU)	2.207	TargetScan Human	High (predicted)	ATP1B2
hsa-miR-125b-5p	miR-125b-5p (and other miRNAs w/seed CCCUGAG)	5.009	TargetScan Human	High (predicted)	ATP1B4
hsa-miR-424-5p	miR-16-5p (and other miRNAs w/seed AGCAGCA)	4.689	TargetScan Human	High (predicted)	ATP1B4
hsa-miR-29a-3p	miR-29b-3p (and other miRNAs w/seed AGCACCA)	4.944	TargetScan Human	High (predicted)	ATP1B4
hsa-let-7g-5p	let-7a-5p (and other miRNAs w/seed GAGGUAG)	4.174	TargetScan Human	High (predicted)	ATP2A2	Calcium Signaling,Calcium Transport I,Calcium-induced T Lymphocyte Apoptosis,Cardiac β-adrenergic Signaling,Dopamine-DARPP32 Feedback in cAMP Signaling,Nitric Oxide Signaling in the Cardiovascular System
hsa-miR-181a-5p	miR-181a-5p (and other miRNAs w/seed ACAUUCA)	3.826	TargetScan Human	High (predicted)	ATP2A2	Calcium Signaling,Calcium Transport I,Calcium-induced T Lymphocyte Apoptosis,Cardiac β-adrenergic Signaling,Dopamine-DARPP32 Feedback in cAMP Signaling,Nitric Oxide Signaling in the Cardiovascular System
hsa-miR-25-3p	miR-92a-3p (and other miRNAs w/seed AUUGCAC)	2.069	TargetScan Human	High (predicted)	ATP2A2	Calcium Signaling,Calcium Transport I,Calcium-induced T Lymphocyte Apoptosis,Cardiac β-adrenergic Signaling,Dopamine-DARPP32 Feedback in cAMP Signaling,Nitric Oxide Signaling in the Cardiovascular System
hsa-miR-181a-5p	miR-181a-5p (and other miRNAs w/seed ACAUUCA)	3.826	TargetScan Human	High (predicted)	ATP2B1	Calcium Signaling,Calcium Transport I
hsa-miR-223-3p	miR-223-3p (miRNAs w/seed GUCAGUU)	2.58	TargetScan Human	High (predicted)	ATP2B1	Calcium Signaling,Calcium Transport I
hsa-miR-130a-3p	miR-130a-3p (and other miRNAs w/seed AGUGCAA)	3.271	TargetScan Human	High (predicted)	ATP2B2	Calcium Signaling,Calcium Transport I
hsa-miR-424-5p	miR-16-5p (and other miRNAs w/seed AGCAGCA)	4.689	TargetScan Human	High (predicted)	ATP2B2	Calcium Signaling,Calcium Transport I
hsa-miR-20a-5p	miR-17-5p (and other miRNAs w/seed AAAGUGC)	3.855	TargetScan Human	High (predicted)	ATP2B2	Calcium Signaling,Calcium Transport I
hsa-miR-181a-5p	miR-181a-5p (and other miRNAs w/seed ACAUUCA)	3.826	TargetScan Human	High (predicted)	ATP2B2	Calcium Signaling,Calcium Transport I
hsa-miR-191-5p	miR-191-5p (and other miRNAs w/seed AACGGAA)	2.801	TargetScan Human	High (predicted)	ATP2B2	Calcium Signaling,Calcium Transport I
hsa-miR-19b-3p	miR-19b-3p (and other miRNAs w/seed GUGCAAA)	3.334	TargetScan Human	High (predicted)	ATP2B2	Calcium Signaling,Calcium Transport I
hsa-miR-374a-5p	miR-374b-5p (and other miRNAs w/seed UAUAAUA)	2.054	TargetScan Human	High (predicted)	ATP2B2	Calcium Signaling,Calcium Transport I
hsa-miR-125b-5p	miR-125b-5p (and other miRNAs w/seed CCCUGAG)	5.009	TargetScan Human	High (predicted)	ATP2B3	Calcium Signaling,Calcium Transport I
hsa-miR-130a-3p	miR-130a-3p (and other miRNAs w/seed AGUGCAA)	3.271	TargetScan Human	High (predicted)	ATP2B3	Calcium Signaling,Calcium Transport I
hsa-miR-424-5p	miR-16-5p (and other miRNAs w/seed AGCAGCA)	4.689	TargetScan Human	High (predicted)	ATP2B3	Calcium Signaling,Calcium Transport I
hsa-miR-181a-5p	miR-181a-5p (and other miRNAs w/seed ACAUUCA)	3.826	TargetScan Human	High (predicted)	ATP2B3	Calcium Signaling,Calcium Transport I
hsa-miR-19b-3p	miR-19b-3p (and other miRNAs w/seed GUGCAAA)	3.334	TargetScan Human	High (predicted)	ATP2B3	Calcium Signaling,Calcium Transport I
hsa-let-7g-5p	let-7a-5p (and other miRNAs w/seed GAGGUAG)	4.174	TargetScan Human	High (predicted)	ATP2B4	Calcium Signaling,Calcium Transport I
hsa-miR-23b-3p	miR-23a-3p (and other miRNAs w/seed UCACAUU)	2.592	TargetScan Human	High (predicted)	ATP2B4	Calcium Signaling,Calcium Transport I
hsa-miR-29a-3p	miR-29b-3p (and other miRNAs w/seed AGCACCA)	4.944	TargetScan Human	High (predicted)	ATP2B4	Calcium Signaling,Calcium Transport I
hsa-miR-25-3p	miR-92a-3p (and other miRNAs w/seed AUUGCAC)	2.069	TargetScan Human	High (predicted)	ATP2B4	Calcium Signaling,Calcium Transport I
hsa-miR-19b-3p	miR-19b-3p (and other miRNAs w/seed GUGCAAA)	3.334	TargetScan Human	High (predicted)	ATP2C1	Calcium Signaling,Calcium Transport I
hsa-miR-424-5p	miR-16-5p (and other miRNAs w/seed AGCAGCA)	4.689	TargetScan Human	High (predicted)	ATP4B
hsa-miR-125b-5p	miR-125b-5p (and other miRNAs w/seed CCCUGAG)	5.009	TargetScan Human	High (predicted)	ATP5G2	Mitochondrial Dysfunction,Oxidative Phosphorylation
hsa-miR-125b-5p	miR-125b-5p (and other miRNAs w/seed CCCUGAG)	5.009	miRecords	Experimentally Observed	ATP6AP1L	phagosome maturation
hsa-let-7g-5p	let-7a-5p (and other miRNAs w/seed GAGGUAG)	4.174	TarBase	Experimentally Observed	ATP6V0A1	phagosome maturation
hsa-miR-361-5p	miR-361-5p (miRNAs w/seed UAUCAGA)	3.157	TargetScan Human	High (predicted)	ATP6V0A2	phagosome maturation
hsa-miR-29a-3p	miR-29b-3p (and other miRNAs w/seed AGCACCA)	4.944	TargetScan Human	High (predicted)	ATP6V1A	phagosome maturation
hsa-miR-130a-3p	miR-130a-3p (and other miRNAs w/seed AGUGCAA)	3.271	TargetScan Human	High (predicted)	ATP6V1B2	phagosome maturation
hsa-miR-424-5p	miR-16-5p (and other miRNAs w/seed AGCAGCA)	4.689	TargetScan Human	High (predicted)	ATP6V1B2	phagosome maturation
hsa-miR-19b-3p	miR-19b-3p (and other miRNAs w/seed GUGCAAA)	3.334	TargetScan Human	High (predicted)	ATP6V1B2	phagosome maturation
hsa-miR-23b-3p	miR-23a-3p (and other miRNAs w/seed UCACAUU)	2.592	TargetScan Human	High (predicted)	ATP6V1B2	phagosome maturation
hsa-miR-25-3p	miR-92a-3p (and other miRNAs w/seed AUUGCAC)	2.069	TargetScan Human	High (predicted)	ATP6V1B2	phagosome maturation
hsa-miR-23b-3p	miR-23a-3p (and other miRNAs w/seed UCACAUU)	2.592	TargetScan Human	High (predicted)	ATP6V1C1	phagosome maturation
hsa-miR-23b-3p	miR-23a-3p (and other miRNAs w/seed UCACAUU)	2.592	TargetScan Human	High (predicted)	ATP6V1E1	phagosome maturation
hsa-let-7g-5p	let-7a-5p (and other miRNAs w/seed GAGGUAG)	4.174	TarBase,TargetScan Human	Experimentally Observed,Moderate (predicted)	ATP6V1F	phagosome maturation
hsa-miR-424-5p	miR-16-5p (and other miRNAs w/seed AGCAGCA)	4.689	TargetScan Human	High (predicted)	ATP7A
hsa-miR-223-3p	miR-223-3p (miRNAs w/seed GUCAGUU)	2.58	TargetScan Human	High (predicted)	ATP7A
hsa-miR-29a-3p	miR-29b-3p (and other miRNAs w/seed AGCACCA)	4.944	TargetScan Human	High (predicted)	ATP7A
hsa-miR-25-3p	miR-92a-3p (and other miRNAs w/seed AUUGCAC)	2.069	TargetScan Human	High (predicted)	ATP7A
hsa-let-7g-5p	let-7a-5p (and other miRNAs w/seed GAGGUAG)	4.174	TargetScan Human	High (predicted)	ATP7B
hsa-miR-181a-5p	miR-181a-5p (and other miRNAs w/seed ACAUUCA)	3.826	TargetScan Human	High (predicted)	ATP8A1
hsa-miR-22-3p	miR-22-3p (miRNAs w/seed AGCUGCC)	1.753	TargetScan Human	High (predicted)	ATP8A1
hsa-miR-181a-5p	miR-181a-5p (and other miRNAs w/seed ACAUUCA)	3.826	TargetScan Human	High (predicted)	ATP8B1	Hepatic Cholestasis
hsa-miR-25-3p	miR-92a-3p (and other miRNAs w/seed AUUGCAC)	2.069	TargetScan Human	High (predicted)	ATP8B1	Hepatic Cholestasis
hsa-miR-181a-5p	miR-181a-5p (and other miRNAs w/seed ACAUUCA)	3.826	TargetScan Human	High (predicted)	ATP8B2
hsa-miR-374a-5p	miR-374b-5p (and other miRNAs w/seed UAUAAUA)	2.054	TargetScan Human	High (predicted)	ATP8B2
hsa-let-7g-5p	let-7a-5p (and other miRNAs w/seed GAGGUAG)	4.174	TargetScan Human	High (predicted)	ATP8B4
hsa-let-7g-5p	let-7a-5p (and other miRNAs w/seed GAGGUAG)	4.174	TargetScan Human	High (predicted)	ATPAF1	Mitochondrial Dysfunction,Oxidative Phosphorylation
hsa-miR-21-5p	miR-21-5p (and other miRNAs w/seed AGCUUAU)	8.542	TargetScan Human	High (predicted)	ATPAF1	Mitochondrial Dysfunction,Oxidative Phosphorylation
hsa-miR-361-5p	miR-361-5p (miRNAs w/seed UAUCAGA)	3.157	TargetScan Human	High (predicted)	ATPAF1	Mitochondrial Dysfunction,Oxidative Phosphorylation
hsa-miR-130a-3p	miR-130a-3p (and other miRNAs w/seed AGUGCAA)	3.271	TargetScan Human	High (predicted)	ATRN
hsa-miR-23b-3p	miR-23a-3p (and other miRNAs w/seed UCACAUU)	2.592	TargetScan Human	High (predicted)	ATRN
hsa-miR-29a-3p	miR-29b-3p (and other miRNAs w/seed AGCACCA)	4.944	TargetScan Human	High (predicted)	ATRN
hsa-miR-130a-3p	miR-130a-3p (and other miRNAs w/seed AGUGCAA)	3.271	TargetScan Human	High (predicted)	ATRX	DNA Double-Strand Break Repair by Homologous Recombination
hsa-miR-19b-3p	miR-19b-3p (and other miRNAs w/seed GUGCAAA)	3.334	TargetScan Human	High (predicted)	ATRX	DNA Double-Strand Break Repair by Homologous Recombination
hsa-miR-25-3p	miR-92a-3p (and other miRNAs w/seed AUUGCAC)	2.069	TargetScan Human	High (predicted)	ATRX	DNA Double-Strand Break Repair by Homologous Recombination
hsa-miR-125b-5p	miR-125b-5p (and other miRNAs w/seed CCCUGAG)	5.009	TargetScan Human	High (predicted)	ATXN1
hsa-miR-130a-3p	miR-130a-3p (and other miRNAs w/seed AGUGCAA)	3.271	TargetScan Human	High (predicted)	ATXN1
hsa-miR-132-3p	miR-132-3p (and other miRNAs w/seed AACAGUC)	5.597	TargetScan Human	High (predicted)	ATXN1
hsa-miR-20a-5p	miR-17-5p (and other miRNAs w/seed AAAGUGC)	3.855	TargetScan Human	High (predicted)	ATXN1
hsa-miR-181a-5p	miR-181a-5p (and other miRNAs w/seed ACAUUCA)	3.826	TargetScan Human	High (predicted)	ATXN1
hsa-miR-19b-3p	miR-19b-3p (and other miRNAs w/seed GUGCAAA)	3.334	TargetScan Human	High (predicted)	ATXN1
hsa-miR-23b-3p	miR-23a-3p (and other miRNAs w/seed UCACAUU)	2.592	TargetScan Human	High (predicted)	ATXN1
hsa-miR-29a-3p	miR-29b-3p (and other miRNAs w/seed AGCACCA)	4.944	TargetScan Human	High (predicted)	ATXN1
hsa-miR-374a-5p	miR-374b-5p (and other miRNAs w/seed UAUAAUA)	2.054	TargetScan Human	High (predicted)	ATXN1
hsa-miR-25-3p	miR-92a-3p (and other miRNAs w/seed AUUGCAC)	2.069	TargetScan Human	High (predicted)	ATXN1
hsa-miR-25-3p	miR-92a-3p (and other miRNAs w/seed AUUGCAC)	2.069	TargetScan Human	High (predicted)	ATXN10
hsa-let-7g-5p	let-7a-5p (and other miRNAs w/seed GAGGUAG)	4.174	TargetScan Human	High (predicted)	ATXN1L
hsa-miR-107	miR-103-3p (and other miRNAs w/seed GCAGCAU)	2.207	TargetScan Human	High (predicted)	ATXN1L
hsa-miR-125b-5p	miR-125b-5p (and other miRNAs w/seed CCCUGAG)	5.009	TargetScan Human	High (predicted)	ATXN1L
hsa-miR-424-5p	miR-16-5p (and other miRNAs w/seed AGCAGCA)	4.689	TargetScan Human	High (predicted)	ATXN1L
hsa-miR-20a-5p	miR-17-5p (and other miRNAs w/seed AAAGUGC)	3.855	TargetScan Human	High (predicted)	ATXN1L
hsa-miR-19b-3p	miR-19b-3p (and other miRNAs w/seed GUGCAAA)	3.334	TargetScan Human	High (predicted)	ATXN1L
hsa-miR-25-3p	miR-92a-3p (and other miRNAs w/seed AUUGCAC)	2.069	TargetScan Human	High (predicted)	ATXN1L
hsa-miR-424-5p	miR-16-5p (and other miRNAs w/seed AGCAGCA)	4.689	TargetScan Human	High (predicted)	ATXN2
hsa-miR-503	miR-503-5p (miRNAs w/seed AGCAGCG)	4.273	TargetScan Human	High (predicted)	ATXN2
hsa-miR-125b-5p	miR-125b-5p (and other miRNAs w/seed CCCUGAG)	5.009	TargetScan Human	High (predicted)	ATXN3
hsa-miR-181a-5p	miR-181a-5p (and other miRNAs w/seed ACAUUCA)	3.826	TargetScan Human	High (predicted)	ATXN3
hsa-miR-23b-3p	miR-23a-3p (and other miRNAs w/seed UCACAUU)	2.592	TargetScan Human	High (predicted)	ATXN3
hsa-miR-25-3p	miR-92a-3p (and other miRNAs w/seed AUUGCAC)	2.069	TargetScan Human	High (predicted)	ATXN3
hsa-miR-181a-5p	miR-181a-5p (and other miRNAs w/seed ACAUUCA)	3.826	TargetScan Human	High (predicted)	ATXN7
hsa-miR-19b-3p	miR-19b-3p (and other miRNAs w/seed GUGCAAA)	3.334	TargetScan Human	High (predicted)	ATXN7
hsa-miR-23b-3p	miR-23a-3p (and other miRNAs w/seed UCACAUU)	2.592	TargetScan Human	High (predicted)	ATXN7
hsa-miR-34a-5p	miR-34a-5p (and other miRNAs w/seed GGCAGUG)	3.09	TargetScan Human	High (predicted)	ATXN7
hsa-miR-361-5p	miR-361-5p (miRNAs w/seed UAUCAGA)	3.157	TargetScan Human	High (predicted)	ATXN7
hsa-miR-374a-5p	miR-374b-5p (and other miRNAs w/seed UAUAAUA)	2.054	TargetScan Human	High (predicted)	ATXN7
hsa-miR-25-3p	miR-92a-3p (and other miRNAs w/seed AUUGCAC)	2.069	TargetScan Human	High (predicted)	ATXN7
hsa-miR-107	miR-103-3p (and other miRNAs w/seed GCAGCAU)	2.207	TargetScan Human	High (predicted)	ATXN7L1
hsa-miR-130a-3p	miR-130a-3p (and other miRNAs w/seed AGUGCAA)	3.271	TargetScan Human	High (predicted)	ATXN7L1
hsa-miR-424-5p	miR-16-5p (and other miRNAs w/seed AGCAGCA)	4.689	TargetScan Human	High (predicted)	ATXN7L1
hsa-miR-20a-5p	miR-17-5p (and other miRNAs w/seed AAAGUGC)	3.855	TargetScan Human	High (predicted)	ATXN7L1
hsa-miR-19b-3p	miR-19b-3p (and other miRNAs w/seed GUGCAAA)	3.334	TargetScan Human	High (predicted)	ATXN7L1
hsa-miR-223-3p	miR-223-3p (miRNAs w/seed GUCAGUU)	2.58	TargetScan Human	High (predicted)	ATXN7L1
hsa-miR-374a-5p	miR-374b-5p (and other miRNAs w/seed UAUAAUA)	2.054	TargetScan Human	High (predicted)	ATXN7L1
hsa-let-7g-5p	let-7a-5p (and other miRNAs w/seed GAGGUAG)	4.174	TargetScan Human	High (predicted)	ATXN7L2
hsa-miR-424-5p	miR-16-5p (and other miRNAs w/seed AGCAGCA)	4.689	TargetScan Human	High (predicted)	ATXN7L2
hsa-let-7g-5p	let-7a-5p (and other miRNAs w/seed GAGGUAG)	4.174	TargetScan Human	High (predicted)	ATXN7L3
hsa-miR-125b-5p	miR-125b-5p (and other miRNAs w/seed CCCUGAG)	5.009	TargetScan Human	High (predicted)	ATXN7L3
hsa-miR-424-5p	miR-16-5p (and other miRNAs w/seed AGCAGCA)	4.689	TargetScan Human	High (predicted)	ATXN7L3
hsa-miR-23b-3p	miR-23a-3p (and other miRNAs w/seed UCACAUU)	2.592	TargetScan Human	High (predicted)	ATXN7L3
hsa-miR-34a-5p	miR-34a-5p (and other miRNAs w/seed GGCAGUG)	3.09	TargetScan Human	High (predicted)	ATXN7L3
hsa-let-7g-5p	let-7a-5p (and other miRNAs w/seed GAGGUAG)	4.174	TargetScan Human	High (predicted)	ATXN7L3B
hsa-miR-424-5p	miR-16-5p (and other miRNAs w/seed AGCAGCA)	4.689	TargetScan Human	High (predicted)	ATXN7L3B
hsa-miR-23b-3p	miR-23a-3p (and other miRNAs w/seed UCACAUU)	2.592	TargetScan Human	High (predicted)	ATXN7L3B
hsa-miR-34a-5p	miR-34a-5p (and other miRNAs w/seed GGCAGUG)	3.09	TargetScan Human	High (predicted)	ATXN7L3B
hsa-miR-23b-3p	miR-23a-3p (and other miRNAs w/seed UCACAUU)	2.592	TargetScan Human	High (predicted)	AUH	Fatty Acid β-oxidation I,Isoleucine Degradation I,Leucine Degradation I,Valine Degradation I
hsa-miR-29a-3p	miR-29b-3p (and other miRNAs w/seed AGCACCA)	4.944	TargetScan Human	High (predicted)	AUNIP
hsa-miR-25-3p	miR-92a-3p (and other miRNAs w/seed AUUGCAC)	2.069	TargetScan Human	High (predicted)	AURKA	Cell Cycle: G2/M DNA Damage Checkpoint Regulation,Molecular Mechanisms of Cancer
hsa-let-7g-5p	let-7a-5p (and other miRNAs w/seed GAGGUAG)	4.174	TarBase,TargetScan Human	Experimentally Observed,High (predicted)	AURKB
hsa-miR-23b-3p	miR-23a-3p (and other miRNAs w/seed UCACAUU)	2.592	TargetScan Human	High (predicted)	AUTS2
hsa-let-7g-5p	let-7a-5p (and other miRNAs w/seed GAGGUAG)	4.174	TargetScan Human	High (predicted)	AVEN
hsa-miR-107	miR-103-3p (and other miRNAs w/seed GCAGCAU)	2.207	TargetScan Human	High (predicted)	AXIN2	Wnt/β-catenin Signaling
hsa-miR-424-5p	miR-16-5p (and other miRNAs w/seed AGCAGCA)	4.689	TargetScan Human	High (predicted)	AXIN2	Wnt/β-catenin Signaling
hsa-miR-34a-5p	miR-34a-5p (and other miRNAs w/seed GGCAGUG)	3.09	TargetScan Human,miRecords	Experimentally Observed,Moderate (predicted)	AXIN2	Wnt/β-catenin Signaling
hsa-miR-374a-5p	miR-374b-5p (and other miRNAs w/seed UAUAAUA)	2.054	TargetScan Human	High (predicted)	AXIN2	Wnt/β-catenin Signaling
hsa-miR-34a-5p	miR-34a-5p (and other miRNAs w/seed GGCAGUG)	3.09	TargetScan Human	High (predicted)	AXL
hsa-miR-25-3p	miR-92a-3p (and other miRNAs w/seed AUUGCAC)	2.069	TargetScan Human	High (predicted)	AXL
hsa-miR-25-3p	miR-92a-3p (and other miRNAs w/seed AUUGCAC)	2.069	TargetScan Human	High (predicted)	AZIN1	Polyamine Regulation in Colon Cancer
hsa-miR-34a-5p	miR-34a-5p (and other miRNAs w/seed GGCAGUG)	3.09	TargetScan Human	High (predicted)	B3GALNT1
hsa-miR-125b-5p	miR-125b-5p (and other miRNAs w/seed CCCUGAG)	5.009	TargetScan Human	High (predicted)	B3GALNT2
hsa-miR-19b-3p	miR-19b-3p (and other miRNAs w/seed GUGCAAA)	3.334	TargetScan Human	High (predicted)	B3GALNT2
hsa-miR-20a-5p	miR-17-5p (and other miRNAs w/seed AAAGUGC)	3.855	TargetScan Human	High (predicted)	B3GALT2
hsa-miR-23b-3p	miR-23a-3p (and other miRNAs w/seed UCACAUU)	2.592	TargetScan Human	High (predicted)	B3GALT2
hsa-miR-25-3p	miR-92a-3p (and other miRNAs w/seed AUUGCAC)	2.069	TargetScan Human	High (predicted)	B3GALT2
hsa-miR-107	miR-103-3p (and other miRNAs w/seed GCAGCAU)	2.207	TargetScan Human	High (predicted)	B3GALT4
hsa-miR-125b-5p	miR-125b-5p (and other miRNAs w/seed CCCUGAG)	5.009	miRecords	Experimentally Observed	B3GALT4
hsa-let-7g-5p	let-7a-5p (and other miRNAs w/seed GAGGUAG)	4.174	TargetScan Human	High (predicted)	B3GAT1	Chondroitin Sulfate Biosynthesis,Dermatan Sulfate Biosynthesis,Glycoaminoglycan-protein Linkage Region Biosynthesis,Heparan Sulfate Biosynthesis
hsa-let-7g-5p	let-7a-5p (and other miRNAs w/seed GAGGUAG)	4.174	TargetScan Human	High (predicted)	B3GAT3	Chondroitin Sulfate Biosynthesis,Dermatan Sulfate Biosynthesis,Glycoaminoglycan-protein Linkage Region Biosynthesis,Heparan Sulfate Biosynthesis,Melatonin Degradation I,Nicotine Degradation II,Nicotine Degradation III,Serotonin Degradation,Superpathway of Melatonin Degradation,Thyroid Hormone Metabolism II (via Conjugation and/or Degradation)
hsa-miR-23b-3p	miR-23a-3p (and other miRNAs w/seed UCACAUU)	2.592	TargetScan Human	High (predicted)	B3GNT5
hsa-miR-29a-3p	miR-29b-3p (and other miRNAs w/seed AGCACCA)	4.944	TargetScan Human	High (predicted)	B3GNT5
hsa-let-7g-5p	let-7a-5p (and other miRNAs w/seed GAGGUAG)	4.174	TargetScan Human	High (predicted)	B3GNT7
hsa-miR-125b-5p	miR-125b-5p (and other miRNAs w/seed CCCUGAG)	5.009	TargetScan Human	High (predicted)	B4GALT1
hsa-miR-424-5p	miR-16-5p (and other miRNAs w/seed AGCAGCA)	4.689	TargetScan Human	High (predicted)	B4GALT1
hsa-miR-181a-5p	miR-181a-5p (and other miRNAs w/seed ACAUUCA)	3.826	TargetScan Human	High (predicted)	B4GALT1
hsa-miR-19b-3p	miR-19b-3p (and other miRNAs w/seed GUGCAAA)	3.334	TargetScan Human	High (predicted)	B4GALT2
hsa-miR-34a-5p	miR-34a-5p (and other miRNAs w/seed GGCAGUG)	3.09	TargetScan Human	High (predicted)	B4GALT2
hsa-miR-130a-3p	miR-130a-3p (and other miRNAs w/seed AGUGCAA)	3.271	TargetScan Human	High (predicted)	B4GALT5
hsa-miR-19b-3p	miR-19b-3p (and other miRNAs w/seed GUGCAAA)	3.334	TargetScan Human	High (predicted)	B4GALT5
hsa-miR-22-3p	miR-22-3p (miRNAs w/seed AGCUGCC)	1.753	TargetScan Human	High (predicted)	B4GALT5
hsa-miR-125b-5p	miR-125b-5p (and other miRNAs w/seed CCCUGAG)	5.009	TargetScan Human	High (predicted)	B4GALT6
hsa-miR-132-3p	miR-132-3p (and other miRNAs w/seed AACAGUC)	5.597	TargetScan Human	High (predicted)	B4GALT6
hsa-miR-20a-5p	miR-17-5p (and other miRNAs w/seed AAAGUGC)	3.855	TargetScan Human	High (predicted)	B4GALT6
hsa-miR-361-5p	miR-361-5p (miRNAs w/seed UAUCAGA)	3.157	TargetScan Human	High (predicted)	B4GALT6
hsa-let-7g-5p	let-7a-5p (and other miRNAs w/seed GAGGUAG)	4.174	TargetScan Human	High (predicted)	B4GAT1	Melatonin Degradation I,Nicotine Degradation II,Nicotine Degradation III,Serotonin Degradation,Superpathway of Melatonin Degradation,Thyroid Hormone Metabolism II (via Conjugation and/or Degradation)
hsa-miR-23b-3p	miR-23a-3p (and other miRNAs w/seed UCACAUU)	2.592	TargetScan Human	High (predicted)	B4GAT1	Melatonin Degradation I,Nicotine Degradation II,Nicotine Degradation III,Serotonin Degradation,Superpathway of Melatonin Degradation,Thyroid Hormone Metabolism II (via Conjugation and/or Degradation)
hsa-miR-107	miR-103-3p (and other miRNAs w/seed GCAGCAU)	2.207	Ingenuity Expert Findings,TarBase,miRecords	Experimentally Observed	BACE1	Amyloid Processing,Mitochondrial Dysfunction
hsa-miR-424-5p	miR-16-5p (and other miRNAs w/seed AGCAGCA)	4.689	TargetScan Human	High (predicted)	BACE1	Amyloid Processing,Mitochondrial Dysfunction
hsa-miR-19b-3p	miR-19b-3p (and other miRNAs w/seed GUGCAAA)	3.334	TargetScan Human	High (predicted)	BACE1	Amyloid Processing,Mitochondrial Dysfunction
hsa-miR-29a-3p	miR-29b-3p (and other miRNAs w/seed AGCACCA)	4.944	Ingenuity Expert Findings,TarBase,TargetScan Human,miRecords	Experimentally Observed,High (predicted)	BACE1	Amyloid Processing,Mitochondrial Dysfunction
hsa-miR-374a-5p	miR-374b-5p (and other miRNAs w/seed UAUAAUA)	2.054	TargetScan Human	High (predicted)	BACE1	Amyloid Processing,Mitochondrial Dysfunction
hsa-let-7g-5p	let-7a-5p (and other miRNAs w/seed GAGGUAG)	4.174	TargetScan Human	High (predicted)	BACE2	Amyloid Processing,Mitochondrial Dysfunction
hsa-let-7g-5p	let-7a-5p (and other miRNAs w/seed GAGGUAG)	4.174	TargetScan Human	High (predicted)	BACH1	NRF2-mediated Oxidative Stress Response
hsa-miR-125b-5p	miR-125b-5p (and other miRNAs w/seed CCCUGAG)	5.009	TargetScan Human	High (predicted)	BACH1	NRF2-mediated Oxidative Stress Response
hsa-miR-25-3p	miR-92a-3p (and other miRNAs w/seed AUUGCAC)	2.069	TargetScan Human	High (predicted)	BACH1	NRF2-mediated Oxidative Stress Response
hsa-miR-107	miR-103-3p (and other miRNAs w/seed GCAGCAU)	2.207	TargetScan Human	High (predicted)	BACH2
hsa-miR-130a-3p	miR-130a-3p (and other miRNAs w/seed AGUGCAA)	3.271	TargetScan Human	High (predicted)	BACH2
hsa-miR-424-5p	miR-16-5p (and other miRNAs w/seed AGCAGCA)	4.689	TargetScan Human	High (predicted)	BACH2
hsa-miR-181a-5p	miR-181a-5p (and other miRNAs w/seed ACAUUCA)	3.826	TargetScan Human	High (predicted)	BACH2
hsa-miR-23b-3p	miR-23a-3p (and other miRNAs w/seed UCACAUU)	2.592	TargetScan Human	High (predicted)	BACH2
hsa-miR-29a-3p	miR-29b-3p (and other miRNAs w/seed AGCACCA)	4.944	TargetScan Human	High (predicted)	BACH2
hsa-miR-374a-5p	miR-374b-5p (and other miRNAs w/seed UAUAAUA)	2.054	TargetScan Human	High (predicted)	BACH2
hsa-miR-125b-5p	miR-125b-5p (and other miRNAs w/seed CCCUGAG)	5.009	TargetScan Human	High (predicted)	BAG4	TWEAK Signaling
hsa-miR-424-5p	miR-16-5p (and other miRNAs w/seed AGCAGCA)	4.689	TargetScan Human	High (predicted)	BAG4	TWEAK Signaling
hsa-miR-181a-5p	miR-181a-5p (and other miRNAs w/seed ACAUUCA)	3.826	TargetScan Human	High (predicted)	BAG4	TWEAK Signaling
hsa-miR-130a-3p	miR-130a-3p (and other miRNAs w/seed AGUGCAA)	3.271	TargetScan Human	High (predicted)	BAG5
hsa-miR-424-5p	miR-16-5p (and other miRNAs w/seed AGCAGCA)	4.689	TargetScan Human	High (predicted)	BAG5
hsa-miR-19b-3p	miR-19b-3p (and other miRNAs w/seed GUGCAAA)	3.334	TargetScan Human	High (predicted)	BAG5
hsa-miR-4454	miR-4454 (miRNAs w/seed GAUCCGA)	3.796	TargetScan Human	High (predicted)	BAG5
hsa-miR-22-3p	miR-22-3p (miRNAs w/seed AGCUGCC)	1.753	TargetScan Human	High (predicted)	BAGE2
hsa-miR-22-3p	miR-22-3p (miRNAs w/seed AGCUGCC)	1.753	TargetScan Human	High (predicted)	BAGE3
hsa-let-7g-5p	let-7a-5p (and other miRNAs w/seed GAGGUAG)	4.174	TargetScan Human	High (predicted)	BAHD1
hsa-miR-130a-3p	miR-130a-3p (and other miRNAs w/seed AGUGCAA)	3.271	TargetScan Human	High (predicted)	BAHD1
hsa-miR-20a-5p	miR-17-5p (and other miRNAs w/seed AAAGUGC)	3.855	TargetScan Human	High (predicted)	BAHD1
hsa-miR-21-5p	miR-21-5p (and other miRNAs w/seed AGCUUAU)	8.542	TargetScan Human	High (predicted)	BAHD1
hsa-miR-29a-3p	miR-29b-3p (and other miRNAs w/seed AGCACCA)	4.944	TargetScan Human	High (predicted)	BAHD1
hsa-miR-424-5p	miR-16-5p (and other miRNAs w/seed AGCAGCA)	4.689	TargetScan Human	High (predicted)	BAIAP2	Actin Cytoskeleton Signaling,Actin Nucleation by ARP-WASP Complex,Axonal Guidance Signaling,Cdc42 Signaling,Epithelial Adherens Junction Signaling,Rac Signaling,Regulation of Actin-based Motility by Rho,RhoA Signaling,Signaling by Rho Family GTPases
hsa-miR-181a-5p	miR-181a-5p (and other miRNAs w/seed ACAUUCA)	3.826	TargetScan Human	High (predicted)	BAIAP2	Actin Cytoskeleton Signaling,Actin Nucleation by ARP-WASP Complex,Axonal Guidance Signaling,Cdc42 Signaling,Epithelial Adherens Junction Signaling,Rac Signaling,Regulation of Actin-based Motility by Rho,RhoA Signaling,Signaling by Rho Family GTPases
hsa-miR-22-3p	miR-22-3p (miRNAs w/seed AGCUGCC)	1.753	TargetScan Human	High (predicted),Moderate (predicted)	BAIAP2	Actin Cytoskeleton Signaling,Actin Nucleation by ARP-WASP Complex,Axonal Guidance Signaling,Cdc42 Signaling,Epithelial Adherens Junction Signaling,Rac Signaling,Regulation of Actin-based Motility by Rho,RhoA Signaling,Signaling by Rho Family GTPases
hsa-miR-29a-3p	miR-29b-3p (and other miRNAs w/seed AGCACCA)	4.944	TargetScan Human	High (predicted)	BAIAP2	Actin Cytoskeleton Signaling,Actin Nucleation by ARP-WASP Complex,Axonal Guidance Signaling,Cdc42 Signaling,Epithelial Adherens Junction Signaling,Rac Signaling,Regulation of Actin-based Motility by Rho,RhoA Signaling,Signaling by Rho Family GTPases
hsa-miR-125b-5p	miR-125b-5p (and other miRNAs w/seed CCCUGAG)	5.009	Ingenuity Expert Findings,TargetScan Human,miRecords	Experimentally Observed,High (predicted)	BAK1	Apoptosis Signaling,Induction of Apoptosis by HIV1,Interferon Signaling,Molecular Mechanisms of Cancer
hsa-miR-29a-3p	miR-29b-3p (and other miRNAs w/seed AGCACCA)	4.944	TargetScan Human	High (predicted)	BAK1	Apoptosis Signaling,Induction of Apoptosis by HIV1,Interferon Signaling,Molecular Mechanisms of Cancer
hsa-miR-20a-5p	miR-17-5p (and other miRNAs w/seed AAAGUGC)	3.855	Ingenuity Expert Findings,TargetScan Human	Experimentally Observed,High (predicted)	BAMBI	Hepatic Fibrosis / Hepatic Stellate Cell Activation
hsa-miR-19b-3p	miR-19b-3p (and other miRNAs w/seed GUGCAAA)	3.334	TargetScan Human	High (predicted)	BAMBI	Hepatic Fibrosis / Hepatic Stellate Cell Activation
hsa-miR-374a-5p	miR-374b-5p (and other miRNAs w/seed UAUAAUA)	2.054	TargetScan Human	High (predicted)	BANK1
hsa-miR-125b-5p	miR-125b-5p (and other miRNAs w/seed CCCUGAG)	5.009	TargetScan Human	High (predicted)	BAP1	Protein Ubiquitination Pathway
hsa-miR-22-3p	miR-22-3p (miRNAs w/seed AGCUGCC)	1.753	TargetScan Human	High (predicted)	BATF3
hsa-miR-130a-3p	miR-130a-3p (and other miRNAs w/seed AGUGCAA)	3.271	TargetScan Human	High (predicted)	BAZ1A
hsa-miR-99a-5p	miR-100-5p (and other miRNAs w/seed ACCCGUA)	2.891	TargetScan Human	High (predicted)	BAZ2A
hsa-miR-107	miR-103-3p (and other miRNAs w/seed GCAGCAU)	2.207	TargetScan Human	High (predicted)	BAZ2A
hsa-miR-125b-5p	miR-125b-5p (and other miRNAs w/seed CCCUGAG)	5.009	TargetScan Human	High (predicted)	BAZ2A
hsa-miR-130a-3p	miR-130a-3p (and other miRNAs w/seed AGUGCAA)	3.271	TargetScan Human	High (predicted)	BAZ2A
hsa-miR-424-5p	miR-16-5p (and other miRNAs w/seed AGCAGCA)	4.689	TargetScan Human	High (predicted)	BAZ2A
hsa-miR-181a-5p	miR-181a-5p (and other miRNAs w/seed ACAUUCA)	3.826	TargetScan Human	High (predicted)	BAZ2A
hsa-miR-34a-5p	miR-34a-5p (and other miRNAs w/seed GGCAGUG)	3.09	TargetScan Human	High (predicted)	BAZ2A
hsa-miR-25-3p	miR-92a-3p (and other miRNAs w/seed AUUGCAC)	2.069	TargetScan Human	High (predicted)	BAZ2A
hsa-miR-107	miR-103-3p (and other miRNAs w/seed GCAGCAU)	2.207	TargetScan Human	High (predicted)	BAZ2B
hsa-miR-181a-5p	miR-181a-5p (and other miRNAs w/seed ACAUUCA)	3.826	TargetScan Human	High (predicted)	BAZ2B
hsa-miR-23b-3p	miR-23a-3p (and other miRNAs w/seed UCACAUU)	2.592	TargetScan Human	High (predicted)	BAZ2B
hsa-miR-25-3p	miR-92a-3p (and other miRNAs w/seed AUUGCAC)	2.069	TargetScan Human	High (predicted)	BAZ2B
hsa-miR-125b-5p	miR-125b-5p (and other miRNAs w/seed CCCUGAG)	5.009	TargetScan Human	High (predicted)	BBC3	Induction of Apoptosis by HIV1,Molecular Mechanisms of Cancer,p53 Signaling
hsa-miR-29a-3p	miR-29b-3p (and other miRNAs w/seed AGCACCA)	4.944	TargetScan Human	High (predicted)	BBC3	Induction of Apoptosis by HIV1,Molecular Mechanisms of Cancer,p53 Signaling
hsa-let-7g-5p	let-7a-5p (and other miRNAs w/seed GAGGUAG)	4.174	TargetScan Human	High (predicted)	BBX
hsa-miR-130a-3p	miR-130a-3p (and other miRNAs w/seed AGUGCAA)	3.271	TargetScan Human	High (predicted)	BBX
hsa-miR-132-3p	miR-132-3p (and other miRNAs w/seed AACAGUC)	5.597	TargetScan Human	High (predicted)	BBX
hsa-miR-20a-5p	miR-17-5p (and other miRNAs w/seed AAAGUGC)	3.855	TargetScan Human	High (predicted)	BBX
hsa-miR-23b-3p	miR-23a-3p (and other miRNAs w/seed UCACAUU)	2.592	TargetScan Human	High (predicted)	BBX
hsa-miR-125b-5p	miR-125b-5p (and other miRNAs w/seed CCCUGAG)	5.009	TargetScan Human	High (predicted)	BCAN
hsa-miR-132-3p	miR-132-3p (and other miRNAs w/seed AACAGUC)	5.597	TargetScan Human	High (predicted)	BCAN
hsa-let-7g-5p	let-7a-5p (and other miRNAs w/seed GAGGUAG)	4.174	TargetScan Human	High (predicted)	BCAP29
hsa-miR-424-5p	miR-16-5p (and other miRNAs w/seed AGCAGCA)	4.689	TargetScan Human	High (predicted)	BCAP29
hsa-miR-374a-5p	miR-374b-5p (and other miRNAs w/seed UAUAAUA)	2.054	TargetScan Human	High (predicted)	BCAP29
hsa-miR-19b-3p	miR-19b-3p (and other miRNAs w/seed GUGCAAA)	3.334	TargetScan Human	High (predicted)	BCAR3	Integrin Signaling
hsa-miR-361-5p	miR-361-5p (miRNAs w/seed UAUCAGA)	3.157	TargetScan Human	High (predicted)	BCAS1
hsa-let-7g-5p	let-7a-5p (and other miRNAs w/seed GAGGUAG)	4.174	TargetScan Human	High (predicted)	BCAT1	Isoleucine Degradation I,Leucine Degradation I,Valine Degradation I
hsa-miR-125b-5p	miR-125b-5p (and other miRNAs w/seed CCCUGAG)	5.009	TargetScan Human	High (predicted)	BCAT1	Isoleucine Degradation I,Leucine Degradation I,Valine Degradation I
hsa-miR-130a-3p	miR-130a-3p (and other miRNAs w/seed AGUGCAA)	3.271	TargetScan Human	High (predicted)	BCAT1	Isoleucine Degradation I,Leucine Degradation I,Valine Degradation I
hsa-miR-19b-3p	miR-19b-3p (and other miRNAs w/seed GUGCAAA)	3.334	TargetScan Human	High (predicted)	BCAT1	Isoleucine Degradation I,Leucine Degradation I,Valine Degradation I
hsa-miR-374a-5p	miR-374b-5p (and other miRNAs w/seed UAUAAUA)	2.054	TargetScan Human	High (predicted)	BCAT1	Isoleucine Degradation I,Leucine Degradation I,Valine Degradation I
hsa-miR-25-3p	miR-92a-3p (and other miRNAs w/seed AUUGCAC)	2.069	TargetScan Human	High (predicted)	BCAT2	Isoleucine Degradation I,Leucine Degradation I,Valine Degradation I
hsa-miR-107	miR-103-3p (and other miRNAs w/seed GCAGCAU)	2.207	TargetScan Human	High (predicted)	BCKDK
hsa-miR-107	miR-103-3p (and other miRNAs w/seed GCAGCAU)	2.207	TargetScan Human	High (predicted)	BCL11A
hsa-miR-130a-3p	miR-130a-3p (and other miRNAs w/seed AGUGCAA)	3.271	TargetScan Human	High (predicted)	BCL11A
hsa-miR-191-5p	miR-191-5p (and other miRNAs w/seed AACGGAA)	2.801	TargetScan Human	High (predicted)	BCL11A
hsa-miR-21-5p	miR-21-5p (and other miRNAs w/seed AGCUUAU)	8.542	TargetScan Human	High (predicted)	BCL11A
hsa-miR-23b-3p	miR-23a-3p (and other miRNAs w/seed UCACAUU)	2.592	TargetScan Human	High (predicted)	BCL11A
hsa-miR-29a-3p	miR-29b-3p (and other miRNAs w/seed AGCACCA)	4.944	TargetScan Human	High (predicted)	BCL11A
hsa-miR-25-3p	miR-92a-3p (and other miRNAs w/seed AUUGCAC)	2.069	TargetScan Human	High (predicted)	BCL11A
hsa-miR-20a-5p	miR-17-5p (and other miRNAs w/seed AAAGUGC)	3.855	TargetScan Human	High (predicted)	BCL11B
hsa-miR-21-5p	miR-21-5p (and other miRNAs w/seed AGCUUAU)	8.542	TargetScan Human	High (predicted)	BCL11B
hsa-miR-29a-3p	miR-29b-3p (and other miRNAs w/seed AGCACCA)	4.944	TargetScan Human	High (predicted)	BCL11B
hsa-miR-34a-5p	miR-34a-5p (and other miRNAs w/seed GGCAGUG)	3.09	TargetScan Human	High (predicted)	BCL11B
hsa-miR-374a-5p	miR-374b-5p (and other miRNAs w/seed UAUAAUA)	2.054	TargetScan Human	High (predicted)	BCL11B
hsa-miR-503	miR-503-5p (miRNAs w/seed AGCAGCG)	4.273	TargetScan Human	High (predicted)	BCL11B
hsa-miR-25-3p	miR-92a-3p (and other miRNAs w/seed AUUGCAC)	2.069	TargetScan Human	High (predicted)	BCL11B
hsa-miR-125b-5p	miR-125b-5p (and other miRNAs w/seed CCCUGAG)	5.009	TargetScan Human	High (predicted)	BCL2	Amyotrophic Lateral Sclerosis Signaling,Apoptosis Signaling,autophagy,Ceramide Signaling,Cytotoxic T Lymphocyte-mediated Apoptosis of Target Cells,Death Receptor Signaling,Docosahexaenoic Acid (DHA) Signaling,Glucocorticoid Receptor Signaling,Hepatic Fibrosis / Hepatic Stellate Cell Activation,IL-8 Signaling,Induction of Apoptosis by HIV1,Interferon Signaling,Melanocyte Development and Pigmentati…
hsa-miR-424-5p	miR-16-5p (and other miRNAs w/seed AGCAGCA)	4.689	Ingenuity Expert Findings,TarBase,TargetScan Human,miRecords	Experimentally Observed,High (predicted)	BCL2	Amyotrophic Lateral Sclerosis Signaling,Apoptosis Signaling,autophagy,Ceramide Signaling,Cytotoxic T Lymphocyte-mediated Apoptosis of Target Cells,Death Receptor Signaling,Docosahexaenoic Acid (DHA) Signaling,Glucocorticoid Receptor Signaling,Hepatic Fibrosis / Hepatic Stellate Cell Activation,IL-8 Signaling,Induction of Apoptosis by HIV1,Interferon Signaling,Melanocyte Development and Pigmentati…
hsa-miR-20a-5p	miR-17-5p (and other miRNAs w/seed AAAGUGC)	3.855	miRecords	Experimentally Observed	BCL2	Amyotrophic Lateral Sclerosis Signaling,Apoptosis Signaling,autophagy,Ceramide Signaling,Cytotoxic T Lymphocyte-mediated Apoptosis of Target Cells,Death Receptor Signaling,Docosahexaenoic Acid (DHA) Signaling,Glucocorticoid Receptor Signaling,Hepatic Fibrosis / Hepatic Stellate Cell Activation,IL-8 Signaling,Induction of Apoptosis by HIV1,Interferon Signaling,Melanocyte Development and Pigmentati…
hsa-miR-181a-5p	miR-181a-5p (and other miRNAs w/seed ACAUUCA)	3.826	Ingenuity Expert Findings,TarBase,TargetScan Human,miRecords	Experimentally Observed,High (predicted)	BCL2	Amyotrophic Lateral Sclerosis Signaling,Apoptosis Signaling,autophagy,Ceramide Signaling,Cytotoxic T Lymphocyte-mediated Apoptosis of Target Cells,Death Receptor Signaling,Docosahexaenoic Acid (DHA) Signaling,Glucocorticoid Receptor Signaling,Hepatic Fibrosis / Hepatic Stellate Cell Activation,IL-8 Signaling,Induction of Apoptosis by HIV1,Interferon Signaling,Melanocyte Development and Pigmentati…
hsa-miR-21-5p	miR-21-5p (and other miRNAs w/seed AGCUUAU)	8.542	TargetScan Human	High (predicted)	BCL2	Amyotrophic Lateral Sclerosis Signaling,Apoptosis Signaling,autophagy,Ceramide Signaling,Cytotoxic T Lymphocyte-mediated Apoptosis of Target Cells,Death Receptor Signaling,Docosahexaenoic Acid (DHA) Signaling,Glucocorticoid Receptor Signaling,Hepatic Fibrosis / Hepatic Stellate Cell Activation,IL-8 Signaling,Induction of Apoptosis by HIV1,Interferon Signaling,Melanocyte Development and Pigmentati…
hsa-miR-23b-3p	miR-23a-3p (and other miRNAs w/seed UCACAUU)	2.592	TargetScan Human	High (predicted)	BCL2	Amyotrophic Lateral Sclerosis Signaling,Apoptosis Signaling,autophagy,Ceramide Signaling,Cytotoxic T Lymphocyte-mediated Apoptosis of Target Cells,Death Receptor Signaling,Docosahexaenoic Acid (DHA) Signaling,Glucocorticoid Receptor Signaling,Hepatic Fibrosis / Hepatic Stellate Cell Activation,IL-8 Signaling,Induction of Apoptosis by HIV1,Interferon Signaling,Melanocyte Development and Pigmentati…
hsa-miR-34a-5p	miR-34a-5p (and other miRNAs w/seed GGCAGUG)	3.09	Ingenuity Expert Findings,TargetScan Human,miRecords	Experimentally Observed,High (predicted)	BCL2	Amyotrophic Lateral Sclerosis Signaling,Apoptosis Signaling,autophagy,Ceramide Signaling,Cytotoxic T Lymphocyte-mediated Apoptosis of Target Cells,Death Receptor Signaling,Docosahexaenoic Acid (DHA) Signaling,Glucocorticoid Receptor Signaling,Hepatic Fibrosis / Hepatic Stellate Cell Activation,IL-8 Signaling,Induction of Apoptosis by HIV1,Interferon Signaling,Melanocyte Development and Pigmentati…
hsa-miR-503	miR-503-5p (miRNAs w/seed AGCAGCG)	4.273	TargetScan Human	High (predicted)	BCL2	Amyotrophic Lateral Sclerosis Signaling,Apoptosis Signaling,autophagy,Ceramide Signaling,Cytotoxic T Lymphocyte-mediated Apoptosis of Target Cells,Death Receptor Signaling,Docosahexaenoic Acid (DHA) Signaling,Glucocorticoid Receptor Signaling,Hepatic Fibrosis / Hepatic Stellate Cell Activation,IL-8 Signaling,Induction of Apoptosis by HIV1,Interferon Signaling,Melanocyte Development and Pigmentati…
hsa-let-7g-5p	let-7a-5p (and other miRNAs w/seed GAGGUAG)	4.174	Ingenuity Expert Findings,TargetScan Human	Experimentally Observed,High (predicted)	BCL2L1	Amyotrophic Lateral Sclerosis Signaling,Apoptosis Signaling,B Cell Receptor Signaling,CD27 Signaling in Lymphocytes,Chronic Myeloid Leukemia Signaling,Colorectal Cancer Metastasis Signaling,Docosahexaenoic Acid (DHA) Signaling,Glucocorticoid Receptor Signaling,GM-CSF Signaling,Huntington's Disease Signaling,IL-15 Signaling,IL-8 Signaling,Induction of Apoptosis by HIV1,JAK/Stat Signaling,Lymphotox…
hsa-miR-130a-3p	miR-130a-3p (and other miRNAs w/seed AGUGCAA)	3.271	TargetScan Human	High (predicted)	BCL2L11	Apoptosis Signaling,Molecular Mechanisms of Cancer,PTEN Signaling
hsa-miR-20a-5p	miR-17-5p (and other miRNAs w/seed AAAGUGC)	3.855	Ingenuity Expert Findings,TargetScan Human,miRecords	Experimentally Observed,High (predicted)	BCL2L11	Apoptosis Signaling,Molecular Mechanisms of Cancer,PTEN Signaling
hsa-miR-181a-5p	miR-181a-5p (and other miRNAs w/seed ACAUUCA)	3.826	TargetScan Human	High (predicted)	BCL2L11	Apoptosis Signaling,Molecular Mechanisms of Cancer,PTEN Signaling
hsa-miR-19b-3p	miR-19b-3p (and other miRNAs w/seed GUGCAAA)	3.334	TargetScan Human,miRecords	Experimentally Observed,High (predicted)	BCL2L11	Apoptosis Signaling,Molecular Mechanisms of Cancer,PTEN Signaling
hsa-miR-25-3p	miR-92a-3p (and other miRNAs w/seed AUUGCAC)	2.069	Ingenuity Expert Findings,TargetScan Human,miRecords	Experimentally Observed,High (predicted)	BCL2L11	Apoptosis Signaling,Molecular Mechanisms of Cancer,PTEN Signaling
hsa-miR-125b-5p	miR-125b-5p (and other miRNAs w/seed CCCUGAG)	5.009	TargetScan Human	High (predicted)	BCL2L12
hsa-miR-107	miR-103-3p (and other miRNAs w/seed GCAGCAU)	2.207	TargetScan Human	High (predicted)	BCL2L13
hsa-miR-125b-5p	miR-125b-5p (and other miRNAs w/seed CCCUGAG)	5.009	TargetScan Human	High (predicted)	BCL2L14
hsa-miR-107	miR-103-3p (and other miRNAs w/seed GCAGCAU)	2.207	TargetScan Human	High (predicted)	BCL2L2
hsa-miR-125b-5p	miR-125b-5p (and other miRNAs w/seed CCCUGAG)	5.009	TargetScan Human	High (predicted)	BCL2L2
hsa-miR-424-5p	miR-16-5p (and other miRNAs w/seed AGCAGCA)	4.689	Ingenuity Expert Findings,TargetScan Human,miRecords	Experimentally Observed,High (predicted)	BCL2L2
hsa-miR-20a-5p	miR-17-5p (and other miRNAs w/seed AAAGUGC)	3.855	TargetScan Human	High (predicted)	BCL2L2
hsa-miR-29a-3p	miR-29b-3p (and other miRNAs w/seed AGCACCA)	4.944	TargetScan Human	High (predicted)	BCL2L2
hsa-miR-19b-3p	miR-19b-3p (and other miRNAs w/seed GUGCAAA)	3.334	TargetScan Human	High (predicted)	BCL3	IL-9 Signaling,PPARα/RXRα Activation,TR/RXR Activation
hsa-miR-20a-5p	miR-17-5p (and other miRNAs w/seed AAAGUGC)	3.855	TargetScan Human	High (predicted)	BCL6B
hsa-miR-22-3p	miR-22-3p (miRNAs w/seed AGCUGCC)	1.753	TargetScan Human	High (predicted)	BCL6B
hsa-let-7g-5p	let-7a-5p (and other miRNAs w/seed GAGGUAG)	4.174	TargetScan Human,miRecords	Experimentally Observed,High (predicted)	BCL7A
hsa-miR-424-5p	miR-16-5p (and other miRNAs w/seed AGCAGCA)	4.689	TargetScan Human	High (predicted)	BCL7A
hsa-miR-19b-3p	miR-19b-3p (and other miRNAs w/seed GUGCAAA)	3.334	TargetScan Human	High (predicted)	BCL7A
hsa-miR-21-5p	miR-21-5p (and other miRNAs w/seed AGCUUAU)	8.542	TargetScan Human	High (predicted)	BCL7A
hsa-miR-29a-3p	miR-29b-3p (and other miRNAs w/seed AGCACCA)	4.944	TargetScan Human	High (predicted)	BCL7A
hsa-miR-181a-5p	miR-181a-5p (and other miRNAs w/seed ACAUUCA)	3.826	TargetScan Human	High (predicted)	BCL9	Regulation of the Epithelial-Mesenchymal Transition Pathway,Wnt/β-catenin Signaling
hsa-miR-22-3p	miR-22-3p (miRNAs w/seed AGCUGCC)	1.753	TargetScan Human	High (predicted)	BCL9	Regulation of the Epithelial-Mesenchymal Transition Pathway,Wnt/β-catenin Signaling
hsa-miR-424-5p	miR-16-5p (and other miRNAs w/seed AGCAGCA)	4.689	TargetScan Human	High (predicted)	BCL9L
hsa-miR-22-3p	miR-22-3p (miRNAs w/seed AGCUGCC)	1.753	TargetScan Human	High (predicted)	BCL9L
hsa-miR-23b-3p	miR-23a-3p (and other miRNAs w/seed UCACAUU)	2.592	TargetScan Human	High (predicted)	BCL9L
hsa-miR-29a-3p	miR-29b-3p (and other miRNAs w/seed AGCACCA)	4.944	TargetScan Human	High (predicted)	BCL9L
hsa-miR-34a-5p	miR-34a-5p (and other miRNAs w/seed GGCAGUG)	3.09	TargetScan Human	High (predicted)	BCL9L
hsa-miR-181a-5p	miR-181a-5p (and other miRNAs w/seed ACAUUCA)	3.826	TargetScan Human	High (predicted)	BCLAF1
hsa-miR-23b-3p	miR-23a-3p (and other miRNAs w/seed UCACAUU)	2.592	TargetScan Human	High (predicted)	BCLAF1
hsa-miR-514b-5p	miR-513c-5p (and other miRNAs w/seed UCUCAAG)	1.841	TargetScan Human	High (predicted)	BCLAF1
hsa-miR-29a-3p	miR-29b-3p (and other miRNAs w/seed AGCACCA)	4.944	TargetScan Human	High (predicted)	BCORL1
hsa-miR-361-5p	miR-361-5p (miRNAs w/seed UAUCAGA)	3.157	TargetScan Human	High (predicted)	BCORL1
hsa-miR-424-5p	miR-16-5p (and other miRNAs w/seed AGCAGCA)	4.689	TargetScan Human	High (predicted)	BCR
hsa-miR-20a-5p	miR-17-5p (and other miRNAs w/seed AAAGUGC)	3.855	TargetScan Human	High (predicted)	BCR
hsa-miR-181a-5p	miR-181a-5p (and other miRNAs w/seed ACAUUCA)	3.826	TargetScan Human	High (predicted)	BCR
hsa-miR-125b-5p	miR-125b-5p (and other miRNAs w/seed CCCUGAG)	5.009	TargetScan Human	High (predicted)	BDH1	Ketogenesis,Ketolysis
hsa-miR-29a-3p	miR-29b-3p (and other miRNAs w/seed AGCACCA)	4.944	TargetScan Human	High (predicted)	BDH1	Ketogenesis,Ketolysis
hsa-miR-107	miR-103-3p (and other miRNAs w/seed GCAGCAU)	2.207	TargetScan Human	High (predicted)	BDNF	Axonal Guidance Signaling,CDK5 Signaling,Corticotropin Releasing Hormone Signaling,Human Embryonic Stem Cell Pluripotency,Huntington's Disease Signaling,Neuropathic Pain Signaling In Dorsal Horn Neurons,Neurotrophin/TRK Signaling,PEDF Signaling,Thyroid Cancer Signaling
hsa-miR-424-5p	miR-16-5p (and other miRNAs w/seed AGCAGCA)	4.689	TargetScan Human,miRecords	Experimentally Observed,High (predicted)	BDNF	Axonal Guidance Signaling,CDK5 Signaling,Corticotropin Releasing Hormone Signaling,Human Embryonic Stem Cell Pluripotency,Huntington's Disease Signaling,Neuropathic Pain Signaling In Dorsal Horn Neurons,Neurotrophin/TRK Signaling,PEDF Signaling,Thyroid Cancer Signaling
hsa-miR-191-5p	miR-191-5p (and other miRNAs w/seed AACGGAA)	2.801	TargetScan Human	High (predicted)	BDNF	Axonal Guidance Signaling,CDK5 Signaling,Corticotropin Releasing Hormone Signaling,Human Embryonic Stem Cell Pluripotency,Huntington's Disease Signaling,Neuropathic Pain Signaling In Dorsal Horn Neurons,Neurotrophin/TRK Signaling,PEDF Signaling,Thyroid Cancer Signaling
hsa-miR-361-5p	miR-361-5p (miRNAs w/seed UAUCAGA)	3.157	TargetScan Human	High (predicted)	BDNF	Axonal Guidance Signaling,CDK5 Signaling,Corticotropin Releasing Hormone Signaling,Human Embryonic Stem Cell Pluripotency,Huntington's Disease Signaling,Neuropathic Pain Signaling In Dorsal Horn Neurons,Neurotrophin/TRK Signaling,PEDF Signaling,Thyroid Cancer Signaling
hsa-miR-29a-3p	miR-29b-3p (and other miRNAs w/seed AGCACCA)	4.944	TargetScan Human	High (predicted)	BEAN1
hsa-miR-20a-5p	miR-17-5p (and other miRNAs w/seed AAAGUGC)	3.855	TargetScan Human	High (predicted)	BECN1	autophagy
hsa-let-7g-5p	let-7a-5p (and other miRNAs w/seed GAGGUAG)	4.174	TargetScan Human	High (predicted)	BEGAIN
hsa-miR-181a-5p	miR-181a-5p (and other miRNAs w/seed ACAUUCA)	3.826	TargetScan Human	High (predicted)	BEND3
hsa-miR-19b-3p	miR-19b-3p (and other miRNAs w/seed GUGCAAA)	3.334	TargetScan Human	High (predicted)	BEND3
hsa-let-7g-5p	let-7a-5p (and other miRNAs w/seed GAGGUAG)	4.174	TargetScan Human	High (predicted)	BEND4
hsa-miR-19b-3p	miR-19b-3p (and other miRNAs w/seed GUGCAAA)	3.334	TargetScan Human	High (predicted)	BEND4
hsa-miR-374a-5p	miR-374b-5p (and other miRNAs w/seed UAUAAUA)	2.054	TargetScan Human	High (predicted)	BEND4
hsa-miR-361-5p	miR-361-5p (miRNAs w/seed UAUCAGA)	3.157	TargetScan Human	High (predicted)	BEND6
hsa-miR-21-5p	miR-21-5p (and other miRNAs w/seed AGCUUAU)	8.542	TargetScan Human	High (predicted)	BEST3
hsa-miR-23b-3p	miR-23a-3p (and other miRNAs w/seed UCACAUU)	2.592	TargetScan Human	High (predicted)	BET1
hsa-miR-424-5p	miR-16-5p (and other miRNAs w/seed AGCAGCA)	4.689	TargetScan Human	High (predicted)	BFAR
hsa-miR-107	miR-103-3p (and other miRNAs w/seed GCAGCAU)	2.207	TargetScan Human	High (predicted)	BHLHE40	Circadian Rhythm Signaling
hsa-miR-130a-3p	miR-130a-3p (and other miRNAs w/seed AGUGCAA)	3.271	TargetScan Human	High (predicted)	BHLHE40	Circadian Rhythm Signaling
hsa-miR-181a-5p	miR-181a-5p (and other miRNAs w/seed ACAUUCA)	3.826	TargetScan Human	High (predicted)	BHLHE40	Circadian Rhythm Signaling
hsa-miR-374a-5p	miR-374b-5p (and other miRNAs w/seed UAUAAUA)	2.054	TargetScan Human	High (predicted)	BHLHE40	Circadian Rhythm Signaling
hsa-miR-130a-3p	miR-130a-3p (and other miRNAs w/seed AGUGCAA)	3.271	TargetScan Human	High (predicted)	BHLHE41	Circadian Rhythm Signaling
hsa-miR-424-5p	miR-16-5p (and other miRNAs w/seed AGCAGCA)	4.689	TargetScan Human	High (predicted)	BHLHE41	Circadian Rhythm Signaling
hsa-miR-20a-5p	miR-17-5p (and other miRNAs w/seed AAAGUGC)	3.855	TargetScan Human	High (predicted)	BHLHE41	Circadian Rhythm Signaling
hsa-miR-20a-5p	miR-17-5p (and other miRNAs w/seed AAAGUGC)	3.855	TargetScan Human	High (predicted)	BICD2
hsa-miR-23b-3p	miR-23a-3p (and other miRNAs w/seed UCACAUU)	2.592	TargetScan Human	High (predicted)	BICD2
hsa-miR-424-5p	miR-16-5p (and other miRNAs w/seed AGCAGCA)	4.689	TargetScan Human	High (predicted)	BICDL1
hsa-miR-181a-5p	miR-181a-5p (and other miRNAs w/seed ACAUUCA)	3.826	TargetScan Human	High (predicted)	BICDL1
hsa-miR-22-3p	miR-22-3p (miRNAs w/seed AGCUGCC)	1.753	TargetScan Human	High (predicted)	BIN1
hsa-miR-125b-5p	miR-125b-5p (and other miRNAs w/seed CCCUGAG)	5.009	TargetScan Human	High (predicted)	BIN2
hsa-let-7g-5p	let-7a-5p (and other miRNAs w/seed GAGGUAG)	4.174	TargetScan Human	High (predicted)	BIN3
hsa-miR-130a-3p	miR-130a-3p (and other miRNAs w/seed AGUGCAA)	3.271	TargetScan Human	High (predicted)	BIRC6	Apoptosis Signaling,Hypoxia Signaling in the Cardiovascular System,Protein Ubiquitination Pathway
hsa-miR-181a-5p	miR-181a-5p (and other miRNAs w/seed ACAUUCA)	3.826	TargetScan Human	High (predicted)	BIRC6	Apoptosis Signaling,Hypoxia Signaling in the Cardiovascular System,Protein Ubiquitination Pathway
hsa-miR-130a-3p	miR-130a-3p (and other miRNAs w/seed AGUGCAA)	3.271	TargetScan Human	High (predicted)	BLCAP
hsa-miR-19b-3p	miR-19b-3p (and other miRNAs w/seed GUGCAAA)	3.334	TargetScan Human	High (predicted)	BLCAP
hsa-miR-23b-3p	miR-23a-3p (and other miRNAs w/seed UCACAUU)	2.592	TargetScan Human	High (predicted)	BLCAP
hsa-miR-107	miR-103-3p (and other miRNAs w/seed GCAGCAU)	2.207	TargetScan Human	High (predicted)	BLMH
hsa-miR-29a-3p	miR-29b-3p (and other miRNAs w/seed AGCACCA)	4.944	TargetScan Human	High (predicted)	BLMH
hsa-miR-23b-3p	miR-23a-3p (and other miRNAs w/seed UCACAUU)	2.592	TargetScan Human	High (predicted)	BLOC1S2
hsa-let-7g-5p	let-7a-5p (and other miRNAs w/seed GAGGUAG)	4.174	TargetScan Human	High (predicted)	BLOC1S5
hsa-miR-23b-3p	miR-23a-3p (and other miRNAs w/seed UCACAUU)	2.592	TargetScan Human	High (predicted)	BLOC1S5
hsa-let-7g-5p	let-7a-5p (and other miRNAs w/seed GAGGUAG)	4.174	TargetScan Human	High (predicted)	BLOC1S6
hsa-miR-181a-5p	miR-181a-5p (and other miRNAs w/seed ACAUUCA)	3.826	TargetScan Human	High (predicted)	BLOC1S6
hsa-miR-125b-5p	miR-125b-5p (and other miRNAs w/seed CCCUGAG)	5.009	TargetScan Human,miRecords	Experimentally Observed,High (predicted)	BMF
hsa-miR-181a-5p	miR-181a-5p (and other miRNAs w/seed ACAUUCA)	3.826	TargetScan Human	High (predicted)	BMF
hsa-miR-29a-3p	miR-29b-3p (and other miRNAs w/seed AGCACCA)	4.944	TargetScan Human	High (predicted)	BMF
hsa-miR-424-5p	miR-16-5p (and other miRNAs w/seed AGCAGCA)	4.689	miRecords	Experimentally Observed	BMI1	Cell Cycle: G1/S Checkpoint Regulation,Role of Oct4 in Mammalian Embryonic Stem Cell Pluripotency
hsa-miR-29a-3p	miR-29b-3p (and other miRNAs w/seed AGCACCA)	4.944	TargetScan Human	High (predicted)	BMP1	Axonal Guidance Signaling,Basal Cell Carcinoma Signaling,BMP signaling pathway,Factors Promoting Cardiogenesis in Vertebrates,Human Embryonic Stem Cell Pluripotency,Molecular Mechanisms of Cancer,Role of NANOG in Mammalian Embryonic Stem Cell Pluripotency,Role of Osteoblasts, Osteoclasts and Chondrocytes in Rheumatoid Arthritis
hsa-miR-20a-5p	miR-17-5p (and other miRNAs w/seed AAAGUGC)	3.855	TargetScan Human	High (predicted)	BMP2	Adipogenesis pathway,Axonal Guidance Signaling,Basal Cell Carcinoma Signaling,BMP signaling pathway,Cardiomyocyte Differentiation via BMP Receptors,Factors Promoting Cardiogenesis in Vertebrates,Human Embryonic Stem Cell Pluripotency,ILK Signaling,Molecular Mechanisms of Cancer,NF-κB Signaling,RAR Activation,Retinoate Biosynthesis I,Role of NANOG in Mammalian Embryonic Stem Cell Pluripotency,Role…
hsa-miR-374a-5p	miR-374b-5p (and other miRNAs w/seed UAUAAUA)	2.054	TargetScan Human	High (predicted)	BMP2	Adipogenesis pathway,Axonal Guidance Signaling,Basal Cell Carcinoma Signaling,BMP signaling pathway,Cardiomyocyte Differentiation via BMP Receptors,Factors Promoting Cardiogenesis in Vertebrates,Human Embryonic Stem Cell Pluripotency,ILK Signaling,Molecular Mechanisms of Cancer,NF-κB Signaling,RAR Activation,Retinoate Biosynthesis I,Role of NANOG in Mammalian Embryonic Stem Cell Pluripotency,Role…
hsa-let-7g-5p	let-7a-5p (and other miRNAs w/seed GAGGUAG)	4.174	miRecords	Experimentally Observed	BMP2K
hsa-miR-130a-3p	miR-130a-3p (and other miRNAs w/seed AGUGCAA)	3.271	TargetScan Human	High (predicted)	BMP3	Axonal Guidance Signaling,Basal Cell Carcinoma Signaling,BMP signaling pathway,Factors Promoting Cardiogenesis in Vertebrates,Human Embryonic Stem Cell Pluripotency,Molecular Mechanisms of Cancer,Role of NANOG in Mammalian Embryonic Stem Cell Pluripotency,Role of Osteoblasts, Osteoclasts and Chondrocytes in Rheumatoid Arthritis
hsa-miR-132-3p	miR-132-3p (and other miRNAs w/seed AACAGUC)	5.597	TargetScan Human	High (predicted)	BMP3	Axonal Guidance Signaling,Basal Cell Carcinoma Signaling,BMP signaling pathway,Factors Promoting Cardiogenesis in Vertebrates,Human Embryonic Stem Cell Pluripotency,Molecular Mechanisms of Cancer,Role of NANOG in Mammalian Embryonic Stem Cell Pluripotency,Role of Osteoblasts, Osteoclasts and Chondrocytes in Rheumatoid Arthritis
hsa-miR-181a-5p	miR-181a-5p (and other miRNAs w/seed ACAUUCA)	3.826	TargetScan Human	High (predicted)	BMP3	Axonal Guidance Signaling,Basal Cell Carcinoma Signaling,BMP signaling pathway,Factors Promoting Cardiogenesis in Vertebrates,Human Embryonic Stem Cell Pluripotency,Molecular Mechanisms of Cancer,Role of NANOG in Mammalian Embryonic Stem Cell Pluripotency,Role of Osteoblasts, Osteoclasts and Chondrocytes in Rheumatoid Arthritis
hsa-miR-19b-3p	miR-19b-3p (and other miRNAs w/seed GUGCAAA)	3.334	TargetScan Human	High (predicted)	BMP3	Axonal Guidance Signaling,Basal Cell Carcinoma Signaling,BMP signaling pathway,Factors Promoting Cardiogenesis in Vertebrates,Human Embryonic Stem Cell Pluripotency,Molecular Mechanisms of Cancer,Role of NANOG in Mammalian Embryonic Stem Cell Pluripotency,Role of Osteoblasts, Osteoclasts and Chondrocytes in Rheumatoid Arthritis
hsa-miR-21-5p	miR-21-5p (and other miRNAs w/seed AGCUUAU)	8.542	TargetScan Human	High (predicted)	BMP3	Axonal Guidance Signaling,Basal Cell Carcinoma Signaling,BMP signaling pathway,Factors Promoting Cardiogenesis in Vertebrates,Human Embryonic Stem Cell Pluripotency,Molecular Mechanisms of Cancer,Role of NANOG in Mammalian Embryonic Stem Cell Pluripotency,Role of Osteoblasts, Osteoclasts and Chondrocytes in Rheumatoid Arthritis
hsa-miR-34a-5p	miR-34a-5p (and other miRNAs w/seed GGCAGUG)	3.09	TargetScan Human	High (predicted)	BMP3	Axonal Guidance Signaling,Basal Cell Carcinoma Signaling,BMP signaling pathway,Factors Promoting Cardiogenesis in Vertebrates,Human Embryonic Stem Cell Pluripotency,Molecular Mechanisms of Cancer,Role of NANOG in Mammalian Embryonic Stem Cell Pluripotency,Role of Osteoblasts, Osteoclasts and Chondrocytes in Rheumatoid Arthritis
hsa-miR-22-3p	miR-22-3p (miRNAs w/seed AGCUGCC)	1.753	miRecords	Experimentally Observed	BMP7	Adipogenesis pathway,Axonal Guidance Signaling,Basal Cell Carcinoma Signaling,BMP signaling pathway,Cardiomyocyte Differentiation via BMP Receptors,Factors Promoting Cardiogenesis in Vertebrates,Human Embryonic Stem Cell Pluripotency,Molecular Mechanisms of Cancer,Role of NANOG in Mammalian Embryonic Stem Cell Pluripotency,Role of Osteoblasts, Osteoclasts and Chondrocytes in Rheumatoid Arthritis,…
hsa-miR-25-3p	miR-92a-3p (and other miRNAs w/seed AUUGCAC)	2.069	TargetScan Human	High (predicted)	BMP7	Adipogenesis pathway,Axonal Guidance Signaling,Basal Cell Carcinoma Signaling,BMP signaling pathway,Cardiomyocyte Differentiation via BMP Receptors,Factors Promoting Cardiogenesis in Vertebrates,Human Embryonic Stem Cell Pluripotency,Molecular Mechanisms of Cancer,Role of NANOG in Mammalian Embryonic Stem Cell Pluripotency,Role of Osteoblasts, Osteoclasts and Chondrocytes in Rheumatoid Arthritis,…
hsa-miR-34a-5p	miR-34a-5p (and other miRNAs w/seed GGCAGUG)	3.09	TargetScan Human	High (predicted)	BMP8B	Axonal Guidance Signaling,Basal Cell Carcinoma Signaling,BMP signaling pathway,Factors Promoting Cardiogenesis in Vertebrates,Human Embryonic Stem Cell Pluripotency,Molecular Mechanisms of Cancer,Role of NANOG in Mammalian Embryonic Stem Cell Pluripotency,Role of Osteoblasts, Osteoclasts and Chondrocytes in Rheumatoid Arthritis
hsa-miR-374a-5p	miR-374b-5p (and other miRNAs w/seed UAUAAUA)	2.054	TargetScan Human	High (predicted)	BMPER
hsa-miR-424-5p	miR-16-5p (and other miRNAs w/seed AGCAGCA)	4.689	TargetScan Human	High (predicted)	BMPR1A	Adipogenesis pathway,BMP signaling pathway,Cardiomyocyte Differentiation via BMP Receptors,Factors Promoting Cardiogenesis in Vertebrates,Human Embryonic Stem Cell Pluripotency,Molecular Mechanisms of Cancer,Mouse Embryonic Stem Cell Pluripotency,NF-κB Signaling,PTEN Signaling,Role of NANOG in Mammalian Embryonic Stem Cell Pluripotency,Role of Osteoblasts, Osteoclasts and Chondrocytes in Rheumato…
hsa-miR-503	miR-503-5p (miRNAs w/seed AGCAGCG)	4.273	TargetScan Human	High (predicted)	BMPR1A	Adipogenesis pathway,BMP signaling pathway,Cardiomyocyte Differentiation via BMP Receptors,Factors Promoting Cardiogenesis in Vertebrates,Human Embryonic Stem Cell Pluripotency,Molecular Mechanisms of Cancer,Mouse Embryonic Stem Cell Pluripotency,NF-κB Signaling,PTEN Signaling,Role of NANOG in Mammalian Embryonic Stem Cell Pluripotency,Role of Osteoblasts, Osteoclasts and Chondrocytes in Rheumato…
hsa-miR-125b-5p	miR-125b-5p (and other miRNAs w/seed CCCUGAG)	5.009	TargetScan Human,miRecords	Experimentally Observed,High (predicted)	BMPR1B	BMP signaling pathway,Cardiomyocyte Differentiation via BMP Receptors,Factors Promoting Cardiogenesis in Vertebrates,Molecular Mechanisms of Cancer,NF-κB Signaling,PTEN Signaling,Role of NANOG in Mammalian Embryonic Stem Cell Pluripotency,STAT3 Pathway,TGF-β Signaling
hsa-miR-130a-3p	miR-130a-3p (and other miRNAs w/seed AGUGCAA)	3.271	TargetScan Human	High (predicted)	BMPR1B	BMP signaling pathway,Cardiomyocyte Differentiation via BMP Receptors,Factors Promoting Cardiogenesis in Vertebrates,Molecular Mechanisms of Cancer,NF-κB Signaling,PTEN Signaling,Role of NANOG in Mammalian Embryonic Stem Cell Pluripotency,STAT3 Pathway,TGF-β Signaling
hsa-miR-23b-3p	miR-23a-3p (and other miRNAs w/seed UCACAUU)	2.592	TargetScan Human	High (predicted)	BMPR1B	BMP signaling pathway,Cardiomyocyte Differentiation via BMP Receptors,Factors Promoting Cardiogenesis in Vertebrates,Molecular Mechanisms of Cancer,NF-κB Signaling,PTEN Signaling,Role of NANOG in Mammalian Embryonic Stem Cell Pluripotency,STAT3 Pathway,TGF-β Signaling
hsa-miR-99a-5p	miR-100-5p (and other miRNAs w/seed ACCCGUA)	2.891	TargetScan Human	High (predicted)	BMPR2	Adipogenesis pathway,BMP signaling pathway,Cardiomyocyte Differentiation via BMP Receptors,Epithelial Adherens Junction Signaling,Factors Promoting Cardiogenesis in Vertebrates,Human Embryonic Stem Cell Pluripotency,Molecular Mechanisms of Cancer,Mouse Embryonic Stem Cell Pluripotency,NF-κB Signaling,PPARα/RXRα Activation,PTEN Signaling,Role of NANOG in Mammalian Embryonic Stem Cell Pluripotency,…
hsa-miR-125b-5p	miR-125b-5p (and other miRNAs w/seed CCCUGAG)	5.009	TargetScan Human	High (predicted)	BMPR2	Adipogenesis pathway,BMP signaling pathway,Cardiomyocyte Differentiation via BMP Receptors,Epithelial Adherens Junction Signaling,Factors Promoting Cardiogenesis in Vertebrates,Human Embryonic Stem Cell Pluripotency,Molecular Mechanisms of Cancer,Mouse Embryonic Stem Cell Pluripotency,NF-κB Signaling,PPARα/RXRα Activation,PTEN Signaling,Role of NANOG in Mammalian Embryonic Stem Cell Pluripotency,…
hsa-miR-130a-3p	miR-130a-3p (and other miRNAs w/seed AGUGCAA)	3.271	TargetScan Human	High (predicted)	BMPR2	Adipogenesis pathway,BMP signaling pathway,Cardiomyocyte Differentiation via BMP Receptors,Epithelial Adherens Junction Signaling,Factors Promoting Cardiogenesis in Vertebrates,Human Embryonic Stem Cell Pluripotency,Molecular Mechanisms of Cancer,Mouse Embryonic Stem Cell Pluripotency,NF-κB Signaling,PPARα/RXRα Activation,PTEN Signaling,Role of NANOG in Mammalian Embryonic Stem Cell Pluripotency,…
hsa-miR-20a-5p	miR-17-5p (and other miRNAs w/seed AAAGUGC)	3.855	TargetScan Human,miRecords	Experimentally Observed,High (predicted)	BMPR2	Adipogenesis pathway,BMP signaling pathway,Cardiomyocyte Differentiation via BMP Receptors,Epithelial Adherens Junction Signaling,Factors Promoting Cardiogenesis in Vertebrates,Human Embryonic Stem Cell Pluripotency,Molecular Mechanisms of Cancer,Mouse Embryonic Stem Cell Pluripotency,NF-κB Signaling,PPARα/RXRα Activation,PTEN Signaling,Role of NANOG in Mammalian Embryonic Stem Cell Pluripotency,…
hsa-miR-181a-5p	miR-181a-5p (and other miRNAs w/seed ACAUUCA)	3.826	TargetScan Human	High (predicted)	BMPR2	Adipogenesis pathway,BMP signaling pathway,Cardiomyocyte Differentiation via BMP Receptors,Epithelial Adherens Junction Signaling,Factors Promoting Cardiogenesis in Vertebrates,Human Embryonic Stem Cell Pluripotency,Molecular Mechanisms of Cancer,Mouse Embryonic Stem Cell Pluripotency,NF-κB Signaling,PPARα/RXRα Activation,PTEN Signaling,Role of NANOG in Mammalian Embryonic Stem Cell Pluripotency,…
hsa-miR-19b-3p	miR-19b-3p (and other miRNAs w/seed GUGCAAA)	3.334	TargetScan Human,miRecords	Experimentally Observed,High (predicted)	BMPR2	Adipogenesis pathway,BMP signaling pathway,Cardiomyocyte Differentiation via BMP Receptors,Epithelial Adherens Junction Signaling,Factors Promoting Cardiogenesis in Vertebrates,Human Embryonic Stem Cell Pluripotency,Molecular Mechanisms of Cancer,Mouse Embryonic Stem Cell Pluripotency,NF-κB Signaling,PPARα/RXRα Activation,PTEN Signaling,Role of NANOG in Mammalian Embryonic Stem Cell Pluripotency,…
hsa-miR-21-5p	miR-21-5p (and other miRNAs w/seed AGCUUAU)	8.542	TargetScan Human,miRecords	Experimentally Observed,High (predicted)	BMPR2	Adipogenesis pathway,BMP signaling pathway,Cardiomyocyte Differentiation via BMP Receptors,Epithelial Adherens Junction Signaling,Factors Promoting Cardiogenesis in Vertebrates,Human Embryonic Stem Cell Pluripotency,Molecular Mechanisms of Cancer,Mouse Embryonic Stem Cell Pluripotency,NF-κB Signaling,PPARα/RXRα Activation,PTEN Signaling,Role of NANOG in Mammalian Embryonic Stem Cell Pluripotency,…
hsa-miR-23b-3p	miR-23a-3p (and other miRNAs w/seed UCACAUU)	2.592	TargetScan Human	High (predicted)	BMPR2	Adipogenesis pathway,BMP signaling pathway,Cardiomyocyte Differentiation via BMP Receptors,Epithelial Adherens Junction Signaling,Factors Promoting Cardiogenesis in Vertebrates,Human Embryonic Stem Cell Pluripotency,Molecular Mechanisms of Cancer,Mouse Embryonic Stem Cell Pluripotency,NF-κB Signaling,PPARα/RXRα Activation,PTEN Signaling,Role of NANOG in Mammalian Embryonic Stem Cell Pluripotency,…
hsa-miR-361-5p	miR-361-5p (miRNAs w/seed UAUCAGA)	3.157	TargetScan Human	High (predicted)	BMPR2	Adipogenesis pathway,BMP signaling pathway,Cardiomyocyte Differentiation via BMP Receptors,Epithelial Adherens Junction Signaling,Factors Promoting Cardiogenesis in Vertebrates,Human Embryonic Stem Cell Pluripotency,Molecular Mechanisms of Cancer,Mouse Embryonic Stem Cell Pluripotency,NF-κB Signaling,PPARα/RXRα Activation,PTEN Signaling,Role of NANOG in Mammalian Embryonic Stem Cell Pluripotency,…
hsa-miR-25-3p	miR-92a-3p (and other miRNAs w/seed AUUGCAC)	2.069	TargetScan Human,miRecords	Experimentally Observed,High (predicted)	BMPR2	Adipogenesis pathway,BMP signaling pathway,Cardiomyocyte Differentiation via BMP Receptors,Epithelial Adherens Junction Signaling,Factors Promoting Cardiogenesis in Vertebrates,Human Embryonic Stem Cell Pluripotency,Molecular Mechanisms of Cancer,Mouse Embryonic Stem Cell Pluripotency,NF-κB Signaling,PPARα/RXRα Activation,PTEN Signaling,Role of NANOG in Mammalian Embryonic Stem Cell Pluripotency,…
hsa-let-7g-5p	let-7a-5p (and other miRNAs w/seed GAGGUAG)	4.174	TargetScan Human	High (predicted)	BMT2
hsa-miR-130a-3p	miR-130a-3p (and other miRNAs w/seed AGUGCAA)	3.271	TargetScan Human	High (predicted)	BMT2
hsa-miR-132-3p	miR-132-3p (and other miRNAs w/seed AACAGUC)	5.597	TargetScan Human	High (predicted)	BMT2
hsa-miR-20a-5p	miR-17-5p (and other miRNAs w/seed AAAGUGC)	3.855	TargetScan Human	High (predicted)	BMT2
hsa-miR-181a-5p	miR-181a-5p (and other miRNAs w/seed ACAUUCA)	3.826	TargetScan Human	High (predicted)	BMT2
hsa-miR-19b-3p	miR-19b-3p (and other miRNAs w/seed GUGCAAA)	3.334	TargetScan Human	High (predicted)	BMT2
hsa-miR-29a-3p	miR-29b-3p (and other miRNAs w/seed AGCACCA)	4.944	TargetScan Human	High (predicted)	BMT2
hsa-let-7g-5p	let-7a-5p (and other miRNAs w/seed GAGGUAG)	4.174	TargetScan Human	High (predicted)	BNC2
hsa-miR-132-3p	miR-132-3p (and other miRNAs w/seed AACAGUC)	5.597	TargetScan Human	High (predicted)	BNC2
hsa-miR-20a-5p	miR-17-5p (and other miRNAs w/seed AAAGUGC)	3.855	TargetScan Human	High (predicted)	BNC2
hsa-miR-181a-5p	miR-181a-5p (and other miRNAs w/seed ACAUUCA)	3.826	TargetScan Human	High (predicted)	BNC2
hsa-miR-191-5p	miR-191-5p (and other miRNAs w/seed AACGGAA)	2.801	TargetScan Human	High (predicted)	BNC2
hsa-miR-19b-3p	miR-19b-3p (and other miRNAs w/seed GUGCAAA)	3.334	TargetScan Human	High (predicted)	BNC2
hsa-miR-21-5p	miR-21-5p (and other miRNAs w/seed AGCUUAU)	8.542	TargetScan Human	High (predicted)	BNC2
hsa-miR-23b-3p	miR-23a-3p (and other miRNAs w/seed UCACAUU)	2.592	TargetScan Human	High (predicted)	BNC2
hsa-miR-34a-5p	miR-34a-5p (and other miRNAs w/seed GGCAGUG)	3.09	TargetScan Human	High (predicted)	BNC2
hsa-miR-132-3p	miR-132-3p (and other miRNAs w/seed AACAGUC)	5.597	TargetScan Human	High (predicted)	BNIP2
hsa-miR-20a-5p	miR-17-5p (and other miRNAs w/seed AAAGUGC)	3.855	Ingenuity Expert Findings,TargetScan Human	Experimentally Observed,High (predicted)	BNIP2
hsa-miR-23b-3p	miR-23a-3p (and other miRNAs w/seed UCACAUU)	2.592	TargetScan Human	High (predicted)	BNIP2
hsa-miR-20a-5p	miR-17-5p (and other miRNAs w/seed AAAGUGC)	3.855	TargetScan Human	High (predicted)	BNIP3L
hsa-miR-23b-3p	miR-23a-3p (and other miRNAs w/seed UCACAUU)	2.592	TargetScan Human	High (predicted)	BNIP3L
hsa-miR-374a-5p	miR-374b-5p (and other miRNAs w/seed UAUAAUA)	2.054	TargetScan Human	High (predicted)	BOLA3
hsa-miR-132-3p	miR-132-3p (and other miRNAs w/seed AACAGUC)	5.597	TargetScan Human	High (predicted)	BOLL
hsa-miR-21-5p	miR-21-5p (and other miRNAs w/seed AGCUUAU)	8.542	TargetScan Human	High (predicted)	BOLL
hsa-miR-22-3p	miR-22-3p (miRNAs w/seed AGCUGCC)	1.753	TargetScan Human	High (predicted)	BOLL
hsa-miR-23b-3p	miR-23a-3p (and other miRNAs w/seed UCACAUU)	2.592	TargetScan Human	High (predicted)	BORA	Cell Cycle: G2/M DNA Damage Checkpoint Regulation
hsa-miR-125b-5p	miR-125b-5p (and other miRNAs w/seed CCCUGAG)	5.009	TargetScan Human	High (predicted)	BORCS6
hsa-miR-424-5p	miR-16-5p (and other miRNAs w/seed AGCAGCA)	4.689	TargetScan Human	High (predicted)	BORCS6
hsa-miR-424-5p	miR-16-5p (and other miRNAs w/seed AGCAGCA)	4.689	TargetScan Human	High (predicted)	BPIFA1
hsa-miR-130a-3p	miR-130a-3p (and other miRNAs w/seed AGUGCAA)	3.271	TargetScan Human	High (predicted)	BPTF
hsa-miR-424-5p	miR-16-5p (and other miRNAs w/seed AGCAGCA)	4.689	TargetScan Human	High (predicted)	BPTF
hsa-miR-181a-5p	miR-181a-5p (and other miRNAs w/seed ACAUUCA)	3.826	TargetScan Human	High (predicted)	BPTF
hsa-miR-19b-3p	miR-19b-3p (and other miRNAs w/seed GUGCAAA)	3.334	TargetScan Human	High (predicted)	BPTF
hsa-miR-503	miR-503-5p (miRNAs w/seed AGCAGCG)	4.273	TargetScan Human	High (predicted)	BPTF
hsa-miR-181a-5p	miR-181a-5p (and other miRNAs w/seed ACAUUCA)	3.826	TargetScan Human	High (predicted)	BRAP
hsa-miR-132-3p	miR-132-3p (and other miRNAs w/seed AACAGUC)	5.597	TargetScan Human	High (predicted)	BRCA1	ATM Signaling,Cell Cycle: G2/M DNA Damage Checkpoint Regulation,DNA damage-induced 14-3-3σ Signaling,DNA Double-Strand Break Repair by Homologous Recombination,GADD45 Signaling,Hereditary Breast Cancer Signaling,Molecular Mechanisms of Cancer,Ovarian Cancer Signaling,p53 Signaling,Protein Ubiquitination Pathway,Role of BRCA1 in DNA Damage Response,Role of CHK Proteins in Cell Cycle Checkpoint Con…
hsa-miR-514b-5p	miR-513c-5p (and other miRNAs w/seed UCUCAAG)	1.841	TargetScan Human	High (predicted)	BRCA2	DNA Double-Strand Break Repair by Homologous Recombination,Hereditary Breast Cancer Signaling,Ovarian Cancer Signaling,Pancreatic Adenocarcinoma Signaling,Role of BRCA1 in DNA Damage Response
hsa-miR-21-5p	miR-21-5p (and other miRNAs w/seed AGCUUAU)	8.542	TargetScan Human	High (predicted)	BRD2
hsa-let-7g-5p	let-7a-5p (and other miRNAs w/seed GAGGUAG)	4.174	TargetScan Human	High (predicted)	BRD3
hsa-miR-29a-3p	miR-29b-3p (and other miRNAs w/seed AGCACCA)	4.944	TargetScan Human	High (predicted)	BRD3
hsa-let-7g-5p	let-7a-5p (and other miRNAs w/seed GAGGUAG)	4.174	TargetScan Human	High (predicted)	BRF2	Assembly of RNA Polymerase III Complex
hsa-miR-34a-5p	miR-34a-5p (and other miRNAs w/seed GGCAGUG)	3.09	TargetScan Human	High (predicted)	BRINP1
hsa-miR-223-3p	miR-223-3p (miRNAs w/seed GUCAGUU)	2.58	TargetScan Human	High (predicted)	BRINP3
hsa-miR-424-5p	miR-16-5p (and other miRNAs w/seed AGCAGCA)	4.689	TargetScan Human	High (predicted)	BRK1	Actin Cytoskeleton Signaling,Rac Signaling
hsa-miR-20a-5p	miR-17-5p (and other miRNAs w/seed AAAGUGC)	3.855	TargetScan Human	High (predicted)	BRMS1L
hsa-miR-223-3p	miR-223-3p (miRNAs w/seed GUCAGUU)	2.58	TargetScan Human	High (predicted)	BRMS1L
hsa-miR-125b-5p	miR-125b-5p (and other miRNAs w/seed CCCUGAG)	5.009	TargetScan Human	High (predicted)	BRPF1
hsa-miR-223-3p	miR-223-3p (miRNAs w/seed GUCAGUU)	2.58	TargetScan Human	High (predicted)	BRPF3
hsa-miR-34a-5p	miR-34a-5p (and other miRNAs w/seed GGCAGUG)	3.09	TargetScan Human	High (predicted)	BRPF3
hsa-miR-125b-5p	miR-125b-5p (and other miRNAs w/seed CCCUGAG)	5.009	TargetScan Human	High (predicted)	BRSK2
hsa-miR-22-3p	miR-22-3p (miRNAs w/seed AGCUGCC)	1.753	TargetScan Human	High (predicted)	BRSK2
hsa-let-7g-5p	let-7a-5p (and other miRNAs w/seed GAGGUAG)	4.174	TargetScan Human	High (predicted)	BRWD1
hsa-miR-125b-5p	miR-125b-5p (and other miRNAs w/seed CCCUGAG)	5.009	TargetScan Human	High (predicted)	BRWD1
hsa-miR-130a-3p	miR-130a-3p (and other miRNAs w/seed AGUGCAA)	3.271	TargetScan Human	High (predicted)	BRWD1
hsa-miR-132-3p	miR-132-3p (and other miRNAs w/seed AACAGUC)	5.597	TargetScan Human	High (predicted)	BRWD1
hsa-miR-424-5p	miR-16-5p (and other miRNAs w/seed AGCAGCA)	4.689	TargetScan Human	High (predicted)	BRWD1
hsa-miR-181a-5p	miR-181a-5p (and other miRNAs w/seed ACAUUCA)	3.826	TargetScan Human	High (predicted)	BRWD1
hsa-miR-19b-3p	miR-19b-3p (and other miRNAs w/seed GUGCAAA)	3.334	TargetScan Human	High (predicted)	BRWD1
hsa-miR-21-5p	miR-21-5p (and other miRNAs w/seed AGCUUAU)	8.542	TargetScan Human	High (predicted)	BRWD1
hsa-miR-23b-3p	miR-23a-3p (and other miRNAs w/seed UCACAUU)	2.592	TargetScan Human	High (predicted)	BRWD1
hsa-miR-29a-3p	miR-29b-3p (and other miRNAs w/seed AGCACCA)	4.944	TargetScan Human	High (predicted)	BRWD1
hsa-miR-514b-5p	miR-513c-5p (and other miRNAs w/seed UCUCAAG)	1.841	TargetScan Human	High (predicted),Moderate (predicted)	BRWD1
hsa-let-7g-5p	let-7a-5p (and other miRNAs w/seed GAGGUAG)	4.174	TargetScan Human	High (predicted)	BRWD3
hsa-miR-130a-3p	miR-130a-3p (and other miRNAs w/seed AGUGCAA)	3.271	TargetScan Human	High (predicted)	BRWD3
hsa-miR-19b-3p	miR-19b-3p (and other miRNAs w/seed GUGCAAA)	3.334	TargetScan Human	High (predicted)	BRWD3
hsa-miR-21-5p	miR-21-5p (and other miRNAs w/seed AGCUUAU)	8.542	TargetScan Human	High (predicted)	BRWD3
hsa-miR-22-3p	miR-22-3p (miRNAs w/seed AGCUGCC)	1.753	TargetScan Human	High (predicted)	BRWD3
hsa-miR-29a-3p	miR-29b-3p (and other miRNAs w/seed AGCACCA)	4.944	TargetScan Human	High (predicted)	BRWD3
hsa-miR-107	miR-103-3p (and other miRNAs w/seed GCAGCAU)	2.207	TargetScan Human	High (predicted)	BSDC1
hsa-miR-424-5p	miR-16-5p (and other miRNAs w/seed AGCAGCA)	4.689	TargetScan Human	High (predicted)	BSDC1
hsa-miR-29a-3p	miR-29b-3p (and other miRNAs w/seed AGCACCA)	4.944	TargetScan Human	High (predicted)	BSDC1
hsa-miR-374a-5p	miR-374b-5p (and other miRNAs w/seed UAUAAUA)	2.054	TargetScan Human	High (predicted)	BSDC1
hsa-miR-25-3p	miR-92a-3p (and other miRNAs w/seed AUUGCAC)	2.069	TargetScan Human	High (predicted)	BSDC1
hsa-let-7g-5p	let-7a-5p (and other miRNAs w/seed GAGGUAG)	4.174	Ingenuity Expert Findings	Experimentally Observed	BSG
hsa-let-7g-5p	let-7a-5p (and other miRNAs w/seed GAGGUAG)	4.174	TargetScan Human	High (predicted)	BSN
hsa-miR-125b-5p	miR-125b-5p (and other miRNAs w/seed CCCUGAG)	5.009	TargetScan Human	High (predicted)	BSN
hsa-miR-132-3p	miR-132-3p (and other miRNAs w/seed AACAGUC)	5.597	TargetScan Human	High (predicted)	BSN
hsa-miR-19b-3p	miR-19b-3p (and other miRNAs w/seed GUGCAAA)	3.334	TargetScan Human	High (predicted)	BSN
hsa-miR-503	miR-503-5p (miRNAs w/seed AGCAGCG)	4.273	TargetScan Human	High (predicted)	BSN
hsa-miR-25-3p	miR-92a-3p (and other miRNAs w/seed AUUGCAC)	2.069	TargetScan Human	High (predicted)	BSN
hsa-miR-107	miR-103-3p (and other miRNAs w/seed GCAGCAU)	2.207	TargetScan Human	High (predicted)	BST1
hsa-miR-132-3p	miR-132-3p (and other miRNAs w/seed AACAGUC)	5.597	TargetScan Human	High (predicted)	BTAF1
hsa-miR-424-5p	miR-16-5p (and other miRNAs w/seed AGCAGCA)	4.689	TargetScan Human	High (predicted)	BTAF1
hsa-miR-23b-3p	miR-23a-3p (and other miRNAs w/seed UCACAUU)	2.592	TargetScan Human	High (predicted)	BTAF1
hsa-miR-514a-3p	miR-514a-3p (and other miRNAs w/seed UUGACAC)	2.631	TargetScan Human	High (predicted),Moderate (predicted)	BTBD1
hsa-miR-20a-5p	miR-17-5p (and other miRNAs w/seed AAAGUGC)	3.855	TargetScan Human	High (predicted)	BTBD10
hsa-miR-34a-5p	miR-34a-5p (and other miRNAs w/seed GGCAGUG)	3.09	TargetScan Human	High (predicted)	BTBD11
hsa-miR-374a-5p	miR-374b-5p (and other miRNAs w/seed UAUAAUA)	2.054	TargetScan Human	High (predicted)	BTBD11
hsa-miR-34a-5p	miR-34a-5p (and other miRNAs w/seed GGCAGUG)	3.09	TargetScan Human	High (predicted)	BTBD18
hsa-let-7g-5p	let-7a-5p (and other miRNAs w/seed GAGGUAG)	4.174	TargetScan Human	High (predicted)	BTBD3
hsa-miR-130a-3p	miR-130a-3p (and other miRNAs w/seed AGUGCAA)	3.271	TargetScan Human	High (predicted)	BTBD3
hsa-miR-181a-5p	miR-181a-5p (and other miRNAs w/seed ACAUUCA)	3.826	TargetScan Human	High (predicted)	BTBD3
hsa-miR-130a-3p	miR-130a-3p (and other miRNAs w/seed AGUGCAA)	3.271	TargetScan Human	High (predicted)	BTBD7
hsa-miR-132-3p	miR-132-3p (and other miRNAs w/seed AACAGUC)	5.597	TargetScan Human	High (predicted)	BTBD7
hsa-miR-20a-5p	miR-17-5p (and other miRNAs w/seed AAAGUGC)	3.855	TargetScan Human	High (predicted)	BTBD7
hsa-miR-19b-3p	miR-19b-3p (and other miRNAs w/seed GUGCAAA)	3.334	TargetScan Human	High (predicted)	BTBD7
hsa-miR-23b-3p	miR-23a-3p (and other miRNAs w/seed UCACAUU)	2.592	TargetScan Human	High (predicted)	BTBD7
hsa-miR-29a-3p	miR-29b-3p (and other miRNAs w/seed AGCACCA)	4.944	TargetScan Human	High (predicted)	BTBD7
hsa-miR-374a-5p	miR-374b-5p (and other miRNAs w/seed UAUAAUA)	2.054	TargetScan Human	High (predicted)	BTBD7
hsa-let-7g-5p	let-7a-5p (and other miRNAs w/seed GAGGUAG)	4.174	TargetScan Human	High (predicted)	BTBD9
hsa-miR-424-5p	miR-16-5p (and other miRNAs w/seed AGCAGCA)	4.689	TargetScan Human	High (predicted)	BTBD9
hsa-miR-374a-5p	miR-374b-5p (and other miRNAs w/seed UAUAAUA)	2.054	TargetScan Human	High (predicted)	BTBD9
hsa-miR-503	miR-503-5p (miRNAs w/seed AGCAGCG)	4.273	TargetScan Human	High (predicted)	BTBD9
hsa-miR-361-5p	miR-361-5p (miRNAs w/seed UAUCAGA)	3.157	TargetScan Human	High (predicted)	BTF3
hsa-let-7g-5p	let-7a-5p (and other miRNAs w/seed GAGGUAG)	4.174	TargetScan Human	High (predicted)	BTF3L4
hsa-miR-130a-3p	miR-130a-3p (and other miRNAs w/seed AGUGCAA)	3.271	TargetScan Human	High (predicted)	BTF3L4
hsa-miR-19b-3p	miR-19b-3p (and other miRNAs w/seed GUGCAAA)	3.334	TargetScan Human	High (predicted)	BTF3L4
hsa-miR-130a-3p	miR-130a-3p (and other miRNAs w/seed AGUGCAA)	3.271	TargetScan Human	High (predicted)	BTG1	Cell Cycle Regulation by BTG Family Proteins
hsa-miR-19b-3p	miR-19b-3p (and other miRNAs w/seed GUGCAAA)	3.334	TargetScan Human	High (predicted)	BTG1	Cell Cycle Regulation by BTG Family Proteins
hsa-miR-22-3p	miR-22-3p (miRNAs w/seed AGCUGCC)	1.753	TargetScan Human	High (predicted)	BTG1	Cell Cycle Regulation by BTG Family Proteins
hsa-let-7g-5p	let-7a-5p (and other miRNAs w/seed GAGGUAG)	4.174	TargetScan Human	High (predicted)	BTG2	Cell Cycle Regulation by BTG Family Proteins
hsa-miR-107	miR-103-3p (and other miRNAs w/seed GCAGCAU)	2.207	TargetScan Human	High (predicted)	BTG2	Cell Cycle Regulation by BTG Family Proteins
hsa-miR-132-3p	miR-132-3p (and other miRNAs w/seed AACAGUC)	5.597	TargetScan Human	High (predicted)	BTG2	Cell Cycle Regulation by BTG Family Proteins
hsa-miR-424-5p	miR-16-5p (and other miRNAs w/seed AGCAGCA)	4.689	TargetScan Human	High (predicted)	BTG2	Cell Cycle Regulation by BTG Family Proteins
hsa-miR-21-5p	miR-21-5p (and other miRNAs w/seed AGCUUAU)	8.542	TargetScan Human,miRecords	Experimentally Observed,High (predicted)	BTG2	Cell Cycle Regulation by BTG Family Proteins
hsa-miR-29a-3p	miR-29b-3p (and other miRNAs w/seed AGCACCA)	4.944	TargetScan Human	High (predicted)	BTG2	Cell Cycle Regulation by BTG Family Proteins
hsa-miR-25-3p	miR-92a-3p (and other miRNAs w/seed AUUGCAC)	2.069	TargetScan Human	High (predicted)	BTG2	Cell Cycle Regulation by BTG Family Proteins
hsa-miR-20a-5p	miR-17-5p (and other miRNAs w/seed AAAGUGC)	3.855	TargetScan Human	High (predicted)	BTG3
hsa-miR-514b-5p	miR-513c-5p (and other miRNAs w/seed UCUCAAG)	1.841	TargetScan Human	High (predicted)	BTG3
hsa-miR-21-5p	miR-21-5p (and other miRNAs w/seed AGCUUAU)	8.542	TargetScan Human	High (predicted)	BTK	B Cell Receptor Signaling,Fc Epsilon RI Signaling,FcγRIIB Signaling in B Lymphocytes,G Beta Gamma Signaling,Gα12/13 Signaling,Gαq Signaling,Leukocyte Extravasation Signaling,p70S6K Signaling,Phospholipase C Signaling,PI3K Signaling in B Lymphocytes,Primary Immunodeficiency Signaling,Role of NFAT in Regulation of the Immune Response,T Cell Receptor Signaling,Tec Kinase Signaling
hsa-miR-107	miR-103-3p (and other miRNAs w/seed GCAGCAU)	2.207	TargetScan Human	High (predicted)	BTLA
hsa-miR-424-5p	miR-16-5p (and other miRNAs w/seed AGCAGCA)	4.689	TargetScan Human	High (predicted)	BTLA
hsa-miR-23b-3p	miR-23a-3p (and other miRNAs w/seed UCACAUU)	2.592	TargetScan Human	High (predicted)	BTLA
hsa-miR-25-3p	miR-92a-3p (and other miRNAs w/seed AUUGCAC)	2.069	TargetScan Human	High (predicted)	BTLA
hsa-miR-107	miR-103-3p (and other miRNAs w/seed GCAGCAU)	2.207	TargetScan Human	High (predicted)	BTN1A1
hsa-miR-107	miR-103-3p (and other miRNAs w/seed GCAGCAU)	2.207	TargetScan Human	High (predicted)	BTRC	Cell Cycle: G1/S Checkpoint Regulation,Cell Cycle: G2/M DNA Damage Checkpoint Regulation,Cyclins and Cell Cycle Regulation,HIPPO signaling,NF-κB Signaling,Protein Ubiquitination Pathway,Wnt/β-catenin Signaling
hsa-miR-424-5p	miR-16-5p (and other miRNAs w/seed AGCAGCA)	4.689	TargetScan Human	High (predicted)	BTRC	Cell Cycle: G1/S Checkpoint Regulation,Cell Cycle: G2/M DNA Damage Checkpoint Regulation,Cyclins and Cell Cycle Regulation,HIPPO signaling,NF-κB Signaling,Protein Ubiquitination Pathway,Wnt/β-catenin Signaling
hsa-miR-503	miR-503-5p (miRNAs w/seed AGCAGCG)	4.273	TargetScan Human	High (predicted)	BTRC	Cell Cycle: G1/S Checkpoint Regulation,Cell Cycle: G2/M DNA Damage Checkpoint Regulation,Cyclins and Cell Cycle Regulation,HIPPO signaling,NF-κB Signaling,Protein Ubiquitination Pathway,Wnt/β-catenin Signaling
hsa-miR-130a-3p	miR-130a-3p (and other miRNAs w/seed AGUGCAA)	3.271	TargetScan Human	High (predicted)	BUB1B-PAK6
hsa-miR-19b-3p	miR-19b-3p (and other miRNAs w/seed GUGCAAA)	3.334	TargetScan Human	High (predicted)	BUB1B-PAK6
hsa-miR-23b-3p	miR-23a-3p (and other miRNAs w/seed UCACAUU)	2.592	TargetScan Human	High (predicted)	BUB1B-PAK6
hsa-miR-20a-5p	miR-17-5p (and other miRNAs w/seed AAAGUGC)	3.855	TargetScan Human	High (predicted)	BVES
hsa-miR-29a-3p	miR-29b-3p (and other miRNAs w/seed AGCACCA)	4.944	TargetScan Human	High (predicted)	BVES
hsa-let-7g-5p	let-7a-5p (and other miRNAs w/seed GAGGUAG)	4.174	TargetScan Human	High (predicted)	BZW1
hsa-let-7g-5p	let-7a-5p (and other miRNAs w/seed GAGGUAG)	4.174	TargetScan Human	High (predicted)	BZW2
hsa-miR-21-5p	miR-21-5p (and other miRNAs w/seed AGCUUAU)	8.542	TargetScan Human	High (predicted)	C10orf12
hsa-miR-125b-5p	miR-125b-5p (and other miRNAs w/seed CCCUGAG)	5.009	Ingenuity Expert Findings,TargetScan Human	Experimentally Observed,High (predicted)	C10orf54
hsa-miR-424-5p	miR-16-5p (and other miRNAs w/seed AGCAGCA)	4.689	TargetScan Human	High (predicted)	C10orf54
hsa-miR-29a-3p	miR-29b-3p (and other miRNAs w/seed AGCACCA)	4.944	TargetScan Human	High (predicted)	C10orf55
hsa-miR-424-5p	miR-16-5p (and other miRNAs w/seed AGCAGCA)	4.689	TargetScan Human	High (predicted)	C10orf76
hsa-miR-22-3p	miR-22-3p (miRNAs w/seed AGCUGCC)	1.753	TargetScan Human	High (predicted)	C10orf76
hsa-miR-125b-5p	miR-125b-5p (and other miRNAs w/seed CCCUGAG)	5.009	TargetScan Human	High (predicted)	C11orf21
hsa-miR-25-3p	miR-92a-3p (and other miRNAs w/seed AUUGCAC)	2.069	TargetScan Human	High (predicted)	C11orf24
hsa-miR-29a-3p	miR-29b-3p (and other miRNAs w/seed AGCACCA)	4.944	TargetScan Human	High (predicted)	C11orf54
hsa-let-7g-5p	let-7a-5p (and other miRNAs w/seed GAGGUAG)	4.174	TargetScan Human	High (predicted)	C11orf57
hsa-miR-125b-5p	miR-125b-5p (and other miRNAs w/seed CCCUGAG)	5.009	TargetScan Human	High (predicted)	C11orf57
hsa-miR-29a-3p	miR-29b-3p (and other miRNAs w/seed AGCACCA)	4.944	TargetScan Human	High (predicted)	C11orf57
hsa-miR-374a-5p	miR-374b-5p (and other miRNAs w/seed UAUAAUA)	2.054	TargetScan Human	High (predicted)	C11orf58
hsa-miR-424-5p	miR-16-5p (and other miRNAs w/seed AGCAGCA)	4.689	TargetScan Human	High (predicted)	C11orf68
hsa-miR-21-5p	miR-21-5p (and other miRNAs w/seed AGCUUAU)	8.542	TargetScan Human	High (predicted)	C11orf70
hsa-let-7g-5p	let-7a-5p (and other miRNAs w/seed GAGGUAG)	4.174	TargetScan Human	High (predicted)	C11orf84
hsa-miR-132-3p	miR-132-3p (and other miRNAs w/seed AACAGUC)	5.597	TargetScan Human	High (predicted)	C11orf87
hsa-miR-29a-3p	miR-29b-3p (and other miRNAs w/seed AGCACCA)	4.944	TargetScan Human	High (predicted)	C11orf87
hsa-miR-374a-5p	miR-374b-5p (and other miRNAs w/seed UAUAAUA)	2.054	TargetScan Human	High (predicted)	C11orf87
hsa-miR-25-3p	miR-92a-3p (and other miRNAs w/seed AUUGCAC)	2.069	TargetScan Human	High (predicted)	C11orf87
hsa-miR-20a-5p	miR-17-5p (and other miRNAs w/seed AAAGUGC)	3.855	TargetScan Human	High (predicted)	C11orf95
hsa-miR-19b-3p	miR-19b-3p (and other miRNAs w/seed GUGCAAA)	3.334	TargetScan Human	High (predicted)	C11orf95
hsa-miR-21-5p	miR-21-5p (and other miRNAs w/seed AGCUUAU)	8.542	TargetScan Human	High (predicted)	C11orf95
hsa-miR-34a-5p	miR-34a-5p (and other miRNAs w/seed GGCAGUG)	3.09	TargetScan Human	High (predicted)	C11orf95
hsa-miR-19b-3p	miR-19b-3p (and other miRNAs w/seed GUGCAAA)	3.334	TargetScan Human	High (predicted)	C11orf96
hsa-miR-181a-5p	miR-181a-5p (and other miRNAs w/seed ACAUUCA)	3.826	TargetScan Human	High (predicted)	C12orf29
hsa-miR-29a-3p	miR-29b-3p (and other miRNAs w/seed AGCACCA)	4.944	TargetScan Human	High (predicted)	C12orf40
hsa-miR-23b-3p	miR-23a-3p (and other miRNAs w/seed UCACAUU)	2.592	TargetScan Human	High (predicted)	C12orf49
hsa-miR-19b-3p	miR-19b-3p (and other miRNAs w/seed GUGCAAA)	3.334	TargetScan Human	High (predicted)	C12orf66
hsa-miR-130a-3p	miR-130a-3p (and other miRNAs w/seed AGUGCAA)	3.271	TargetScan Human	High (predicted)	C12orf75
hsa-miR-107	miR-103-3p (and other miRNAs w/seed GCAGCAU)	2.207	TargetScan Human	High (predicted)	C12orf76
hsa-miR-424-5p	miR-16-5p (and other miRNAs w/seed AGCAGCA)	4.689	TargetScan Human	High (predicted)	C12orf76
hsa-miR-23b-3p	miR-23a-3p (and other miRNAs w/seed UCACAUU)	2.592	TargetScan Human	High (predicted)	C12orf76
hsa-miR-503	miR-503-5p (miRNAs w/seed AGCAGCG)	4.273	TargetScan Human	High (predicted)	C12orf76
hsa-miR-424-5p	miR-16-5p (and other miRNAs w/seed AGCAGCA)	4.689	TargetScan Human	High (predicted)	C14orf1
hsa-miR-107	miR-103-3p (and other miRNAs w/seed GCAGCAU)	2.207	TargetScan Human	High (predicted)	C14orf105
hsa-let-7g-5p	let-7a-5p (and other miRNAs w/seed GAGGUAG)	4.174	TargetScan Human	High (predicted)	C14orf28
hsa-miR-20a-5p	miR-17-5p (and other miRNAs w/seed AAAGUGC)	3.855	TargetScan Human	High (predicted)	C14orf28
hsa-miR-181a-5p	miR-181a-5p (and other miRNAs w/seed ACAUUCA)	3.826	TargetScan Human	High (predicted)	C14orf28
hsa-miR-34a-5p	miR-34a-5p (and other miRNAs w/seed GGCAGUG)	3.09	TargetScan Human	High (predicted)	C14orf28
hsa-miR-424-5p	miR-16-5p (and other miRNAs w/seed AGCAGCA)	4.689	TargetScan Human	High (predicted)	C14orf37
hsa-let-7g-5p	let-7a-5p (and other miRNAs w/seed GAGGUAG)	4.174	TargetScan Human	High (predicted)	C15orf39
hsa-miR-125b-5p	miR-125b-5p (and other miRNAs w/seed CCCUGAG)	5.009	TargetScan Human	High (predicted)	C15orf39
hsa-miR-125b-5p	miR-125b-5p (and other miRNAs w/seed CCCUGAG)	5.009	TargetScan Human	High (predicted)	C15orf53
hsa-miR-34a-5p	miR-34a-5p (and other miRNAs w/seed GGCAGUG)	3.09	TargetScan Human	High (predicted)	C15orf53
hsa-let-7g-5p	let-7a-5p (and other miRNAs w/seed GAGGUAG)	4.174	TargetScan Human	High (predicted)	C16orf52
hsa-miR-20a-5p	miR-17-5p (and other miRNAs w/seed AAAGUGC)	3.855	TargetScan Human	High (predicted)	C16orf52
hsa-miR-19b-3p	miR-19b-3p (and other miRNAs w/seed GUGCAAA)	3.334	TargetScan Human	High (predicted)	C16orf52
hsa-miR-25-3p	miR-92a-3p (and other miRNAs w/seed AUUGCAC)	2.069	TargetScan Human	High (predicted)	C16orf52
hsa-miR-34a-5p	miR-34a-5p (and other miRNAs w/seed GGCAGUG)	3.09	TargetScan Human	High (predicted)	C16orf58
hsa-miR-130a-3p	miR-130a-3p (and other miRNAs w/seed AGUGCAA)	3.271	TargetScan Human	High (predicted)	C16orf70
hsa-miR-20a-5p	miR-17-5p (and other miRNAs w/seed AAAGUGC)	3.855	TargetScan Human	High (predicted)	C16orf70
hsa-miR-19b-3p	miR-19b-3p (and other miRNAs w/seed GUGCAAA)	3.334	TargetScan Human	High (predicted)	C16orf70
hsa-miR-107	miR-103-3p (and other miRNAs w/seed GCAGCAU)	2.207	TargetScan Human	High (predicted)	C16orf72
hsa-miR-424-5p	miR-16-5p (and other miRNAs w/seed AGCAGCA)	4.689	TargetScan Human	High (predicted)	C16orf72
hsa-miR-20a-5p	miR-17-5p (and other miRNAs w/seed AAAGUGC)	3.855	TargetScan Human	High (predicted)	C16orf72
hsa-miR-29a-3p	miR-29b-3p (and other miRNAs w/seed AGCACCA)	4.944	TargetScan Human	High (predicted)	C16orf72
hsa-miR-125b-5p	miR-125b-5p (and other miRNAs w/seed CCCUGAG)	5.009	TargetScan Human	High (predicted)	C17orf102
hsa-miR-21-5p	miR-21-5p (and other miRNAs w/seed AGCUUAU)	8.542	TargetScan Human	High (predicted)	C17orf102
hsa-miR-125b-5p	miR-125b-5p (and other miRNAs w/seed CCCUGAG)	5.009	TargetScan Human	High (predicted)	C17orf51
hsa-miR-22-3p	miR-22-3p (miRNAs w/seed AGCUGCC)	1.753	TargetScan Human	High (predicted)	C17orf58
hsa-miR-21-5p	miR-21-5p (and other miRNAs w/seed AGCUUAU)	8.542	TargetScan Human	High (predicted)	C17orf75
hsa-miR-223-3p	miR-223-3p (miRNAs w/seed GUCAGUU)	2.58	TargetScan Human	High (predicted)	C17orf75
hsa-miR-424-5p	miR-16-5p (and other miRNAs w/seed AGCAGCA)	4.689	miRecords	Experimentally Observed	C17orf80
hsa-miR-19b-3p	miR-19b-3p (and other miRNAs w/seed GUGCAAA)	3.334	TargetScan Human	High (predicted)	C17orf80
hsa-miR-22-3p	miR-22-3p (miRNAs w/seed AGCUGCC)	1.753	TargetScan Human	High (predicted)	C17orf96
hsa-let-7g-5p	let-7a-5p (and other miRNAs w/seed GAGGUAG)	4.174	TargetScan Human	High (predicted)	C18orf21
hsa-miR-132-3p	miR-132-3p (and other miRNAs w/seed AACAGUC)	5.597	TargetScan Human	High (predicted)	C18orf25
hsa-miR-25-3p	miR-92a-3p (and other miRNAs w/seed AUUGCAC)	2.069	TargetScan Human	High (predicted)	C18orf25
hsa-miR-223-3p	miR-223-3p (miRNAs w/seed GUCAGUU)	2.58	TargetScan Human	High (predicted)	C18orf54
hsa-miR-23b-3p	miR-23a-3p (and other miRNAs w/seed UCACAUU)	2.592	TargetScan Human	High (predicted)	C18orf54
hsa-miR-374a-5p	miR-374b-5p (and other miRNAs w/seed UAUAAUA)	2.054	TargetScan Human	High (predicted)	C18orf63
hsa-miR-125b-5p	miR-125b-5p (and other miRNAs w/seed CCCUGAG)	5.009	TargetScan Human	High (predicted)	C19orf38
hsa-miR-125b-5p	miR-125b-5p (and other miRNAs w/seed CCCUGAG)	5.009	TargetScan Human	High (predicted)	C19orf54
hsa-miR-22-3p	miR-22-3p (miRNAs w/seed AGCUGCC)	1.753	TargetScan Human	High (predicted)	C19orf70
hsa-miR-374a-5p	miR-374b-5p (and other miRNAs w/seed UAUAAUA)	2.054	TargetScan Human	High (predicted)	C19orf81
hsa-let-7g-5p	let-7a-5p (and other miRNAs w/seed GAGGUAG)	4.174	TargetScan Human	High (predicted)	C1GALT1
hsa-miR-181a-5p	miR-181a-5p (and other miRNAs w/seed ACAUUCA)	3.826	TargetScan Human	High (predicted)	C1GALT1
hsa-miR-22-3p	miR-22-3p (miRNAs w/seed AGCUGCC)	1.753	TargetScan Human	High (predicted)	C1orf122
hsa-miR-23b-3p	miR-23a-3p (and other miRNAs w/seed UCACAUU)	2.592	TargetScan Human	High (predicted)	C1orf168
hsa-let-7g-5p	let-7a-5p (and other miRNAs w/seed GAGGUAG)	4.174	TargetScan Human	High (predicted)	C1orf21
hsa-miR-424-5p	miR-16-5p (and other miRNAs w/seed AGCAGCA)	4.689	TargetScan Human	High (predicted)	C1orf21
hsa-miR-22-3p	miR-22-3p (miRNAs w/seed AGCUGCC)	1.753	TargetScan Human	High (predicted)	C1orf21
hsa-miR-29a-3p	miR-29b-3p (and other miRNAs w/seed AGCACCA)	4.944	TargetScan Human	High (predicted)	C1orf21
hsa-miR-34a-5p	miR-34a-5p (and other miRNAs w/seed GGCAGUG)	3.09	TargetScan Human	High (predicted)	C1orf21
hsa-miR-503	miR-503-5p (miRNAs w/seed AGCAGCG)	4.273	TargetScan Human	High (predicted)	C1orf21
hsa-miR-125b-5p	miR-125b-5p (and other miRNAs w/seed CCCUGAG)	5.009	TargetScan Human	High (predicted)	C1orf210
hsa-miR-424-5p	miR-16-5p (and other miRNAs w/seed AGCAGCA)	4.689	TargetScan Human	High (predicted)	C1orf226
hsa-miR-19b-3p	miR-19b-3p (and other miRNAs w/seed GUGCAAA)	3.334	TargetScan Human	High (predicted)	C1orf226
hsa-miR-29a-3p	miR-29b-3p (and other miRNAs w/seed AGCACCA)	4.944	TargetScan Human	High (predicted)	C1orf226
hsa-miR-424-5p	miR-16-5p (and other miRNAs w/seed AGCAGCA)	4.689	TarBase	Experimentally Observed	C1orf56
hsa-miR-424-5p	miR-16-5p (and other miRNAs w/seed AGCAGCA)	4.689	TargetScan Human	High (predicted)	C1QL3
hsa-miR-29a-3p	miR-29b-3p (and other miRNAs w/seed AGCACCA)	4.944	TargetScan Human	High (predicted)	C1QTNF6
hsa-let-7g-5p	let-7a-5p (and other miRNAs w/seed GAGGUAG)	4.174	TargetScan Human	High (predicted)	C20orf194
hsa-miR-19b-3p	miR-19b-3p (and other miRNAs w/seed GUGCAAA)	3.334	TargetScan Human	High (predicted)	C20orf194
hsa-miR-25-3p	miR-92a-3p (and other miRNAs w/seed AUUGCAC)	2.069	TargetScan Human	High (predicted)	C20orf194
hsa-miR-23b-3p	miR-23a-3p (and other miRNAs w/seed UCACAUU)	2.592	miRecords	Experimentally Observed	C21orf33/LOC102724023
hsa-miR-132-3p	miR-132-3p (and other miRNAs w/seed AACAGUC)	5.597	TargetScan Human	High (predicted)	C21orf91
hsa-miR-19b-3p	miR-19b-3p (and other miRNAs w/seed GUGCAAA)	3.334	TargetScan Human	High (predicted)	C21orf91
hsa-miR-29a-3p	miR-29b-3p (and other miRNAs w/seed AGCACCA)	4.944	TargetScan Human	High (predicted)	C21orf91
hsa-miR-25-3p	miR-92a-3p (and other miRNAs w/seed AUUGCAC)	2.069	TargetScan Human	High (predicted)	C21orf91
hsa-miR-19b-3p	miR-19b-3p (and other miRNAs w/seed GUGCAAA)	3.334	TargetScan Human	High (predicted)	C22orf31
hsa-miR-132-3p	miR-132-3p (and other miRNAs w/seed AACAGUC)	5.597	TargetScan Human	High (predicted)	C22orf39
hsa-miR-19b-3p	miR-19b-3p (and other miRNAs w/seed GUGCAAA)	3.334	TargetScan Human	High (predicted)	C22orf46
hsa-miR-20a-5p	miR-17-5p (and other miRNAs w/seed AAAGUGC)	3.855	TargetScan Human	High (predicted)	C2CD2
hsa-miR-22-3p	miR-22-3p (miRNAs w/seed AGCUGCC)	1.753	TargetScan Human	High (predicted)	C2CD2L
hsa-miR-34a-5p	miR-34a-5p (and other miRNAs w/seed GGCAGUG)	3.09	TargetScan Human	High (predicted)	C2CD4A
hsa-miR-25-3p	miR-92a-3p (and other miRNAs w/seed AUUGCAC)	2.069	TargetScan Human	High (predicted)	C2CD4C
hsa-miR-107	miR-103-3p (and other miRNAs w/seed GCAGCAU)	2.207	TargetScan Human	High (predicted)	C2CD5
hsa-miR-181a-5p	miR-181a-5p (and other miRNAs w/seed ACAUUCA)	3.826	TargetScan Human	High (predicted)	C2CD5
hsa-miR-19b-3p	miR-19b-3p (and other miRNAs w/seed GUGCAAA)	3.334	TargetScan Human	High (predicted)	C2CD5
hsa-miR-130a-3p	miR-130a-3p (and other miRNAs w/seed AGUGCAA)	3.271	TargetScan Human	High (predicted)	C2orf15
hsa-miR-424-5p	miR-16-5p (and other miRNAs w/seed AGCAGCA)	4.689	TargetScan Human	High (predicted)	C2orf42
hsa-miR-19b-3p	miR-19b-3p (and other miRNAs w/seed GUGCAAA)	3.334	TargetScan Human	High (predicted)	C2orf42
hsa-miR-29a-3p	miR-29b-3p (and other miRNAs w/seed AGCACCA)	4.944	TargetScan Human	High (predicted)	C2orf68
hsa-miR-20a-5p	miR-17-5p (and other miRNAs w/seed AAAGUGC)	3.855	TargetScan Human	High (predicted)	C2orf69
hsa-miR-181a-5p	miR-181a-5p (and other miRNAs w/seed ACAUUCA)	3.826	TargetScan Human	High (predicted)	C2orf69
hsa-miR-23b-3p	miR-23a-3p (and other miRNAs w/seed UCACAUU)	2.592	TargetScan Human	High (predicted)	C2orf69
hsa-miR-25-3p	miR-92a-3p (and other miRNAs w/seed AUUGCAC)	2.069	TargetScan Human	High (predicted)	C2orf69
hsa-miR-107	miR-103-3p (and other miRNAs w/seed GCAGCAU)	2.207	TargetScan Human	High (predicted)	C2orf71
hsa-miR-424-5p	miR-16-5p (and other miRNAs w/seed AGCAGCA)	4.689	TargetScan Human	High (predicted)	C2orf72
hsa-miR-503	miR-503-5p (miRNAs w/seed AGCAGCG)	4.273	TargetScan Human	High (predicted)	C2orf72
hsa-miR-424-5p	miR-16-5p (and other miRNAs w/seed AGCAGCA)	4.689	miRecords	Experimentally Observed	C2orf74
hsa-let-7g-5p	let-7a-5p (and other miRNAs w/seed GAGGUAG)	4.174	TargetScan Human	High (predicted)	C2orf88
hsa-miR-125b-5p	miR-125b-5p (and other miRNAs w/seed CCCUGAG)	5.009	TargetScan Human	High (predicted)	C2orf88
hsa-miR-29a-3p	miR-29b-3p (and other miRNAs w/seed AGCACCA)	4.944	TargetScan Human	High (predicted)	C2orf88
hsa-miR-20a-5p	miR-17-5p (and other miRNAs w/seed AAAGUGC)	3.855	TargetScan Human	High (predicted)	C3orf38
hsa-let-7g-5p	let-7a-5p (and other miRNAs w/seed GAGGUAG)	4.174	TargetScan Human	High (predicted)	C3orf52
hsa-miR-22-3p	miR-22-3p (miRNAs w/seed AGCUGCC)	1.753	TargetScan Human	High (predicted)	C3orf52
hsa-miR-23b-3p	miR-23a-3p (and other miRNAs w/seed UCACAUU)	2.592	TargetScan Human	High (predicted)	C3orf52
hsa-miR-34a-5p	miR-34a-5p (and other miRNAs w/seed GGCAGUG)	3.09	TargetScan Human	High (predicted)	C3orf58
hsa-miR-181a-5p	miR-181a-5p (and other miRNAs w/seed ACAUUCA)	3.826	TargetScan Human	High (predicted)	C3orf62
hsa-miR-34a-5p	miR-34a-5p (and other miRNAs w/seed GGCAGUG)	3.09	TargetScan Human	High (predicted)	C3orf62
hsa-miR-20a-5p	miR-17-5p (and other miRNAs w/seed AAAGUGC)	3.855	TargetScan Human	High (predicted)	C3orf70
hsa-miR-19b-3p	miR-19b-3p (and other miRNAs w/seed GUGCAAA)	3.334	TargetScan Human	High (predicted)	C3orf70
hsa-miR-34a-5p	miR-34a-5p (and other miRNAs w/seed GGCAGUG)	3.09	TargetScan Human	High (predicted)	C3orf70
hsa-miR-125b-5p	miR-125b-5p (and other miRNAs w/seed CCCUGAG)	5.009	TargetScan Human	High (predicted)	C4orf19
hsa-miR-424-5p	miR-16-5p (and other miRNAs w/seed AGCAGCA)	4.689	TargetScan Human	High (predicted)	C4orf19
hsa-miR-424-5p	miR-16-5p (and other miRNAs w/seed AGCAGCA)	4.689	TargetScan Human	High (predicted)	C4orf26
hsa-miR-29a-3p	miR-29b-3p (and other miRNAs w/seed AGCACCA)	4.944	TargetScan Human	High (predicted)	C4orf32
hsa-miR-29a-3p	miR-29b-3p (and other miRNAs w/seed AGCACCA)	4.944	TargetScan Human	High (predicted)	C5orf15
hsa-miR-22-3p	miR-22-3p (miRNAs w/seed AGCUGCC)	1.753	TargetScan Human	High (predicted)	C5orf24
hsa-miR-29a-3p	miR-29b-3p (and other miRNAs w/seed AGCACCA)	4.944	TargetScan Human	High (predicted)	C5orf24
hsa-miR-25-3p	miR-92a-3p (and other miRNAs w/seed AUUGCAC)	2.069	TargetScan Human	High (predicted)	C5orf24
hsa-miR-130a-3p	miR-130a-3p (and other miRNAs w/seed AGUGCAA)	3.271	TargetScan Human	High (predicted)	C5orf30
hsa-miR-19b-3p	miR-19b-3p (and other miRNAs w/seed GUGCAAA)	3.334	TargetScan Human	High (predicted)	C5orf30
hsa-miR-25-3p	miR-92a-3p (and other miRNAs w/seed AUUGCAC)	2.069	TargetScan Human	High (predicted)	C5orf30
hsa-miR-23b-3p	miR-23a-3p (and other miRNAs w/seed UCACAUU)	2.592	TargetScan Human	High (predicted)	C5orf42
hsa-miR-107	miR-103-3p (and other miRNAs w/seed GCAGCAU)	2.207	TargetScan Human	High (predicted)	C5orf47
hsa-miR-374a-5p	miR-374b-5p (and other miRNAs w/seed UAUAAUA)	2.054	TargetScan Human	High (predicted)	C5orf47
hsa-let-7g-5p	let-7a-5p (and other miRNAs w/seed GAGGUAG)	4.174	TargetScan Human	High (predicted)	C5orf51
hsa-miR-361-5p	miR-361-5p (miRNAs w/seed UAUCAGA)	3.157	TargetScan Human	High (predicted)	C5orf51
hsa-miR-107	miR-103-3p (and other miRNAs w/seed GCAGCAU)	2.207	TargetScan Human	High (predicted)	C5orf60
hsa-miR-424-5p	miR-16-5p (and other miRNAs w/seed AGCAGCA)	4.689	TargetScan Human	High (predicted),Moderate (predicted)	C5orf63
hsa-miR-23b-3p	miR-23a-3p (and other miRNAs w/seed UCACAUU)	2.592	TargetScan Human	High (predicted)	C5orf63
hsa-miR-25-3p	miR-92a-3p (and other miRNAs w/seed AUUGCAC)	2.069	TargetScan Human	High (predicted)	C5orf63
hsa-miR-107	miR-103-3p (and other miRNAs w/seed GCAGCAU)	2.207	TargetScan Human	High (predicted)	C6orf120
hsa-miR-20a-5p	miR-17-5p (and other miRNAs w/seed AAAGUGC)	3.855	TargetScan Human	High (predicted)	C6orf120
hsa-miR-19b-3p	miR-19b-3p (and other miRNAs w/seed GUGCAAA)	3.334	TargetScan Human	High (predicted)	C6orf222
hsa-miR-19b-3p	miR-19b-3p (and other miRNAs w/seed GUGCAAA)	3.334	TargetScan Human	High (predicted)	C6orf223
hsa-miR-125b-5p	miR-125b-5p (and other miRNAs w/seed CCCUGAG)	5.009	TargetScan Human	High (predicted)	C6orf47
hsa-miR-181a-5p	miR-181a-5p (and other miRNAs w/seed ACAUUCA)	3.826	TargetScan Human	High (predicted)	C6orf62
hsa-miR-23b-3p	miR-23a-3p (and other miRNAs w/seed UCACAUU)	2.592	TargetScan Human	High (predicted)	C6orf62
hsa-miR-25-3p	miR-92a-3p (and other miRNAs w/seed AUUGCAC)	2.069	TargetScan Human	High (predicted)	C6orf62
hsa-miR-181a-5p	miR-181a-5p (and other miRNAs w/seed ACAUUCA)	3.826	TargetScan Human	High (predicted)	C6orf89
hsa-miR-21-5p	miR-21-5p (and other miRNAs w/seed AGCUUAU)	8.542	TargetScan Human	High (predicted)	C7	Complement System,Systemic Lupus Erythematosus Signaling
hsa-miR-20a-5p	miR-17-5p (and other miRNAs w/seed AAAGUGC)	3.855	TargetScan Human	High (predicted)	C7orf43
hsa-miR-34a-5p	miR-34a-5p (and other miRNAs w/seed GGCAGUG)	3.09	TargetScan Human	High (predicted)	C7orf49
hsa-miR-29a-3p	miR-29b-3p (and other miRNAs w/seed AGCACCA)	4.944	TargetScan Human	High (predicted)	C7orf73
hsa-miR-34a-5p	miR-34a-5p (and other miRNAs w/seed GGCAGUG)	3.09	TargetScan Human	High (predicted)	C8orf37
hsa-miR-424-5p	miR-16-5p (and other miRNAs w/seed AGCAGCA)	4.689	TargetScan Human	High (predicted)	C8orf4
hsa-miR-19b-3p	miR-19b-3p (and other miRNAs w/seed GUGCAAA)	3.334	TargetScan Human	High (predicted)	C8orf4
hsa-miR-132-3p	miR-132-3p (and other miRNAs w/seed AACAGUC)	5.597	TargetScan Human	High (predicted)	C8orf44-SGK3/SGK3
hsa-miR-181a-5p	miR-181a-5p (and other miRNAs w/seed ACAUUCA)	3.826	TargetScan Human	High (predicted)	C8orf44-SGK3/SGK3
hsa-miR-21-5p	miR-21-5p (and other miRNAs w/seed AGCUUAU)	8.542	TargetScan Human,miRecords	Experimentally Observed,High (predicted)	C8orf44-SGK3/SGK3
hsa-miR-25-3p	miR-92a-3p (and other miRNAs w/seed AUUGCAC)	2.069	TargetScan Human	High (predicted)	C8orf44-SGK3/SGK3
hsa-miR-22-3p	miR-22-3p (miRNAs w/seed AGCUGCC)	1.753	TargetScan Human	High (predicted)	C8orf46
hsa-let-7g-5p	let-7a-5p (and other miRNAs w/seed GAGGUAG)	4.174	TargetScan Human	High (predicted)	C8orf58
hsa-miR-424-5p	miR-16-5p (and other miRNAs w/seed AGCAGCA)	4.689	TargetScan Human	High (predicted)	C8orf58
hsa-miR-23b-3p	miR-23a-3p (and other miRNAs w/seed UCACAUU)	2.592	TargetScan Human	High (predicted)	C8orf58
hsa-miR-424-5p	miR-16-5p (and other miRNAs w/seed AGCAGCA)	4.689	TargetScan Human	High (predicted)	C8orf86
hsa-miR-23b-3p	miR-23a-3p (and other miRNAs w/seed UCACAUU)	2.592	TargetScan Human	High (predicted)	C9orf170
hsa-let-7g-5p	let-7a-5p (and other miRNAs w/seed GAGGUAG)	4.174	TargetScan Human	High (predicted)	C9orf40
hsa-miR-20a-5p	miR-17-5p (and other miRNAs w/seed AAAGUGC)	3.855	TargetScan Human	High (predicted)	C9orf40
hsa-miR-34a-5p	miR-34a-5p (and other miRNAs w/seed GGCAGUG)	3.09	TargetScan Human	High (predicted)	C9orf47
hsa-miR-107	miR-103-3p (and other miRNAs w/seed GCAGCAU)	2.207	TargetScan Human	High (predicted)	C9orf69
hsa-miR-130a-3p	miR-130a-3p (and other miRNAs w/seed AGUGCAA)	3.271	TargetScan Human	High (predicted)	C9orf69
hsa-miR-424-5p	miR-16-5p (and other miRNAs w/seed AGCAGCA)	4.689	TargetScan Human	High (predicted)	C9orf69
hsa-miR-19b-3p	miR-19b-3p (and other miRNAs w/seed GUGCAAA)	3.334	TargetScan Human	High (predicted)	C9orf69
hsa-miR-29a-3p	miR-29b-3p (and other miRNAs w/seed AGCACCA)	4.944	TargetScan Human	High (predicted)	C9orf69
hsa-miR-34a-5p	miR-34a-5p (and other miRNAs w/seed GGCAGUG)	3.09	TargetScan Human	High (predicted)	C9orf69
hsa-miR-424-5p	miR-16-5p (and other miRNAs w/seed AGCAGCA)	4.689	TarBase,TargetScan Human	Experimentally Observed,Moderate (predicted)	CA12
hsa-miR-23b-3p	miR-23a-3p (and other miRNAs w/seed UCACAUU)	2.592	TargetScan Human	High (predicted)	CA2
hsa-miR-29a-3p	miR-29b-3p (and other miRNAs w/seed AGCACCA)	4.944	TargetScan Human	High (predicted)	CA2
hsa-miR-181a-5p	miR-181a-5p (and other miRNAs w/seed ACAUUCA)	3.826	TargetScan Human	High (predicted)	CA5B
hsa-miR-22-3p	miR-22-3p (miRNAs w/seed AGCUGCC)	1.753	TargetScan Human	High (predicted)	CA7
hsa-miR-34a-5p	miR-34a-5p (and other miRNAs w/seed GGCAGUG)	3.09	TargetScan Human	High (predicted)	CA7
hsa-miR-107	miR-103-3p (and other miRNAs w/seed GCAGCAU)	2.207	TargetScan Human	High (predicted)	CAB39	AMPK Signaling
hsa-miR-424-5p	miR-16-5p (and other miRNAs w/seed AGCAGCA)	4.689	TargetScan Human	High (predicted)	CAB39	AMPK Signaling
hsa-miR-19b-3p	miR-19b-3p (and other miRNAs w/seed GUGCAAA)	3.334	TargetScan Human	High (predicted)	CAB39	AMPK Signaling
hsa-miR-23b-3p	miR-23a-3p (and other miRNAs w/seed UCACAUU)	2.592	TargetScan Human	High (predicted)	CAB39	AMPK Signaling
hsa-miR-19b-3p	miR-19b-3p (and other miRNAs w/seed GUGCAAA)	3.334	TargetScan Human	High (predicted)	CAB39L
hsa-miR-20a-5p	miR-17-5p (and other miRNAs w/seed AAAGUGC)	3.855	TargetScan Human	High (predicted)	CABLES1	CDK5 Signaling
hsa-miR-125b-5p	miR-125b-5p (and other miRNAs w/seed CCCUGAG)	5.009	TargetScan Human	High (predicted)	CABP5
hsa-let-7g-5p	let-7a-5p (and other miRNAs w/seed GAGGUAG)	4.174	TargetScan Human	High (predicted)	CACFD1
hsa-miR-29a-3p	miR-29b-3p (and other miRNAs w/seed AGCACCA)	4.944	TargetScan Human	High (predicted)	CACFD1
hsa-miR-125b-5p	miR-125b-5p (and other miRNAs w/seed CCCUGAG)	5.009	TargetScan Human	High (predicted)	CACNA1B	Huntington's Disease Signaling
hsa-miR-107	miR-103-3p (and other miRNAs w/seed GCAGCAU)	2.207	TargetScan Human	High (predicted)	CACNA1C	Amyotrophic Lateral Sclerosis Signaling,Cardiac Hypertrophy Signaling,Cardiac β-adrenergic Signaling,Cellular Effects of Sildenafil (Viagra),Dopamine-DARPP32 Feedback in cAMP Signaling,Maturity Onset Diabetes of Young (MODY) Signaling,Nitric Oxide Signaling in the Cardiovascular System,Synaptic Long Term Potentiation
hsa-miR-19b-3p	miR-19b-3p (and other miRNAs w/seed GUGCAAA)	3.334	TargetScan Human	High (predicted)	CACNA1C	Amyotrophic Lateral Sclerosis Signaling,Cardiac Hypertrophy Signaling,Cardiac β-adrenergic Signaling,Cellular Effects of Sildenafil (Viagra),Dopamine-DARPP32 Feedback in cAMP Signaling,Maturity Onset Diabetes of Young (MODY) Signaling,Nitric Oxide Signaling in the Cardiovascular System,Synaptic Long Term Potentiation
hsa-miR-25-3p	miR-92a-3p (and other miRNAs w/seed AUUGCAC)	2.069	TargetScan Human	High (predicted)	CACNA1C	Amyotrophic Lateral Sclerosis Signaling,Cardiac Hypertrophy Signaling,Cardiac β-adrenergic Signaling,Cellular Effects of Sildenafil (Viagra),Dopamine-DARPP32 Feedback in cAMP Signaling,Maturity Onset Diabetes of Young (MODY) Signaling,Nitric Oxide Signaling in the Cardiovascular System,Synaptic Long Term Potentiation
hsa-let-7g-5p	let-7a-5p (and other miRNAs w/seed GAGGUAG)	4.174	TargetScan Human	High (predicted)	CACNA1D	Amyotrophic Lateral Sclerosis Signaling,Cardiac Hypertrophy Signaling,Cardiac β-adrenergic Signaling,Cellular Effects of Sildenafil (Viagra),Dopamine-DARPP32 Feedback in cAMP Signaling,Maturity Onset Diabetes of Young (MODY) Signaling,Nitric Oxide Signaling in the Cardiovascular System
hsa-let-7g-5p	let-7a-5p (and other miRNAs w/seed GAGGUAG)	4.174	TargetScan Human	High (predicted)	CACNA1E	Amyotrophic Lateral Sclerosis Signaling,Cardiac Hypertrophy Signaling,Cardiac β-adrenergic Signaling,Cellular Effects of Sildenafil (Viagra),Dopamine-DARPP32 Feedback in cAMP Signaling,Maturity Onset Diabetes of Young (MODY) Signaling,Nitric Oxide Signaling in the Cardiovascular System
hsa-miR-107	miR-103-3p (and other miRNAs w/seed GCAGCAU)	2.207	TargetScan Human	High (predicted)	CACNA1E	Amyotrophic Lateral Sclerosis Signaling,Cardiac Hypertrophy Signaling,Cardiac β-adrenergic Signaling,Cellular Effects of Sildenafil (Viagra),Dopamine-DARPP32 Feedback in cAMP Signaling,Maturity Onset Diabetes of Young (MODY) Signaling,Nitric Oxide Signaling in the Cardiovascular System
hsa-miR-424-5p	miR-16-5p (and other miRNAs w/seed AGCAGCA)	4.689	TargetScan Human	High (predicted)	CACNA1E	Amyotrophic Lateral Sclerosis Signaling,Cardiac Hypertrophy Signaling,Cardiac β-adrenergic Signaling,Cellular Effects of Sildenafil (Viagra),Dopamine-DARPP32 Feedback in cAMP Signaling,Maturity Onset Diabetes of Young (MODY) Signaling,Nitric Oxide Signaling in the Cardiovascular System
hsa-miR-34a-5p	miR-34a-5p (and other miRNAs w/seed GGCAGUG)	3.09	TargetScan Human	High (predicted)	CACNA1E	Amyotrophic Lateral Sclerosis Signaling,Cardiac Hypertrophy Signaling,Cardiac β-adrenergic Signaling,Cellular Effects of Sildenafil (Viagra),Dopamine-DARPP32 Feedback in cAMP Signaling,Maturity Onset Diabetes of Young (MODY) Signaling,Nitric Oxide Signaling in the Cardiovascular System
hsa-miR-503	miR-503-5p (miRNAs w/seed AGCAGCG)	4.273	TargetScan Human	High (predicted)	CACNA1E	Amyotrophic Lateral Sclerosis Signaling,Cardiac Hypertrophy Signaling,Cardiac β-adrenergic Signaling,Cellular Effects of Sildenafil (Viagra),Dopamine-DARPP32 Feedback in cAMP Signaling,Maturity Onset Diabetes of Young (MODY) Signaling,Nitric Oxide Signaling in the Cardiovascular System
hsa-miR-25-3p	miR-92a-3p (and other miRNAs w/seed AUUGCAC)	2.069	TargetScan Human	High (predicted)	CACNA1H	Sperm Motility
hsa-let-7g-5p	let-7a-5p (and other miRNAs w/seed GAGGUAG)	4.174	TargetScan Human	High (predicted)	CACNA1I
hsa-miR-503	miR-503-5p (miRNAs w/seed AGCAGCG)	4.273	TargetScan Human	High (predicted)	CACNA1I
hsa-miR-25-3p	miR-92a-3p (and other miRNAs w/seed AUUGCAC)	2.069	TargetScan Human	High (predicted)	CACNA1I
hsa-miR-107	miR-103-3p (and other miRNAs w/seed GCAGCAU)	2.207	TargetScan Human	High (predicted)	CACNA2D1
hsa-miR-424-5p	miR-16-5p (and other miRNAs w/seed AGCAGCA)	4.689	TarBase	Experimentally Observed	CACNA2D1
hsa-miR-181a-5p	miR-181a-5p (and other miRNAs w/seed ACAUUCA)	3.826	TargetScan Human	High (predicted)	CACNA2D2
hsa-miR-34a-5p	miR-34a-5p (and other miRNAs w/seed GGCAGUG)	3.09	TargetScan Human	High (predicted)	CACNA2D2
hsa-miR-125b-5p	miR-125b-5p (and other miRNAs w/seed CCCUGAG)	5.009	TargetScan Human	High (predicted)	CACNB1
hsa-miR-424-5p	miR-16-5p (and other miRNAs w/seed AGCAGCA)	4.689	TargetScan Human	High (predicted)	CACNB1
hsa-miR-34a-5p	miR-34a-5p (and other miRNAs w/seed GGCAGUG)	3.09	TargetScan Human	High (predicted)	CACNB1
hsa-miR-125b-5p	miR-125b-5p (and other miRNAs w/seed CCCUGAG)	5.009	TargetScan Human	High (predicted)	CACNB2
hsa-miR-125b-5p	miR-125b-5p (and other miRNAs w/seed CCCUGAG)	5.009	TargetScan Human	High (predicted)	CACNB3
hsa-miR-34a-5p	miR-34a-5p (and other miRNAs w/seed GGCAGUG)	3.09	TargetScan Human	High (predicted)	CACNB3
hsa-miR-125b-5p	miR-125b-5p (and other miRNAs w/seed CCCUGAG)	5.009	TargetScan Human	High (predicted)	CACNG2	Cellular Effects of Sildenafil (Viagra)
hsa-miR-132-3p	miR-132-3p (and other miRNAs w/seed AACAGUC)	5.597	TargetScan Human	High (predicted)	CACNG2	Cellular Effects of Sildenafil (Viagra)
hsa-miR-34a-5p	miR-34a-5p (and other miRNAs w/seed GGCAGUG)	3.09	TargetScan Human	High (predicted)	CACNG2	Cellular Effects of Sildenafil (Viagra)
hsa-miR-22-3p	miR-22-3p (miRNAs w/seed AGCUGCC)	1.753	TargetScan Human	High (predicted)	CACNG3	Cellular Effects of Sildenafil (Viagra)
hsa-let-7g-5p	let-7a-5p (and other miRNAs w/seed GAGGUAG)	4.174	TargetScan Human	High (predicted)	CACNG4	Cellular Effects of Sildenafil (Viagra)
hsa-miR-29a-3p	miR-29b-3p (and other miRNAs w/seed AGCACCA)	4.944	TargetScan Human	High (predicted)	CACNG4	Cellular Effects of Sildenafil (Viagra)
hsa-miR-424-5p	miR-16-5p (and other miRNAs w/seed AGCAGCA)	4.689	TargetScan Human	High (predicted)	CACUL1
hsa-miR-20a-5p	miR-17-5p (and other miRNAs w/seed AAAGUGC)	3.855	TargetScan Human	High (predicted)	CACUL1
hsa-miR-181a-5p	miR-181a-5p (and other miRNAs w/seed ACAUUCA)	3.826	TargetScan Human	High (predicted)	CACUL1
hsa-miR-19b-3p	miR-19b-3p (and other miRNAs w/seed GUGCAAA)	3.334	TargetScan Human	High (predicted)	CACUL1
hsa-miR-503	miR-503-5p (miRNAs w/seed AGCAGCG)	4.273	TargetScan Human	High (predicted)	CACUL1
hsa-miR-424-5p	miR-16-5p (and other miRNAs w/seed AGCAGCA)	4.689	miRecords	Experimentally Observed	CADM1
hsa-miR-21-5p	miR-21-5p (and other miRNAs w/seed AGCUUAU)	8.542	TargetScan Human	High (predicted)	CADM1
hsa-miR-20a-5p	miR-17-5p (and other miRNAs w/seed AAAGUGC)	3.855	TargetScan Human	High (predicted)	CADM2
hsa-miR-374a-5p	miR-374b-5p (and other miRNAs w/seed UAUAAUA)	2.054	TargetScan Human	High (predicted)	CADM2
hsa-miR-25-3p	miR-92a-3p (and other miRNAs w/seed AUUGCAC)	2.069	TargetScan Human	High (predicted)	CADM2
hsa-miR-22-3p	miR-22-3p (miRNAs w/seed AGCUGCC)	1.753	TargetScan Human	High (predicted)	CADM3
hsa-miR-23b-3p	miR-23a-3p (and other miRNAs w/seed UCACAUU)	2.592	TargetScan Human	High (predicted)	CADM3
hsa-miR-19b-3p	miR-19b-3p (and other miRNAs w/seed GUGCAAA)	3.334	TargetScan Human	High (predicted)	CADM4
hsa-miR-34a-5p	miR-34a-5p (and other miRNAs w/seed GGCAGUG)	3.09	TargetScan Human	High (predicted)	CADM4
hsa-miR-130a-3p	miR-130a-3p (and other miRNAs w/seed AGUGCAA)	3.271	TargetScan Human	High (predicted)	CALB1	VDR/RXR Activation
hsa-miR-34a-5p	miR-34a-5p (and other miRNAs w/seed GGCAGUG)	3.09	TargetScan Human	High (predicted)	CALB1	VDR/RXR Activation
hsa-let-7g-5p	let-7a-5p (and other miRNAs w/seed GAGGUAG)	4.174	TarBase	Experimentally Observed	CALCOCO2
hsa-miR-125b-5p	miR-125b-5p (and other miRNAs w/seed CCCUGAG)	5.009	TargetScan Human	High (predicted)	CALCOCO2
hsa-miR-181a-5p	miR-181a-5p (and other miRNAs w/seed ACAUUCA)	3.826	TargetScan Human	High (predicted)	CALCR	G-Protein Coupled Receptor Signaling,Gαq Signaling,Role of Osteoblasts, Osteoclasts and Chondrocytes in Rheumatoid Arthritis
hsa-miR-22-3p	miR-22-3p (miRNAs w/seed AGCUGCC)	1.753	TargetScan Human	High (predicted)	CALCR	G-Protein Coupled Receptor Signaling,Gαq Signaling,Role of Osteoblasts, Osteoclasts and Chondrocytes in Rheumatoid Arthritis
hsa-miR-23b-3p	miR-23a-3p (and other miRNAs w/seed UCACAUU)	2.592	TargetScan Human	High (predicted)	CALCR	G-Protein Coupled Receptor Signaling,Gαq Signaling,Role of Osteoblasts, Osteoclasts and Chondrocytes in Rheumatoid Arthritis
hsa-miR-29a-3p	miR-29b-3p (and other miRNAs w/seed AGCACCA)	4.944	TargetScan Human	High (predicted)	CALCR	G-Protein Coupled Receptor Signaling,Gαq Signaling,Role of Osteoblasts, Osteoclasts and Chondrocytes in Rheumatoid Arthritis
hsa-miR-34a-5p	miR-34a-5p (and other miRNAs w/seed GGCAGUG)	3.09	TargetScan Human	High (predicted)	CALCR	G-Protein Coupled Receptor Signaling,Gαq Signaling,Role of Osteoblasts, Osteoclasts and Chondrocytes in Rheumatoid Arthritis
hsa-miR-23b-3p	miR-23a-3p (and other miRNAs w/seed UCACAUU)	2.592	TargetScan Human	High (predicted)	CALCRL
hsa-miR-361-5p	miR-361-5p (miRNAs w/seed UAUCAGA)	3.157	TargetScan Human	High (predicted)	CALCRL
hsa-miR-20a-5p	miR-17-5p (and other miRNAs w/seed AAAGUGC)	3.855	TargetScan Human	High (predicted)	CALD1
hsa-miR-19b-3p	miR-19b-3p (and other miRNAs w/seed GUGCAAA)	3.334	TargetScan Human	High (predicted)	CALD1
hsa-miR-374a-5p	miR-374b-5p (and other miRNAs w/seed UAUAAUA)	2.054	TargetScan Human	High (predicted)	CALD1
hsa-let-7g-5p	let-7a-5p (and other miRNAs w/seed GAGGUAG)	4.174	TargetScan Human	High (predicted)	CALM1 (includes others)	1D-myo-inositol Hexakisphosphate Biosynthesis II (Mammalian),Androgen Signaling,B Cell Receptor Signaling,Breast Cancer Regulation by Stathmin1,Calcium Signaling,Calcium-induced T Lymphocyte Apoptosis,cAMP-mediated signaling,Cardiac Hypertrophy Signaling,CCR3 Signaling in Eosinophils,CCR5 Signaling in Macrophages,CD28 Signaling in T Helper Cells,Cellular Effects of Sildenafil (Viagra),Chemokine S…
hsa-miR-130a-3p	miR-130a-3p (and other miRNAs w/seed AGUGCAA)	3.271	TargetScan Human	High (predicted)	CALM1 (includes others)	1D-myo-inositol Hexakisphosphate Biosynthesis II (Mammalian),Androgen Signaling,B Cell Receptor Signaling,Breast Cancer Regulation by Stathmin1,Calcium Signaling,Calcium-induced T Lymphocyte Apoptosis,cAMP-mediated signaling,Cardiac Hypertrophy Signaling,CCR3 Signaling in Eosinophils,CCR5 Signaling in Macrophages,CD28 Signaling in T Helper Cells,Cellular Effects of Sildenafil (Viagra),Chemokine S…
hsa-miR-424-5p	miR-16-5p (and other miRNAs w/seed AGCAGCA)	4.689	TargetScan Human	High (predicted)	CALM1 (includes others)	1D-myo-inositol Hexakisphosphate Biosynthesis II (Mammalian),Androgen Signaling,B Cell Receptor Signaling,Breast Cancer Regulation by Stathmin1,Calcium Signaling,Calcium-induced T Lymphocyte Apoptosis,cAMP-mediated signaling,Cardiac Hypertrophy Signaling,CCR3 Signaling in Eosinophils,CCR5 Signaling in Macrophages,CD28 Signaling in T Helper Cells,Cellular Effects of Sildenafil (Viagra),Chemokine S…
hsa-miR-181a-5p	miR-181a-5p (and other miRNAs w/seed ACAUUCA)	3.826	TargetScan Human	High (predicted)	CALM1 (includes others)	1D-myo-inositol Hexakisphosphate Biosynthesis II (Mammalian),Androgen Signaling,B Cell Receptor Signaling,Breast Cancer Regulation by Stathmin1,Calcium Signaling,Calcium-induced T Lymphocyte Apoptosis,cAMP-mediated signaling,Cardiac Hypertrophy Signaling,CCR3 Signaling in Eosinophils,CCR5 Signaling in Macrophages,CD28 Signaling in T Helper Cells,Cellular Effects of Sildenafil (Viagra),Chemokine S…
hsa-miR-19b-3p	miR-19b-3p (and other miRNAs w/seed GUGCAAA)	3.334	TargetScan Human	High (predicted)	CALM1 (includes others)	1D-myo-inositol Hexakisphosphate Biosynthesis II (Mammalian),Androgen Signaling,B Cell Receptor Signaling,Breast Cancer Regulation by Stathmin1,Calcium Signaling,Calcium-induced T Lymphocyte Apoptosis,cAMP-mediated signaling,Cardiac Hypertrophy Signaling,CCR3 Signaling in Eosinophils,CCR5 Signaling in Macrophages,CD28 Signaling in T Helper Cells,Cellular Effects of Sildenafil (Viagra),Chemokine S…
hsa-miR-22-3p	miR-22-3p (miRNAs w/seed AGCUGCC)	1.753	TargetScan Human	High (predicted)	CALM1 (includes others)	1D-myo-inositol Hexakisphosphate Biosynthesis II (Mammalian),Androgen Signaling,B Cell Receptor Signaling,Breast Cancer Regulation by Stathmin1,Calcium Signaling,Calcium-induced T Lymphocyte Apoptosis,cAMP-mediated signaling,Cardiac Hypertrophy Signaling,CCR3 Signaling in Eosinophils,CCR5 Signaling in Macrophages,CD28 Signaling in T Helper Cells,Cellular Effects of Sildenafil (Viagra),Chemokine S…
hsa-miR-29a-3p	miR-29b-3p (and other miRNAs w/seed AGCACCA)	4.944	TargetScan Human	High (predicted)	CALM1 (includes others)	1D-myo-inositol Hexakisphosphate Biosynthesis II (Mammalian),Androgen Signaling,B Cell Receptor Signaling,Breast Cancer Regulation by Stathmin1,Calcium Signaling,Calcium-induced T Lymphocyte Apoptosis,cAMP-mediated signaling,Cardiac Hypertrophy Signaling,CCR3 Signaling in Eosinophils,CCR5 Signaling in Macrophages,CD28 Signaling in T Helper Cells,Cellular Effects of Sildenafil (Viagra),Chemokine S…
hsa-miR-361-5p	miR-361-5p (miRNAs w/seed UAUCAGA)	3.157	TargetScan Human	High (predicted)	CALM1 (includes others)	1D-myo-inositol Hexakisphosphate Biosynthesis II (Mammalian),Androgen Signaling,B Cell Receptor Signaling,Breast Cancer Regulation by Stathmin1,Calcium Signaling,Calcium-induced T Lymphocyte Apoptosis,cAMP-mediated signaling,Cardiac Hypertrophy Signaling,CCR3 Signaling in Eosinophils,CCR5 Signaling in Macrophages,CD28 Signaling in T Helper Cells,Cellular Effects of Sildenafil (Viagra),Chemokine S…
hsa-miR-25-3p	miR-92a-3p (and other miRNAs w/seed AUUGCAC)	2.069	TargetScan Human	High (predicted)	CALM1 (includes others)	1D-myo-inositol Hexakisphosphate Biosynthesis II (Mammalian),Androgen Signaling,B Cell Receptor Signaling,Breast Cancer Regulation by Stathmin1,Calcium Signaling,Calcium-induced T Lymphocyte Apoptosis,cAMP-mediated signaling,Cardiac Hypertrophy Signaling,CCR3 Signaling in Eosinophils,CCR5 Signaling in Macrophages,CD28 Signaling in T Helper Cells,Cellular Effects of Sildenafil (Viagra),Chemokine S…
hsa-miR-223-3p	miR-223-3p (miRNAs w/seed GUCAGUU)	2.58	TargetScan Human	High (predicted)	CALML4
hsa-let-7g-5p	let-7a-5p (and other miRNAs w/seed GAGGUAG)	4.174	TargetScan Human	High (predicted)	CALN1
hsa-miR-191-5p	miR-191-5p (and other miRNAs w/seed AACGGAA)	2.801	TargetScan Human	High (predicted)	CALN1
hsa-miR-34a-5p	miR-34a-5p (and other miRNAs w/seed GGCAGUG)	3.09	TargetScan Human	High (predicted)	CALN1
hsa-miR-25-3p	miR-92a-3p (and other miRNAs w/seed AUUGCAC)	2.069	TargetScan Human	High (predicted)	CALN1
hsa-miR-181a-5p	miR-181a-5p (and other miRNAs w/seed ACAUUCA)	3.826	TargetScan Human	High (predicted)	CALR	Androgen Signaling,Antigen Presentation Pathway,Calcium Signaling,Endoplasmic Reticulum Stress Pathway,Lipid Antigen Presentation by CD1,phagosome maturation,Unfolded protein response
hsa-let-7g-5p	let-7a-5p (and other miRNAs w/seed GAGGUAG)	4.174	TargetScan Human	High (predicted)	CALU
hsa-miR-107	miR-103-3p (and other miRNAs w/seed GCAGCAU)	2.207	TargetScan Human	High (predicted)	CALU
hsa-miR-132-3p	miR-132-3p (and other miRNAs w/seed AACAGUC)	5.597	TargetScan Human	High (predicted)	CALU
hsa-miR-424-5p	miR-16-5p (and other miRNAs w/seed AGCAGCA)	4.689	TargetScan Human	High (predicted)	CALU
hsa-miR-29a-3p	miR-29b-3p (and other miRNAs w/seed AGCACCA)	4.944	TargetScan Human	High (predicted)	CALU
hsa-miR-374a-5p	miR-374b-5p (and other miRNAs w/seed UAUAAUA)	2.054	TargetScan Human	High (predicted)	CALU
hsa-miR-29a-3p	miR-29b-3p (and other miRNAs w/seed AGCACCA)	4.944	TargetScan Human	High (predicted)	CAMK1D	Breast Cancer Regulation by Stathmin1,Calcium Signaling,cAMP-mediated signaling,Chemokine Signaling,Glioma Signaling,Neuropathic Pain Signaling In Dorsal Horn Neurons,Role of NFAT in Cardiac Hypertrophy,Thrombin Signaling,Xenobiotic Metabolism Signaling
hsa-miR-25-3p	miR-92a-3p (and other miRNAs w/seed AUUGCAC)	2.069	TargetScan Human	High (predicted)	CAMK2A	B Cell Receptor Signaling,Breast Cancer Regulation by Stathmin1,Calcium Signaling,cAMP-mediated signaling,Chemokine Signaling,CREB Signaling in Neurons,Crosstalk between Dendritic Cells and Natural Killer Cells,G-Protein Coupled Receptor Signaling,Glioma Signaling,GM-CSF Signaling,GNRH Signaling,iCOS-iCOSL Signaling in T Helper Cells,Melatonin Signaling,Molecular Mechanisms of Cancer,Neuropathic …
hsa-miR-361-5p	miR-361-5p (miRNAs w/seed UAUCAGA)	3.157	TargetScan Human	High (predicted)	CAMK2D	B Cell Receptor Signaling,Breast Cancer Regulation by Stathmin1,Calcium Signaling,cAMP-mediated signaling,Chemokine Signaling,CREB Signaling in Neurons,Crosstalk between Dendritic Cells and Natural Killer Cells,G-Protein Coupled Receptor Signaling,Glioma Signaling,GM-CSF Signaling,GNRH Signaling,iCOS-iCOSL Signaling in T Helper Cells,Melatonin Signaling,Molecular Mechanisms of Cancer,Neuropathic …
hsa-miR-107	miR-103-3p (and other miRNAs w/seed GCAGCAU)	2.207	TargetScan Human	High (predicted)	CAMK2G	B Cell Receptor Signaling,Breast Cancer Regulation by Stathmin1,Calcium Signaling,cAMP-mediated signaling,Chemokine Signaling,CREB Signaling in Neurons,Crosstalk between Dendritic Cells and Natural Killer Cells,G-Protein Coupled Receptor Signaling,Glioma Signaling,GM-CSF Signaling,GNRH Signaling,iCOS-iCOSL Signaling in T Helper Cells,Melatonin Signaling,Molecular Mechanisms of Cancer,Neuropathic …
hsa-miR-181a-5p	miR-181a-5p (and other miRNAs w/seed ACAUUCA)	3.826	TargetScan Human	High (predicted)	CAMK2G	B Cell Receptor Signaling,Breast Cancer Regulation by Stathmin1,Calcium Signaling,cAMP-mediated signaling,Chemokine Signaling,CREB Signaling in Neurons,Crosstalk between Dendritic Cells and Natural Killer Cells,G-Protein Coupled Receptor Signaling,Glioma Signaling,GM-CSF Signaling,GNRH Signaling,iCOS-iCOSL Signaling in T Helper Cells,Melatonin Signaling,Molecular Mechanisms of Cancer,Neuropathic …
hsa-miR-29a-3p	miR-29b-3p (and other miRNAs w/seed AGCACCA)	4.944	TargetScan Human	High (predicted)	CAMK2G	B Cell Receptor Signaling,Breast Cancer Regulation by Stathmin1,Calcium Signaling,cAMP-mediated signaling,Chemokine Signaling,CREB Signaling in Neurons,Crosstalk between Dendritic Cells and Natural Killer Cells,G-Protein Coupled Receptor Signaling,Glioma Signaling,GM-CSF Signaling,GNRH Signaling,iCOS-iCOSL Signaling in T Helper Cells,Melatonin Signaling,Molecular Mechanisms of Cancer,Neuropathic …
hsa-miR-20a-5p	miR-17-5p (and other miRNAs w/seed AAAGUGC)	3.855	TargetScan Human	High (predicted)	CAMK2N2
hsa-miR-107	miR-103-3p (and other miRNAs w/seed GCAGCAU)	2.207	TargetScan Human	High (predicted)	CAMKK1	Calcium Signaling,Dopamine-DARPP32 Feedback in cAMP Signaling
hsa-miR-181a-5p	miR-181a-5p (and other miRNAs w/seed ACAUUCA)	3.826	TargetScan Human	High (predicted)	CAMKK1	Calcium Signaling,Dopamine-DARPP32 Feedback in cAMP Signaling
hsa-miR-29a-3p	miR-29b-3p (and other miRNAs w/seed AGCACCA)	4.944	TargetScan Human	High (predicted)	CAMKK2	AMPK Signaling,Calcium Signaling,Dopamine-DARPP32 Feedback in cAMP Signaling
hsa-miR-25-3p	miR-92a-3p (and other miRNAs w/seed AUUGCAC)	2.069	TargetScan Human	High (predicted)	CAMKK2	AMPK Signaling,Calcium Signaling,Dopamine-DARPP32 Feedback in cAMP Signaling
hsa-miR-107	miR-103-3p (and other miRNAs w/seed GCAGCAU)	2.207	TargetScan Human	High (predicted)	CAMKV
hsa-miR-424-5p	miR-16-5p (and other miRNAs w/seed AGCAGCA)	4.689	TargetScan Human	High (predicted)	CAMKV
hsa-miR-424-5p	miR-16-5p (and other miRNAs w/seed AGCAGCA)	4.689	TargetScan Human	High (predicted)	CAMSAP1
hsa-miR-181a-5p	miR-181a-5p (and other miRNAs w/seed ACAUUCA)	3.826	TargetScan Human	High (predicted)	CAMSAP1
hsa-miR-19b-3p	miR-19b-3p (and other miRNAs w/seed GUGCAAA)	3.334	TargetScan Human	High (predicted)	CAMSAP1
hsa-miR-34a-5p	miR-34a-5p (and other miRNAs w/seed GGCAGUG)	3.09	TargetScan Human	High (predicted)	CAMSAP1
hsa-miR-130a-3p	miR-130a-3p (and other miRNAs w/seed AGUGCAA)	3.271	TargetScan Human	High (predicted)	CAMSAP2
hsa-miR-132-3p	miR-132-3p (and other miRNAs w/seed AACAGUC)	5.597	TargetScan Human	High (predicted)	CAMSAP2
hsa-miR-181a-5p	miR-181a-5p (and other miRNAs w/seed ACAUUCA)	3.826	TargetScan Human	High (predicted)	CAMSAP2
hsa-miR-19b-3p	miR-19b-3p (and other miRNAs w/seed GUGCAAA)	3.334	TargetScan Human	High (predicted)	CAMSAP2
hsa-miR-23b-3p	miR-23a-3p (and other miRNAs w/seed UCACAUU)	2.592	TargetScan Human	High (predicted)	CAMSAP2
hsa-miR-29a-3p	miR-29b-3p (and other miRNAs w/seed AGCACCA)	4.944	TargetScan Human	High (predicted)	CAMSAP2
hsa-miR-374a-5p	miR-374b-5p (and other miRNAs w/seed UAUAAUA)	2.054	TargetScan Human	High (predicted)	CAMSAP2
hsa-miR-125b-5p	miR-125b-5p (and other miRNAs w/seed CCCUGAG)	5.009	TargetScan Human	High (predicted)	CAMSAP3
hsa-miR-99a-5p	miR-100-5p (and other miRNAs w/seed ACCCGUA)	2.891	TargetScan Human	High (predicted)	CAMTA1
hsa-miR-130a-3p	miR-130a-3p (and other miRNAs w/seed AGUGCAA)	3.271	TargetScan Human	High (predicted)	CAMTA1
hsa-miR-132-3p	miR-132-3p (and other miRNAs w/seed AACAGUC)	5.597	TargetScan Human	High (predicted)	CAMTA1
hsa-miR-20a-5p	miR-17-5p (and other miRNAs w/seed AAAGUGC)	3.855	Ingenuity Expert Findings,TargetScan Human	Experimentally Observed,High (predicted)	CAMTA1
hsa-miR-19b-3p	miR-19b-3p (and other miRNAs w/seed GUGCAAA)	3.334	TargetScan Human	High (predicted)	CAMTA1
hsa-miR-23b-3p	miR-23a-3p (and other miRNAs w/seed UCACAUU)	2.592	TargetScan Human	High (predicted)	CAMTA1
hsa-miR-29a-3p	miR-29b-3p (and other miRNAs w/seed AGCACCA)	4.944	TargetScan Human	High (predicted)	CAMTA1
hsa-miR-34a-5p	miR-34a-5p (and other miRNAs w/seed GGCAGUG)	3.09	TargetScan Human	High (predicted)	CAMTA1
hsa-miR-20a-5p	miR-17-5p (and other miRNAs w/seed AAAGUGC)	3.855	TargetScan Human	High (predicted)	CAMTA2
hsa-miR-181a-5p	miR-181a-5p (and other miRNAs w/seed ACAUUCA)	3.826	TargetScan Human	High (predicted)	CAMTA2
hsa-miR-22-3p	miR-22-3p (miRNAs w/seed AGCUGCC)	1.753	TargetScan Human	High (predicted)	CAMTA2
hsa-miR-19b-3p	miR-19b-3p (and other miRNAs w/seed GUGCAAA)	3.334	TargetScan Human	High (predicted)	CAND1	PPARα/RXRα Activation
hsa-let-7g-5p	let-7a-5p (and other miRNAs w/seed GAGGUAG)	4.174	TargetScan Human	High (predicted)	CANT1	Pyrimidine Ribonucleotides De Novo Biosynthesis,Pyrimidine Ribonucleotides Interconversion
hsa-miR-20a-5p	miR-17-5p (and other miRNAs w/seed AAAGUGC)	3.855	TargetScan Human	High (predicted)	CANT1	Pyrimidine Ribonucleotides De Novo Biosynthesis,Pyrimidine Ribonucleotides Interconversion
hsa-miR-130a-3p	miR-130a-3p (and other miRNAs w/seed AGUGCAA)	3.271	TargetScan Human	High (predicted)	CANX	Antigen Presentation Pathway,Lipid Antigen Presentation by CD1,phagosome maturation,Unfolded protein response
hsa-miR-29a-3p	miR-29b-3p (and other miRNAs w/seed AGCACCA)	4.944	TargetScan Human	High (predicted)	CANX	Antigen Presentation Pathway,Lipid Antigen Presentation by CD1,phagosome maturation,Unfolded protein response
hsa-let-7g-5p	let-7a-5p (and other miRNAs w/seed GAGGUAG)	4.174	TargetScan Human	High (predicted)	CAP1	Ephrin B Signaling
hsa-let-7g-5p	let-7a-5p (and other miRNAs w/seed GAGGUAG)	4.174	TarBase	Experimentally Observed	CAPG
hsa-miR-22-3p	miR-22-3p (miRNAs w/seed AGCUGCC)	1.753	TargetScan Human	High (predicted)	CAPN1	Amyloid Processing,Amyotrophic Lateral Sclerosis Signaling,Apoptosis Signaling,CDK5 Signaling,FAK Signaling,Huntington's Disease Signaling,Integrin Signaling,Mitotic Roles of Polo-Like Kinase,nNOS Signaling in Neurons,Regulation of Cellular Mechanics by Calpain Protease
hsa-miR-20a-5p	miR-17-5p (and other miRNAs w/seed AAAGUGC)	3.855	TargetScan Human	High (predicted)	CAPN15
hsa-let-7g-5p	let-7a-5p (and other miRNAs w/seed GAGGUAG)	4.174	TargetScan Human	High (predicted)	CAPN3	Amyloid Processing,Amyotrophic Lateral Sclerosis Signaling,Apoptosis Signaling,FAK Signaling,Huntington's Disease Signaling,Integrin Signaling,nNOS Signaling in Neurons,nNOS Signaling in Skeletal Muscle Cells,Regulation of Cellular Mechanics by Calpain Protease
hsa-miR-34a-5p	miR-34a-5p (and other miRNAs w/seed GGCAGUG)	3.09	TargetScan Human	High (predicted)	CAPN5	Amyloid Processing,Amyotrophic Lateral Sclerosis Signaling,Apoptosis Signaling,FAK Signaling,Huntington's Disease Signaling,Integrin Signaling,nNOS Signaling in Neurons,Regulation of Cellular Mechanics by Calpain Protease
hsa-miR-424-5p	miR-16-5p (and other miRNAs w/seed AGCAGCA)	4.689	TargetScan Human	High (predicted)	CAPN6	Amyloid Processing,Amyotrophic Lateral Sclerosis Signaling,Apoptosis Signaling,FAK Signaling,Huntington's Disease Signaling,Integrin Signaling,nNOS Signaling in Neurons,Regulation of Cellular Mechanics by Calpain Protease
hsa-miR-23b-3p	miR-23a-3p (and other miRNAs w/seed UCACAUU)	2.592	TargetScan Human	High (predicted)	CAPN6	Amyloid Processing,Amyotrophic Lateral Sclerosis Signaling,Apoptosis Signaling,FAK Signaling,Huntington's Disease Signaling,Integrin Signaling,nNOS Signaling in Neurons,Regulation of Cellular Mechanics by Calpain Protease
hsa-miR-34a-5p	miR-34a-5p (and other miRNAs w/seed GGCAGUG)	3.09	TargetScan Human	High (predicted)	CAPN6	Amyloid Processing,Amyotrophic Lateral Sclerosis Signaling,Apoptosis Signaling,FAK Signaling,Huntington's Disease Signaling,Integrin Signaling,nNOS Signaling in Neurons,Regulation of Cellular Mechanics by Calpain Protease
hsa-miR-361-5p	miR-361-5p (miRNAs w/seed UAUCAGA)	3.157	TargetScan Human	High (predicted)	CAPN6	Amyloid Processing,Amyotrophic Lateral Sclerosis Signaling,Apoptosis Signaling,FAK Signaling,Huntington's Disease Signaling,Integrin Signaling,nNOS Signaling in Neurons,Regulation of Cellular Mechanics by Calpain Protease
hsa-miR-29a-3p	miR-29b-3p (and other miRNAs w/seed AGCACCA)	4.944	TargetScan Human	High (predicted)	CAPN7	Amyloid Processing,Amyotrophic Lateral Sclerosis Signaling,Apoptosis Signaling,FAK Signaling,Huntington's Disease Signaling,Integrin Signaling,nNOS Signaling in Neurons,Regulation of Cellular Mechanics by Calpain Protease
hsa-miR-132-3p	miR-132-3p (and other miRNAs w/seed AACAGUC)	5.597	miRecords	Experimentally Observed	CAPN8	Amyloid Processing,Amyotrophic Lateral Sclerosis Signaling,Apoptosis Signaling,FAK Signaling,Huntington's Disease Signaling,Integrin Signaling,nNOS Signaling in Neurons,Regulation of Cellular Mechanics by Calpain Protease
hsa-miR-132-3p	miR-132-3p (and other miRNAs w/seed AACAGUC)	5.597	TargetScan Human	High (predicted)	CAPRIN1
hsa-miR-424-5p	miR-16-5p (and other miRNAs w/seed AGCAGCA)	4.689	TargetScan Human,miRecords	Experimentally Observed,High (predicted)	CAPRIN1
hsa-miR-20a-5p	miR-17-5p (and other miRNAs w/seed AAAGUGC)	3.855	TargetScan Human	High (predicted)	CAPRIN1
hsa-miR-181a-5p	miR-181a-5p (and other miRNAs w/seed ACAUUCA)	3.826	TargetScan Human	High (predicted),Moderate (predicted)	CAPRIN1
hsa-miR-19b-3p	miR-19b-3p (and other miRNAs w/seed GUGCAAA)	3.334	TargetScan Human	High (predicted)	CAPRIN1
hsa-miR-23b-3p	miR-23a-3p (and other miRNAs w/seed UCACAUU)	2.592	TargetScan Human	High (predicted)	CAPRIN1
hsa-miR-29a-3p	miR-29b-3p (and other miRNAs w/seed AGCACCA)	4.944	TargetScan Human	High (predicted)	CAPRIN1
hsa-miR-130a-3p	miR-130a-3p (and other miRNAs w/seed AGUGCAA)	3.271	TargetScan Human	High (predicted)	CAPRIN2
hsa-miR-20a-5p	miR-17-5p (and other miRNAs w/seed AAAGUGC)	3.855	TargetScan Human	High (predicted)	CAPRIN2
hsa-miR-181a-5p	miR-181a-5p (and other miRNAs w/seed ACAUUCA)	3.826	TargetScan Human	High (predicted)	CAPRIN2
hsa-miR-107	miR-103-3p (and other miRNAs w/seed GCAGCAU)	2.207	TargetScan Human	High (predicted)	CAPZA2
hsa-miR-424-5p	miR-16-5p (and other miRNAs w/seed AGCAGCA)	4.689	TargetScan Human	High (predicted)	CAPZA2
hsa-miR-374a-5p	miR-374b-5p (and other miRNAs w/seed UAUAAUA)	2.054	TargetScan Human	High (predicted)	CAPZA2
hsa-miR-424-5p	miR-16-5p (and other miRNAs w/seed AGCAGCA)	4.689	TargetScan Human	High (predicted)	CARD10	B Cell Receptor Signaling,NF-κB Signaling,PI3K Signaling in B Lymphocytes
hsa-miR-19b-3p	miR-19b-3p (and other miRNAs w/seed GUGCAAA)	3.334	TargetScan Human	High (predicted)	CARD10	B Cell Receptor Signaling,NF-κB Signaling,PI3K Signaling in B Lymphocytes
hsa-miR-181a-5p	miR-181a-5p (and other miRNAs w/seed ACAUUCA)	3.826	TargetScan Human	High (predicted)	CARD11	CD28 Signaling in T Helper Cells,NF-κB Signaling,PKCθ Signaling in T Lymphocytes,Regulation of IL-2 Expression in Activated and Anergic T Lymphocytes,T Cell Receptor Signaling
hsa-miR-424-5p	miR-16-5p (and other miRNAs w/seed AGCAGCA)	4.689	miRecords	Experimentally Observed	CARD8
hsa-miR-23b-3p	miR-23a-3p (and other miRNAs w/seed UCACAUU)	2.592	TargetScan Human	High (predicted)	CARD8
hsa-let-7g-5p	let-7a-5p (and other miRNAs w/seed GAGGUAG)	4.174	TarBase	Experimentally Observed	CARHSP1
hsa-miR-107	miR-103-3p (and other miRNAs w/seed GCAGCAU)	2.207	TargetScan Human	High (predicted)	CARM1	Estrogen Receptor Signaling,RAR Activation
hsa-miR-424-5p	miR-16-5p (and other miRNAs w/seed AGCAGCA)	4.689	TargetScan Human	High (predicted)	CARM1	Estrogen Receptor Signaling,RAR Activation
hsa-miR-181a-5p	miR-181a-5p (and other miRNAs w/seed ACAUUCA)	3.826	TargetScan Human	High (predicted)	CARM1	Estrogen Receptor Signaling,RAR Activation
hsa-miR-19b-3p	miR-19b-3p (and other miRNAs w/seed GUGCAAA)	3.334	TargetScan Human	High (predicted)	CARMIL1
hsa-miR-22-3p	miR-22-3p (miRNAs w/seed AGCUGCC)	1.753	TargetScan Human	High (predicted)	CARMIL1
hsa-miR-181a-5p	miR-181a-5p (and other miRNAs w/seed ACAUUCA)	3.826	TargetScan Human	High (predicted)	CASC4
hsa-miR-130a-3p	miR-130a-3p (and other miRNAs w/seed AGUGCAA)	3.271	TargetScan Human	High (predicted)	CASD1
hsa-miR-23b-3p	miR-23a-3p (and other miRNAs w/seed UCACAUU)	2.592	TargetScan Human	High (predicted)	CASD1
hsa-miR-25-3p	miR-92a-3p (and other miRNAs w/seed AUUGCAC)	2.069	TargetScan Human	High (predicted)	CASD1
hsa-let-7g-5p	let-7a-5p (and other miRNAs w/seed GAGGUAG)	4.174	TargetScan Human	High (predicted)	CASK	Tight Junction Signaling
hsa-miR-107	miR-103-3p (and other miRNAs w/seed GCAGCAU)	2.207	TargetScan Human	High (predicted)	CASK	Tight Junction Signaling
hsa-miR-424-5p	miR-16-5p (and other miRNAs w/seed AGCAGCA)	4.689	TargetScan Human	High (predicted)	CASK	Tight Junction Signaling
hsa-miR-191-5p	miR-191-5p (and other miRNAs w/seed AACGGAA)	2.801	TargetScan Human	High (predicted)	CASK	Tight Junction Signaling
[truncated: 14,308 more rows]
