# Supplementary material for: Characterization of the miRNA regulators of the human ovulatory cascade
Source: Sci Rep. 2018 Oct 23;8:15605. doi: 10.1038/s41598-018-33807-y (PMC6199329; doi:10.1038/s41598-018-33807-y)
Supplement: Supplementary file 3 — Table S4 [file 41598_2018_33807_MOESM3_ESM.xls]

## Sheet: Sheet0
Characterization of the miRNA regulators of the human ovulatory cascade
G.M. Yerushalmi, M. Salmon-Divon, L. Ophir, Y. Yung, M. Baum, G. Coticchio, R. Fadini, M. Mignini Renzini, M. Dal Canto, R. Machtinger, E. Maman, A. Hourvitz
Table S4. Differently Expressed miRNA Target Genes (experimentally validated) identified by QIAGEN’s Ingenuity® Pathway Analysis software.
© 2000-2016 QIAGEN. All rights reserved.
ID	Symbol	Exp Log Ratio	Source	Confidence	Symbol	Pathway
hsa-let-7g-5p	let-7a-5p (and other miRNAs w/seed GAGGUAG)	4.174	TarBase	Experimentally Observed	AARSD1
hsa-let-7g-5p	let-7a-5p (and other miRNAs w/seed GAGGUAG)	4.174	TargetScan Human,miRecords	Experimentally Observed,Moderate (predicted)	ACP1	3-phosphoinositide Biosynthesis,3-phosphoinositide Degradation,D-myo-inositol (1,4,5,6)-Tetrakisphosphate Biosynthesis,D-myo-inositol (3,4,5,6)-tetrakisphosphate Biosynthesis,D-myo-inositol-5-phosphate Metabolism,Ephrin B Signaling,Ephrin Receptor Signaling,NAD Phosphorylation and Dephosphorylation,NAD Salvage Pathway II,PDGF Signaling,Protein Kinase A Signaling,Superpathway of Inositol Phosphate…
hsa-let-7g-5p	let-7a-5p (and other miRNAs w/seed GAGGUAG)	4.174	TarBase	Experimentally Observed	ADGRG1
hsa-let-7g-5p	let-7a-5p (and other miRNAs w/seed GAGGUAG)	4.174	TargetScan Human,miRecords	Experimentally Observed,High (predicted)	AGO4	EIF2 Signaling,Regulation of eIF4 and p70S6K Signaling
hsa-let-7g-5p	let-7a-5p (and other miRNAs w/seed GAGGUAG)	4.174	TarBase	Experimentally Observed	AKAP8	cAMP-mediated signaling,Cardiac β-adrenergic Signaling,Protein Kinase A Signaling
hsa-let-7g-5p	let-7a-5p (and other miRNAs w/seed GAGGUAG)	4.174	TarBase	Experimentally Observed	ANAPC1	Mitotic Roles of Polo-Like Kinase,Protein Kinase A Signaling,Protein Ubiquitination Pathway
hsa-let-7g-5p	let-7a-5p (and other miRNAs w/seed GAGGUAG)	4.174	TarBase	Experimentally Observed	ATAD3B
hsa-let-7g-5p	let-7a-5p (and other miRNAs w/seed GAGGUAG)	4.174	TarBase	Experimentally Observed	ATP6V0A1	phagosome maturation
hsa-let-7g-5p	let-7a-5p (and other miRNAs w/seed GAGGUAG)	4.174	TarBase,TargetScan Human	Experimentally Observed,Moderate (predicted)	ATP6V1F	phagosome maturation
hsa-let-7g-5p	let-7a-5p (and other miRNAs w/seed GAGGUAG)	4.174	TarBase,TargetScan Human	Experimentally Observed,High (predicted)	AURKB
hsa-let-7g-5p	let-7a-5p (and other miRNAs w/seed GAGGUAG)	4.174	Ingenuity Expert Findings,TargetScan Human	Experimentally Observed,High (predicted)	BCL2L1	Amyotrophic Lateral Sclerosis Signaling,Apoptosis Signaling,B Cell Receptor Signaling,CD27 Signaling in Lymphocytes,Chronic Myeloid Leukemia Signaling,Colorectal Cancer Metastasis Signaling,Docosahexaenoic Acid (DHA) Signaling,Glucocorticoid Receptor Signaling,GM-CSF Signaling,Huntington's Disease Signaling,IL-15 Signaling,IL-8 Signaling,Induction of Apoptosis by HIV1,JAK/Stat Signaling,Lymphotox…
hsa-let-7g-5p	let-7a-5p (and other miRNAs w/seed GAGGUAG)	4.174	TargetScan Human,miRecords	Experimentally Observed,High (predicted)	BCL7A
hsa-let-7g-5p	let-7a-5p (and other miRNAs w/seed GAGGUAG)	4.174	miRecords	Experimentally Observed	BMP2K
hsa-let-7g-5p	let-7a-5p (and other miRNAs w/seed GAGGUAG)	4.174	Ingenuity Expert Findings	Experimentally Observed	BSG
hsa-let-7g-5p	let-7a-5p (and other miRNAs w/seed GAGGUAG)	4.174	TarBase	Experimentally Observed	CALCOCO2
hsa-let-7g-5p	let-7a-5p (and other miRNAs w/seed GAGGUAG)	4.174	TarBase	Experimentally Observed	CAPG
hsa-let-7g-5p	let-7a-5p (and other miRNAs w/seed GAGGUAG)	4.174	TarBase	Experimentally Observed	CARHSP1
hsa-let-7g-5p	let-7a-5p (and other miRNAs w/seed GAGGUAG)	4.174	TargetScan Human,miRecords	Experimentally Observed,High (predicted)	CASP3	Amyotrophic Lateral Sclerosis Signaling,Apoptosis Signaling,CD27 Signaling in Lymphocytes,Colorectal Cancer Metastasis Signaling,Cytotoxic T Lymphocyte-mediated Apoptosis of Target Cells,Death Receptor Signaling,Docosahexaenoic Acid (DHA) Signaling,Endoplasmic Reticulum Stress Pathway,Endothelin-1 Signaling,eNOS Signaling,Granzyme B Signaling,Huntington's Disease Signaling,ILK Signaling,Induction…
hsa-let-7g-5p	let-7a-5p (and other miRNAs w/seed GAGGUAG)	4.174	Ingenuity Expert Findings,TarBase,TargetScan Human,miRecords	Experimentally Observed,High (predicted)	CCND1	Acute Myeloid Leukemia Signaling,AMPK Signaling,Androgen Signaling,Aryl Hydrocarbon Receptor Signaling,Bladder Cancer Signaling,Cell Cycle Regulation by BTG Family Proteins,Cell Cycle: G1/S Checkpoint Regulation,Chronic Myeloid Leukemia Signaling,Colorectal Cancer Metastasis Signaling,Cyclins and Cell Cycle Regulation,Endometrial Cancer Signaling,ErbB2-ErbB3 Signaling,Estrogen-Dependent Breast Ca…
hsa-let-7g-5p	let-7a-5p (and other miRNAs w/seed GAGGUAG)	4.174	TargetScan Human,miRecords	Experimentally Observed,High (predicted)	CDC25A	3-phosphoinositide Biosynthesis,3-phosphoinositide Degradation,ATM Signaling,Cell Cycle: G1/S Checkpoint Regulation,Cyclins and Cell Cycle Regulation,D-myo-inositol (1,4,5,6)-Tetrakisphosphate Biosynthesis,D-myo-inositol (3,4,5,6)-tetrakisphosphate Biosynthesis,D-myo-inositol-5-phosphate Metabolism,Estrogen-mediated S-phase Entry,Mitotic Roles of Polo-Like Kinase,Molecular Mechanisms of Cancer,Pr…
hsa-let-7g-5p	let-7a-5p (and other miRNAs w/seed GAGGUAG)	4.174	TarBase	Experimentally Observed	CDIPT	3-phosphoinositide Biosynthesis,D-myo-inositol (1,4,5)-Trisphosphate Biosynthesis,Superpathway of Inositol Phosphate Compounds
hsa-let-7g-5p	let-7a-5p (and other miRNAs w/seed GAGGUAG)	4.174	TargetScan Human,miRecords	Experimentally Observed,High (predicted)	CDK6	Aryl Hydrocarbon Receptor Signaling,Cell Cycle Control of Chromosomal Replication,Cell Cycle: G1/S Checkpoint Regulation,Chronic Myeloid Leukemia Signaling,Cyclins and Cell Cycle Regulation,Glioblastoma Multiforme Signaling,Glioma Signaling,HER-2 Signaling in Breast Cancer,Hereditary Breast Cancer Signaling,Molecular Mechanisms of Cancer,Non-Small Cell Lung Cancer Signaling,Pyridoxal 5'-phosphate…
hsa-let-7g-5p	let-7a-5p (and other miRNAs w/seed GAGGUAG)	4.174	TarBase,TargetScan Human	Experimentally Observed,Moderate (predicted)	CDKAL1
hsa-let-7g-5p	let-7a-5p (and other miRNAs w/seed GAGGUAG)	4.174	TarBase	Experimentally Observed	CHMP2A	Mechanisms of Viral Exit from Host Cells
hsa-let-7g-5p	let-7a-5p (and other miRNAs w/seed GAGGUAG)	4.174	TarBase,TargetScan Human	Experimentally Observed,High (predicted)	COIL
hsa-let-7g-5p	let-7a-5p (and other miRNAs w/seed GAGGUAG)	4.174	Ingenuity Expert Findings,TargetScan Human	Experimentally Observed,High (predicted)	COL1A2	Atherosclerosis Signaling,Dendritic Cell Maturation,Hepatic Fibrosis / Hepatic Stellate Cell Activation,Intrinsic Prothrombin Activation Pathway
hsa-let-7g-5p	let-7a-5p (and other miRNAs w/seed GAGGUAG)	4.174	TarBase	Experimentally Observed	COMMD9
hsa-let-7g-5p	let-7a-5p (and other miRNAs w/seed GAGGUAG)	4.174	TarBase	Experimentally Observed	CSDE1
hsa-let-7g-5p	let-7a-5p (and other miRNAs w/seed GAGGUAG)	4.174	TarBase	Experimentally Observed	CSNK1D	Amyloid Processing,Circadian Rhythm Signaling,Dopamine-DARPP32 Feedback in cAMP Signaling,Gap Junction Signaling,HIPPO signaling,Hypoxia Signaling in the Cardiovascular System,p53 Signaling,Pyridoxal 5'-phosphate Salvage Pathway,Role of NFAT in Regulation of the Immune Response,Role of Wnt/GSK-3β Signaling in the Pathogenesis of Influenza,Salvage Pathways of Pyrimidine Ribonucleotides,Wnt/β-caten…
hsa-let-7g-5p	let-7a-5p (and other miRNAs w/seed GAGGUAG)	4.174	miRecords	Experimentally Observed	DAD1
hsa-let-7g-5p	let-7a-5p (and other miRNAs w/seed GAGGUAG)	4.174	TarBase,TargetScan Human	Experimentally Observed,High (predicted)	DHX57
hsa-let-7g-5p	let-7a-5p (and other miRNAs w/seed GAGGUAG)	4.174	TargetScan Human,miRecords	Experimentally Observed,High (predicted)	DICER1
hsa-let-7g-5p	let-7a-5p (and other miRNAs w/seed GAGGUAG)	4.174	TarBase	Experimentally Observed	DOCK5
hsa-let-7g-5p	let-7a-5p (and other miRNAs w/seed GAGGUAG)	4.174	miRecords	Experimentally Observed	DRD3	cAMP-mediated signaling,Dopamine Receptor Signaling,Dopamine-DARPP32 Feedback in cAMP Signaling,G-Protein Coupled Receptor Signaling,Gαi Signaling
hsa-let-7g-5p	let-7a-5p (and other miRNAs w/seed GAGGUAG)	4.174	TarBase	Experimentally Observed	DSP	ILK Signaling
hsa-let-7g-5p	let-7a-5p (and other miRNAs w/seed GAGGUAG)	4.174	TarBase	Experimentally Observed	DUSP12	3-phosphoinositide Biosynthesis,3-phosphoinositide Degradation,D-myo-inositol (1,4,5,6)-Tetrakisphosphate Biosynthesis,D-myo-inositol (3,4,5,6)-tetrakisphosphate Biosynthesis,D-myo-inositol-5-phosphate Metabolism,Protein Kinase A Signaling,Superpathway of Inositol Phosphate Compounds
hsa-let-7g-5p	let-7a-5p (and other miRNAs w/seed GAGGUAG)	4.174	TarBase	Experimentally Observed	DUSP23	3-phosphoinositide Biosynthesis,3-phosphoinositide Degradation,D-myo-inositol (1,4,5,6)-Tetrakisphosphate Biosynthesis,D-myo-inositol (3,4,5,6)-tetrakisphosphate Biosynthesis,D-myo-inositol-5-phosphate Metabolism,Superpathway of Inositol Phosphate Compounds
hsa-let-7g-5p	let-7a-5p (and other miRNAs w/seed GAGGUAG)	4.174	miRecords	Experimentally Observed	EIF3J	EIF2 Signaling,mTOR Signaling,Regulation of eIF4 and p70S6K Signaling
hsa-let-7g-5p	let-7a-5p (and other miRNAs w/seed GAGGUAG)	4.174	TargetScan Human,miRecords	Experimentally Observed,High (predicted)	EIF4G2	EIF2 Signaling,mTOR Signaling,Regulation of eIF4 and p70S6K Signaling
hsa-let-7g-5p	let-7a-5p (and other miRNAs w/seed GAGGUAG)	4.174	TarBase	Experimentally Observed	F2	Actin Cytoskeleton Signaling,Acute Phase Response Signaling,Clathrin-mediated Endocytosis Signaling,Coagulation System,Extrinsic Prothrombin Activation Pathway,Gα12/13 Signaling,Intrinsic Prothrombin Activation Pathway,p70S6K Signaling,Role of Tissue Factor in Cancer,Thrombin Signaling
hsa-let-7g-5p	let-7a-5p (and other miRNAs w/seed GAGGUAG)	4.174	TarBase	Experimentally Observed	FADS2	Oleate Biosynthesis II (Animals),γ-linolenate Biosynthesis II (Animals)
hsa-let-7g-5p	let-7a-5p (and other miRNAs w/seed GAGGUAG)	4.174	TarBase	Experimentally Observed	FAM105A
hsa-let-7g-5p	let-7a-5p (and other miRNAs w/seed GAGGUAG)	4.174	TarBase	Experimentally Observed	FAM96A
hsa-let-7g-5p	let-7a-5p (and other miRNAs w/seed GAGGUAG)	4.174	miRecords	Experimentally Observed	FANCD2	ATM Signaling,Hereditary Breast Cancer Signaling,Molecular Mechanisms of Cancer,Role of BRCA1 in DNA Damage Response
hsa-let-7g-5p	let-7a-5p (and other miRNAs w/seed GAGGUAG)	4.174	TarBase,TargetScan Human	Experimentally Observed,High (predicted)	FNDC3A
hsa-let-7g-5p	let-7a-5p (and other miRNAs w/seed GAGGUAG)	4.174	TarBase	Experimentally Observed	GAK	Clathrin-mediated Endocytosis Signaling
hsa-let-7g-5p	let-7a-5p (and other miRNAs w/seed GAGGUAG)	4.174	TarBase,TargetScan Human	Experimentally Observed,High (predicted)	GEMIN7
hsa-let-7g-5p	let-7a-5p (and other miRNAs w/seed GAGGUAG)	4.174	TarBase,TargetScan Human	Experimentally Observed,High (predicted)	GRPEL2
hsa-let-7g-5p	let-7a-5p (and other miRNAs w/seed GAGGUAG)	4.174	TarBase	Experimentally Observed	GTPBP3
hsa-let-7g-5p	let-7a-5p (and other miRNAs w/seed GAGGUAG)	4.174	TarBase	Experimentally Observed	GYS1	AMPK Signaling,Glycogen Biosynthesis II (from UDP-D-Glucose),Gαq Signaling,Insulin Receptor Signaling,PI3K/AKT Signaling,Protein Kinase A Signaling,α-Adrenergic Signaling
hsa-let-7g-5p	let-7a-5p (and other miRNAs w/seed GAGGUAG)	4.174	TarBase,TargetScan Human	Experimentally Observed,High (predicted)	HMGA1	IL-4 Signaling,iNOS Signaling
hsa-let-7g-5p	let-7a-5p (and other miRNAs w/seed GAGGUAG)	4.174	Ingenuity Expert Findings	Experimentally Observed	Hmga2
hsa-let-7g-5p	let-7a-5p (and other miRNAs w/seed GAGGUAG)	4.174	Ingenuity Expert Findings,TarBase,TargetScan Human,miRecords	Experimentally Observed,High (predicted)	HMGA2	Regulation of the Epithelial-Mesenchymal Transition Pathway
hsa-let-7g-5p	let-7a-5p (and other miRNAs w/seed GAGGUAG)	4.174	miRecords	Experimentally Observed	HMOX1	Acute Phase Response Signaling,Antioxidant Action of Vitamin C,Choline Biosynthesis III,Endothelin-1 Signaling,Fcγ Receptor-mediated Phagocytosis in Macrophages and Monocytes,Gαq Signaling,Heme Degradation,IL-10 Signaling,IL-8 Signaling,mTOR Signaling,NRF2-mediated Oxidative Stress Response,Pancreatic Adenocarcinoma Signaling,Phospholipase C Signaling,Phospholipases,Xenobiotic Metabolism Signaling
hsa-let-7g-5p	let-7a-5p (and other miRNAs w/seed GAGGUAG)	4.174	miRecords	Experimentally Observed	HRAS	14-3-3-mediated Signaling,Actin Cytoskeleton Signaling,Actin Nucleation by ARP-WASP Complex,Acute Myeloid Leukemia Signaling,Acute Phase Response Signaling,Agrin Interactions at Neuromuscular Junction,Angiopoietin Signaling,Antiproliferative Role of Somatostatin Receptor 2,Apoptosis Signaling,Axonal Guidance Signaling,B Cell Receptor Signaling,Bladder Cancer Signaling,BMP signaling pathway,Breast…
hsa-let-7g-5p	let-7a-5p (and other miRNAs w/seed GAGGUAG)	4.174	miRecords	Experimentally Observed	HYOU1
hsa-let-7g-5p	let-7a-5p (and other miRNAs w/seed GAGGUAG)	4.174	TarBase	Experimentally Observed	IFIT5
hsa-let-7g-5p	let-7a-5p (and other miRNAs w/seed GAGGUAG)	4.174	TarBase	Experimentally Observed	IFRD1
hsa-let-7g-5p	let-7a-5p (and other miRNAs w/seed GAGGUAG)	4.174	Ingenuity Expert Findings,TarBase,TargetScan Human,miRecords	Experimentally Observed,High (predicted)	IGF2BP1	Role of Oct4 in Mammalian Embryonic Stem Cell Pluripotency
hsa-let-7g-5p	let-7a-5p (and other miRNAs w/seed GAGGUAG)	4.174	Ingenuity Expert Findings,TargetScan Human	Experimentally Observed,High (predicted)	IGF2BP2
hsa-let-7g-5p	let-7a-5p (and other miRNAs w/seed GAGGUAG)	4.174	Ingenuity Expert Findings,TargetScan Human	Experimentally Observed,High (predicted)	IGF2BP3
hsa-let-7g-5p	let-7a-5p (and other miRNAs w/seed GAGGUAG)	4.174	TarBase	Experimentally Observed	IPO4
hsa-let-7g-5p	let-7a-5p (and other miRNAs w/seed GAGGUAG)	4.174	TargetScan Human,miRecords	Experimentally Observed,High (predicted)	ITGB3	Agrin Interactions at Neuromuscular Junction,Caveolar-mediated Endocytosis Signaling,Clathrin-mediated Endocytosis Signaling,Glioma Invasiveness Signaling,Granulocyte Adhesion and Diapedesis,HER-2 Signaling in Breast Cancer,IL-8 Signaling,ILK Signaling,Integrin Signaling,Leukocyte Extravasation Signaling,Macropinocytosis Signaling,NF-κB Activation by Viruses,P2Y Purigenic Receptor Signaling Pathw…
hsa-let-7g-5p	let-7a-5p (and other miRNAs w/seed GAGGUAG)	4.174	miRecords	Experimentally Observed	KCNJ16	Dopamine-DARPP32 Feedback in cAMP Signaling
hsa-let-7g-5p	let-7a-5p (and other miRNAs w/seed GAGGUAG)	4.174	miRecords	Experimentally Observed	KLK10
hsa-let-7g-5p	let-7a-5p (and other miRNAs w/seed GAGGUAG)	4.174	TarBase,miRecords	Experimentally Observed	KRAS	14-3-3-mediated Signaling,Actin Cytoskeleton Signaling,Actin Nucleation by ARP-WASP Complex,Acute Myeloid Leukemia Signaling,Acute Phase Response Signaling,Agrin Interactions at Neuromuscular Junction,Aldosterone Signaling in Epithelial Cells,Angiopoietin Signaling,Antiproliferative Role of Somatostatin Receptor 2,Apoptosis Signaling,Axonal Guidance Signaling,B Cell Receptor Signaling,Bladder Can…
hsa-let-7g-5p	let-7a-5p (and other miRNAs w/seed GAGGUAG)	4.174	miRecords	Experimentally Observed	KRT19
hsa-let-7g-5p	let-7a-5p (and other miRNAs w/seed GAGGUAG)	4.174	TarBase,TargetScan Human,miRecords	Experimentally Observed,High (predicted)	LIN28A
hsa-let-7g-5p	let-7a-5p (and other miRNAs w/seed GAGGUAG)	4.174	TarBase,TargetScan Human	Experimentally Observed,High (predicted)	MARS2	tRNA Charging
hsa-let-7g-5p	let-7a-5p (and other miRNAs w/seed GAGGUAG)	4.174	TargetScan Human,miRecords	Experimentally Observed,High (predicted)	MED28
hsa-let-7g-5p	let-7a-5p (and other miRNAs w/seed GAGGUAG)	4.174	TarBase	Experimentally Observed	MLLT1
hsa-let-7g-5p	let-7a-5p (and other miRNAs w/seed GAGGUAG)	4.174	TarBase,TargetScan Human	Experimentally Observed,Moderate (predicted)	MRM1
hsa-let-7g-5p	let-7a-5p (and other miRNAs w/seed GAGGUAG)	4.174	TarBase	Experimentally Observed	MRPS24
hsa-let-7g-5p	let-7a-5p (and other miRNAs w/seed GAGGUAG)	4.174	TarBase	Experimentally Observed	MRPS33
hsa-let-7g-5p	let-7a-5p (and other miRNAs w/seed GAGGUAG)	4.174	TarBase,TargetScan Human,miRecords	Experimentally Observed,High (predicted)	MTPN
hsa-let-7g-5p	let-7a-5p (and other miRNAs w/seed GAGGUAG)	4.174	TarBase	Experimentally Observed	MTRR
hsa-let-7g-5p	let-7a-5p (and other miRNAs w/seed GAGGUAG)	4.174	Ingenuity Expert Findings,TarBase,miRecords	Experimentally Observed	MYC	Acute Myeloid Leukemia Signaling,Aryl Hydrocarbon Receptor Signaling,Bladder Cancer Signaling,Cell Cycle: G1/S Checkpoint Regulation,Chronic Myeloid Leukemia Signaling,Colorectal Cancer Metastasis Signaling,Endometrial Cancer Signaling,Endothelin-1 Signaling,ErbB2-ErbB3 Signaling,ERK/MAPK Signaling,ERK5 Signaling,Estrogen-mediated S-phase Entry,Glioblastoma Multiforme Signaling,ILK Signaling,Mole…
hsa-let-7g-5p	let-7a-5p (and other miRNAs w/seed GAGGUAG)	4.174	TarBase	Experimentally Observed	NEDD4	Aldosterone Signaling in Epithelial Cells,IGF-1 Signaling,Mechanisms of Viral Exit from Host Cells,Protein Ubiquitination Pathway,RhoA Signaling,Signaling by Rho Family GTPases
hsa-let-7g-5p	let-7a-5p (and other miRNAs w/seed GAGGUAG)	4.174	TarBase,miRecords	Experimentally Observed	NF2	Glioblastoma Multiforme Signaling,HIPPO signaling
hsa-let-7g-5p	let-7a-5p (and other miRNAs w/seed GAGGUAG)	4.174	TargetScan Human,miRecords	Experimentally Observed,High (predicted)	NRAS	14-3-3-mediated Signaling,Actin Cytoskeleton Signaling,Actin Nucleation by ARP-WASP Complex,Acute Myeloid Leukemia Signaling,Acute Phase Response Signaling,Agrin Interactions at Neuromuscular Junction,Angiopoietin Signaling,Antiproliferative Role of Somatostatin Receptor 2,Apoptosis Signaling,Axonal Guidance Signaling,B Cell Receptor Signaling,Bladder Cancer Signaling,BMP signaling pathway,Breast…
hsa-let-7g-5p	let-7a-5p (and other miRNAs w/seed GAGGUAG)	4.174	TarBase	Experimentally Observed	NXN	Antioxidant Action of Vitamin C,Thioredoxin Pathway,Vitamin-C Transport
hsa-let-7g-5p	let-7a-5p (and other miRNAs w/seed GAGGUAG)	4.174	TarBase,TargetScan Human	Experimentally Observed,High (predicted)	PGRMC1
hsa-let-7g-5p	let-7a-5p (and other miRNAs w/seed GAGGUAG)	4.174	TarBase	Experimentally Observed	POLD2
hsa-let-7g-5p	let-7a-5p (and other miRNAs w/seed GAGGUAG)	4.174	TarBase	Experimentally Observed	POLR2C	Androgen Signaling,Assembly of RNA Polymerase II Complex,CREB Signaling in Neurons,Estrogen Receptor Signaling,Glucocorticoid Receptor Signaling,Hereditary Breast Cancer Signaling,Huntington's Disease Signaling,Nucleotide Excision Repair Pathway
hsa-let-7g-5p	let-7a-5p (and other miRNAs w/seed GAGGUAG)	4.174	TarBase	Experimentally Observed	POM121/POM121C
hsa-let-7g-5p	let-7a-5p (and other miRNAs w/seed GAGGUAG)	4.174	TarBase	Experimentally Observed	PPP1R7	3-phosphoinositide Biosynthesis,3-phosphoinositide Degradation,Breast Cancer Regulation by Stathmin1,Cardiac β-adrenergic Signaling,CDK5 Signaling,D-myo-inositol (1,4,5,6)-Tetrakisphosphate Biosynthesis,D-myo-inositol (3,4,5,6)-tetrakisphosphate Biosynthesis,D-myo-inositol-5-phosphate Metabolism,Dopamine Receptor Signaling,Dopamine-DARPP32 Feedback in cAMP Signaling,ERK/MAPK Signaling,HIPPO signa…
hsa-let-7g-5p	let-7a-5p (and other miRNAs w/seed GAGGUAG)	4.174	Ingenuity Expert Findings,TargetScan Human,miRecords	Experimentally Observed,High (predicted)	PRDM1
hsa-let-7g-5p	let-7a-5p (and other miRNAs w/seed GAGGUAG)	4.174	TarBase	Experimentally Observed	PRIM1	Cell Cycle Control of Chromosomal Replication
hsa-let-7g-5p	let-7a-5p (and other miRNAs w/seed GAGGUAG)	4.174	TarBase	Experimentally Observed	PRRC2A
hsa-let-7g-5p	let-7a-5p (and other miRNAs w/seed GAGGUAG)	4.174	TarBase	Experimentally Observed	PTGS2	Cancer Drug Resistance By Drug Efflux,CD40 Signaling,Cholecystokinin/Gastrin-mediated Signaling,Colorectal Cancer Metastasis Signaling,Corticotropin Releasing Hormone Signaling,Eicosanoid Signaling,Endothelin-1 Signaling,Fatty Acid α-oxidation,Glucocorticoid Receptor Signaling,HGF Signaling,IL-17 Signaling,IL-8 Signaling,ILK Signaling,LXR/RXR Activation,MIF Regulation of Innate Immunity,MIF-media…
hsa-let-7g-5p	let-7a-5p (and other miRNAs w/seed GAGGUAG)	4.174	TarBase,TargetScan Human	Experimentally Observed,High (predicted)	PXDN
hsa-let-7g-5p	let-7a-5p (and other miRNAs w/seed GAGGUAG)	4.174	miRecords	Experimentally Observed	RABGAP1L
hsa-let-7g-5p	let-7a-5p (and other miRNAs w/seed GAGGUAG)	4.174	Ingenuity Expert Findings	Experimentally Observed	Ras	14-3-3-mediated Signaling,Actin Cytoskeleton Signaling,Actin Nucleation by ARP-WASP Complex,Acute Myeloid Leukemia Signaling,Acute Phase Response Signaling,Agrin Interactions at Neuromuscular Junction,Angiopoietin Signaling,Antiproliferative Role of Somatostatin Receptor 2,Apoptosis Signaling,Axonal Guidance Signaling,B Cell Receptor Signaling,Bladder Cancer Signaling,BMP signaling pathway,Breast…
hsa-let-7g-5p	let-7a-5p (and other miRNAs w/seed GAGGUAG)	4.174	TarBase,TargetScan Human	Experimentally Observed,Moderate (predicted)	RBM19
hsa-let-7g-5p	let-7a-5p (and other miRNAs w/seed GAGGUAG)	4.174	TarBase,TargetScan Human	Experimentally Observed,High (predicted)	RDH10	RAR Activation,Retinoate Biosynthesis I,Retinol Biosynthesis,The Visual Cycle
hsa-let-7g-5p	let-7a-5p (and other miRNAs w/seed GAGGUAG)	4.174	TarBase	Experimentally Observed	RHOB	Actin Nucleation by ARP-WASP Complex,Cardiac Hypertrophy Signaling,Cholecystokinin/Gastrin-mediated Signaling,Colorectal Cancer Metastasis Signaling,CXCR4 Signaling,Germ Cell-Sertoli Cell Junction Signaling,Glioblastoma Multiforme Signaling,Glioma Invasiveness Signaling,Gαq Signaling,HMGB1 Signaling,IL-8 Signaling,ILK Signaling,Integrin Signaling,Molecular Mechanisms of Cancer,mTOR Signaling,phag…
hsa-let-7g-5p	let-7a-5p (and other miRNAs w/seed GAGGUAG)	4.174	TarBase	Experimentally Observed	RHOG	Actin Nucleation by ARP-WASP Complex,Cardiac Hypertrophy Signaling,Cholecystokinin/Gastrin-mediated Signaling,Colorectal Cancer Metastasis Signaling,CXCR4 Signaling,Germ Cell-Sertoli Cell Junction Signaling,Glioblastoma Multiforme Signaling,Glioma Invasiveness Signaling,Gαq Signaling,HMGB1 Signaling,IL-8 Signaling,ILK Signaling,Integrin Signaling,Molecular Mechanisms of Cancer,mTOR Signaling,NGF …
hsa-let-7g-5p	let-7a-5p (and other miRNAs w/seed GAGGUAG)	4.174	TarBase	Experimentally Observed	RPP38
hsa-let-7g-5p	let-7a-5p (and other miRNAs w/seed GAGGUAG)	4.174	TarBase	Experimentally Observed	RRP8
hsa-let-7g-5p	let-7a-5p (and other miRNAs w/seed GAGGUAG)	4.174	TargetScan Human,miRecords	Experimentally Observed,High (predicted)	RTCA
hsa-let-7g-5p	let-7a-5p (and other miRNAs w/seed GAGGUAG)	4.174	TarBase	Experimentally Observed	SCYL1
hsa-let-7g-5p	let-7a-5p (and other miRNAs w/seed GAGGUAG)	4.174	miRecords	Experimentally Observed	SEPT3	RhoA Signaling,Signaling by Rho Family GTPases
hsa-let-7g-5p	let-7a-5p (and other miRNAs w/seed GAGGUAG)	4.174	TarBase	Experimentally Observed	SIGMAR1
hsa-let-7g-5p	let-7a-5p (and other miRNAs w/seed GAGGUAG)	4.174	TarBase,TargetScan Human	Experimentally Observed,High (predicted)	SLC1A4	Glutamate Receptor Signaling
hsa-let-7g-5p	let-7a-5p (and other miRNAs w/seed GAGGUAG)	4.174	TarBase	Experimentally Observed	SLC25A1
hsa-let-7g-5p	let-7a-5p (and other miRNAs w/seed GAGGUAG)	4.174	TarBase	Experimentally Observed	SLC25A13	Induction of Apoptosis by HIV1
hsa-let-7g-5p	let-7a-5p (and other miRNAs w/seed GAGGUAG)	4.174	TarBase,TargetScan Human	Experimentally Observed,High (predicted)	SLC25A24
hsa-let-7g-5p	let-7a-5p (and other miRNAs w/seed GAGGUAG)	4.174	TarBase	Experimentally Observed	SLC25A32
hsa-let-7g-5p	let-7a-5p (and other miRNAs w/seed GAGGUAG)	4.174	TarBase	Experimentally Observed	SLC38A1	Glutamate Receptor Signaling
hsa-let-7g-5p	let-7a-5p (and other miRNAs w/seed GAGGUAG)	4.174	TarBase,TargetScan Human,miRecords	Experimentally Observed,High (predicted)	SMC1A	ATM Signaling,Mitotic Roles of Polo-Like Kinase
hsa-let-7g-5p	let-7a-5p (and other miRNAs w/seed GAGGUAG)	4.174	miRecords	Experimentally Observed	SMOX	Dopamine Degradation,Dopamine Receptor Signaling,LPS/IL-1 Mediated Inhibition of RXR Function,Melatonin Degradation II,Noradrenaline and Adrenaline Degradation,Phenylalanine Degradation IV (Mammalian, via Side Chain),Putrescine Degradation III,Serotonin Degradation,Serotonin Receptor Signaling,Spermine and Spermidine Degradation I,Superpathway of Melatonin Degradation,Tryptophan Degradation X (Ma…
hsa-let-7g-5p	let-7a-5p (and other miRNAs w/seed GAGGUAG)	4.174	TarBase,TargetScan Human	Experimentally Observed,High (predicted)	SNAP23
hsa-let-7g-5p	let-7a-5p (and other miRNAs w/seed GAGGUAG)	4.174	TarBase,TargetScan Human	Experimentally Observed,High (predicted)	SPCS3
hsa-let-7g-5p	let-7a-5p (and other miRNAs w/seed GAGGUAG)	4.174	TarBase,TargetScan Human	Experimentally Observed,High (predicted)	SPRYD4
hsa-let-7g-5p	let-7a-5p (and other miRNAs w/seed GAGGUAG)	4.174	TarBase	Experimentally Observed	SYPL1
hsa-let-7g-5p	let-7a-5p (and other miRNAs w/seed GAGGUAG)	4.174	TarBase,TargetScan Human	Experimentally Observed,High (predicted)	TAF9B	Assembly of RNA Polymerase II Complex,Estrogen Receptor Signaling,Glucocorticoid Receptor Signaling,Huntington's Disease Signaling
hsa-let-7g-5p	let-7a-5p (and other miRNAs w/seed GAGGUAG)	4.174	miRecords	Experimentally Observed	TAGLN
hsa-let-7g-5p	let-7a-5p (and other miRNAs w/seed GAGGUAG)	4.174	TargetScan Human,miRecords	Experimentally Observed,High (predicted)	TGFBR1	Antiproliferative Role of TOB in T Cell Signaling,Cardiac Hypertrophy Signaling,Chronic Myeloid Leukemia Signaling,Colorectal Cancer Metastasis Signaling,Epithelial Adherens Junction Signaling,Factors Promoting Cardiogenesis in Vertebrates,Germ Cell-Sertoli Cell Junction Signaling,Glucocorticoid Receptor Signaling,Hepatic Fibrosis / Hepatic Stellate Cell Activation,Human Embryonic Stem Cell Pluri…
hsa-let-7g-5p	let-7a-5p (and other miRNAs w/seed GAGGUAG)	4.174	TarBase,TargetScan Human	Experimentally Observed,High (predicted)	THBS1	Bladder Cancer Signaling,Inhibition of Angiogenesis by TSP1,p53 Signaling
hsa-let-7g-5p	let-7a-5p (and other miRNAs w/seed GAGGUAG)	4.174	miRecords	Experimentally Observed	TLR4	Altered T Cell and B Cell Signaling in Rheumatoid Arthritis,Colorectal Cancer Metastasis Signaling,Communication between Innate and Adaptive Immune Cells,Crosstalk between Dendritic Cells and Natural Killer Cells,Dendritic Cell Maturation,Hepatic Cholestasis,Hepatic Fibrosis / Hepatic Stellate Cell Activation,HMGB1 Signaling,IL-12 Signaling and Production in Macrophages,Inflammasome pathway,iNOS …
hsa-let-7g-5p	let-7a-5p (and other miRNAs w/seed GAGGUAG)	4.174	TarBase,TargetScan Human	Experimentally Observed,High (predicted)	TMEM2
hsa-let-7g-5p	let-7a-5p (and other miRNAs w/seed GAGGUAG)	4.174	TarBase	Experimentally Observed	TPM2	Calcium Signaling
hsa-let-7g-5p	let-7a-5p (and other miRNAs w/seed GAGGUAG)	4.174	TarBase,TargetScan Human,miRecords	Experimentally Observed,High (predicted)	TRIM71
hsa-let-7g-5p	let-7a-5p (and other miRNAs w/seed GAGGUAG)	4.174	TarBase	Experimentally Observed	TRMT1
hsa-let-7g-5p	let-7a-5p (and other miRNAs w/seed GAGGUAG)	4.174	TarBase	Experimentally Observed	TTC9C
hsa-let-7g-5p	let-7a-5p (and other miRNAs w/seed GAGGUAG)	4.174	TargetScan Human,miRecords	Experimentally Observed,High (predicted)	TUSC2
hsa-let-7g-5p	let-7a-5p (and other miRNAs w/seed GAGGUAG)	4.174	TarBase	Experimentally Observed	TYMS	dTMP De Novo Biosynthesis,Pyrimidine Deoxyribonucleotides De Novo Biosynthesis I
hsa-let-7g-5p	let-7a-5p (and other miRNAs w/seed GAGGUAG)	4.174	TarBase	Experimentally Observed	UGT8	Xenobiotic Metabolism Signaling
hsa-let-7g-5p	let-7a-5p (and other miRNAs w/seed GAGGUAG)	4.174	TarBase,TargetScan Human	Experimentally Observed,High (predicted)	UHRF1
hsa-let-7g-5p	let-7a-5p (and other miRNAs w/seed GAGGUAG)	4.174	miRecords	Experimentally Observed	VIM	14-3-3-mediated Signaling,ILK Signaling,Signaling by Rho Family GTPases
hsa-let-7g-5p	let-7a-5p (and other miRNAs w/seed GAGGUAG)	4.174	TarBase	Experimentally Observed	VPS39	autophagy,phagosome maturation
hsa-let-7g-5p	let-7a-5p (and other miRNAs w/seed GAGGUAG)	4.174	TargetScan Human,miRecords	Experimentally Observed,High (predicted)	WNT1	Axonal Guidance Signaling,Basal Cell Carcinoma Signaling,Colorectal Cancer Metastasis Signaling,Glioblastoma Multiforme Signaling,Human Embryonic Stem Cell Pluripotency,Molecular Mechanisms of Cancer,Ovarian Cancer Signaling,PCP pathway,Regulation of the Epithelial-Mesenchymal Transition Pathway,Role of Macrophages, Fibroblasts and Endothelial Cells in Rheumatoid Arthritis,Role of NANOG in Mammal…
hsa-miR-99a-5p	miR-100-5p (and other miRNAs w/seed ACCCGUA)	2.891	miRecords	Experimentally Observed	FGF16	Actin Cytoskeleton Signaling,Bladder Cancer Signaling,Clathrin-mediated Endocytosis Signaling,FGF Signaling,Regulation of the Epithelial-Mesenchymal Transition Pathway
hsa-miR-99a-5p	miR-100-5p (and other miRNAs w/seed ACCCGUA)	2.891	Ingenuity Expert Findings,TargetScan Human,miRecords	Experimentally Observed,High (predicted)	FGFR3	14-3-3-mediated Signaling,3-phosphoinositide Biosynthesis,Actin Cytoskeleton Signaling,Acute Myeloid Leukemia Signaling,Adipogenesis pathway,Aldosterone Signaling in Epithelial Cells,AMPK Signaling,Amyotrophic Lateral Sclerosis Signaling,Angiopoietin Signaling,Antiproliferative Role of Somatostatin Receptor 2,Axonal Guidance Signaling,B Cell Receptor Signaling,Bladder Cancer Signaling,Breast Canc…
hsa-miR-99a-5p	miR-100-5p (and other miRNAs w/seed ACCCGUA)	2.891	Ingenuity Expert Findings,TargetScan Human,miRecords	Experimentally Observed,High (predicted)	IGF1R	Cardiac Hypertrophy Signaling,Estrogen-Dependent Breast Cancer Signaling,Glioblastoma Multiforme Signaling,Glioma Signaling,Growth Hormone Signaling,Hepatic Fibrosis / Hepatic Stellate Cell Activation,Huntington's Disease Signaling,IGF-1 Signaling,Myc Mediated Apoptosis Signaling,NF-κB Signaling,PTEN Signaling,RhoA Signaling,Role of NFAT in Cardiac Hypertrophy,STAT3 Pathway,Synaptic Long Term Dep…
hsa-miR-99a-5p	miR-100-5p (and other miRNAs w/seed ACCCGUA)	2.891	Ingenuity Expert Findings,TargetScan Human,miRecords	Experimentally Observed,High (predicted)	MTOR	Acute Myeloid Leukemia Signaling,Acute Phase Response Signaling,AMPK Signaling,autophagy,B Cell Receptor Signaling,Cardiac Hypertrophy Signaling,CNTF Signaling,EGF Signaling,ErbB Signaling,FLT3 Signaling in Hematopoietic Progenitor Cells,Glioblastoma Multiforme Signaling,Glioma Signaling,Huntington's Disease Signaling,IL-4 Signaling,IL-8 Signaling,ILK Signaling,Insulin Receptor Signaling,JAK/Stat…
hsa-miR-99a-5p	miR-100-5p (and other miRNAs w/seed ACCCGUA)	2.891	miRecords	Experimentally Observed	PLK1	Cell Cycle: G2/M DNA Damage Checkpoint Regulation,Mitotic Roles of Polo-Like Kinase,Pyridoxal 5'-phosphate Salvage Pathway,Role of BRCA1 in DNA Damage Response,Role of CHK Proteins in Cell Cycle Checkpoint Control,Salvage Pathways of Pyrimidine Ribonucleotides
hsa-miR-99a-5p	miR-100-5p (and other miRNAs w/seed ACCCGUA)	2.891	miRecords	Experimentally Observed	RPTOR	AMPK Signaling,Insulin Receptor Signaling,mTOR Signaling
hsa-miR-99a-5p	miR-100-5p (and other miRNAs w/seed ACCCGUA)	2.891	Ingenuity Expert Findings,TargetScan Human	Experimentally Observed,High (predicted)	SMARCA5
hsa-miR-107	miR-103-3p (and other miRNAs w/seed GCAGCAU)	2.207	TargetScan Human,miRecords	Experimentally Observed,High (predicted)	AGO1	EIF2 Signaling,Regulation of eIF4 and p70S6K Signaling
hsa-miR-107	miR-103-3p (and other miRNAs w/seed GCAGCAU)	2.207	miRecords	Experimentally Observed	AGO2	EIF2 Signaling,Regulation of eIF4 and p70S6K Signaling
hsa-miR-107	miR-103-3p (and other miRNAs w/seed GCAGCAU)	2.207	miRecords	Experimentally Observed	AGO3	EIF2 Signaling,Regulation of eIF4 and p70S6K Signaling
hsa-miR-107	miR-103-3p (and other miRNAs w/seed GCAGCAU)	2.207	Ingenuity Expert Findings,TarBase,miRecords	Experimentally Observed	BACE1	Amyloid Processing,Mitochondrial Dysfunction
hsa-miR-107	miR-103-3p (and other miRNAs w/seed GCAGCAU)	2.207	TargetScan Human,miRecords	Experimentally Observed,High (predicted)	CCNE1	Antiproliferative Role of TOB in T Cell Signaling,Aryl Hydrocarbon Receptor Signaling,Breast Cancer Regulation by Stathmin1,Cell Cycle Regulation by BTG Family Proteins,Cell Cycle: G1/S Checkpoint Regulation,Cyclins and Cell Cycle Regulation,DNA damage-induced 14-3-3σ Signaling,Estrogen-mediated S-phase Entry,Factors Promoting Cardiogenesis in Vertebrates,GADD45 Signaling,Glioblastoma Multiforme …
hsa-miR-107	miR-103-3p (and other miRNAs w/seed GCAGCAU)	2.207	miRecords	Experimentally Observed	CDCA4
hsa-miR-107	miR-103-3p (and other miRNAs w/seed GCAGCAU)	2.207	TargetScan Human,miRecords	Experimentally Observed,High (predicted)	CDK6	Aryl Hydrocarbon Receptor Signaling,Cell Cycle Control of Chromosomal Replication,Cell Cycle: G1/S Checkpoint Regulation,Chronic Myeloid Leukemia Signaling,Cyclins and Cell Cycle Regulation,Glioblastoma Multiforme Signaling,Glioma Signaling,HER-2 Signaling in Breast Cancer,Hereditary Breast Cancer Signaling,Molecular Mechanisms of Cancer,Non-Small Cell Lung Cancer Signaling,Pyridoxal 5'-phosphate…
hsa-miR-107	miR-103-3p (and other miRNAs w/seed GCAGCAU)	2.207	miRecords	Experimentally Observed	CRKL	Actin Cytoskeleton Signaling,Axonal Guidance Signaling,Chronic Myeloid Leukemia Signaling,Ephrin Receptor Signaling,ERK/MAPK Signaling,FGF Signaling,HGF Signaling,IL-3 Signaling,Insulin Receptor Signaling,Integrin Signaling,Leukocyte Extravasation Signaling,Neuregulin Signaling,PDGF Signaling,Reelin Signaling in Neurons,Role of PI3K/AKT Signaling in the Pathogenesis of Influenza,SAPK/JNK Signaling
hsa-miR-107	miR-103-3p (and other miRNAs w/seed GCAGCAU)	2.207	miRecords	Experimentally Observed	FBXW11
hsa-miR-107	miR-103-3p (and other miRNAs w/seed GCAGCAU)	2.207	miRecords	Experimentally Observed	ICOS	iCOS-iCOSL Signaling in T Helper Cells,Primary Immunodeficiency Signaling,T Helper Cell Differentiation
hsa-miR-107	miR-103-3p (and other miRNAs w/seed GCAGCAU)	2.207	Ingenuity Expert Findings,TarBase,TargetScan Human	Experimentally Observed,High (predicted)	NFIA	Aryl Hydrocarbon Receptor Signaling
hsa-miR-107	miR-103-3p (and other miRNAs w/seed GCAGCAU)	2.207	TargetScan Human,miRecords	Experimentally Observed,High (predicted)	PLAG1
hsa-miR-107	miR-103-3p (and other miRNAs w/seed GCAGCAU)	2.207	TargetScan Human,miRecords	Experimentally Observed,High (predicted)	RAB1B
hsa-miR-107	miR-103-3p (and other miRNAs w/seed GCAGCAU)	2.207	miRecords	Experimentally Observed	SERBP1
hsa-miR-125b-5p	miR-125b-5p (and other miRNAs w/seed CCCUGAG)	5.009	TarBase,TargetScan Human	Experimentally Observed,High (predicted)	ABTB1
hsa-miR-125b-5p	miR-125b-5p (and other miRNAs w/seed CCCUGAG)	5.009	Ingenuity Expert Findings	Experimentally Observed	ACSS1	Acetate Conversion to Acetyl-CoA,Ethanol Degradation II,Ethanol Degradation IV,Oxidative Ethanol Degradation III
hsa-miR-125b-5p	miR-125b-5p (and other miRNAs w/seed CCCUGAG)	5.009	miRecords	Experimentally Observed	ADAMTS1	Axonal Guidance Signaling
hsa-miR-125b-5p	miR-125b-5p (and other miRNAs w/seed CCCUGAG)	5.009	TarBase	Experimentally Observed	AJUBA	HIPPO signaling
hsa-miR-125b-5p	miR-125b-5p (and other miRNAs w/seed CCCUGAG)	5.009	Ingenuity Expert Findings	Experimentally Observed	ALOX5	Atherosclerosis Signaling,Eicosanoid Signaling,Leukotriene Biosynthesis
hsa-miR-125b-5p	miR-125b-5p (and other miRNAs w/seed CCCUGAG)	5.009	TargetScan Human,miRecords	Experimentally Observed,High (predicted)	ANAPC16
hsa-miR-125b-5p	miR-125b-5p (and other miRNAs w/seed CCCUGAG)	5.009	TarBase	Experimentally Observed	APLN
hsa-miR-125b-5p	miR-125b-5p (and other miRNAs w/seed CCCUGAG)	5.009	TarBase,TargetScan Human	Experimentally Observed,High (predicted)	ARID3A
hsa-miR-125b-5p	miR-125b-5p (and other miRNAs w/seed CCCUGAG)	5.009	TarBase,TargetScan Human,miRecords	Experimentally Observed,High (predicted)	ARID3B
hsa-miR-125b-5p	miR-125b-5p (and other miRNAs w/seed CCCUGAG)	5.009	miRecords	Experimentally Observed	ATP6AP1L	phagosome maturation
hsa-miR-125b-5p	miR-125b-5p (and other miRNAs w/seed CCCUGAG)	5.009	miRecords	Experimentally Observed	B3GALT4
hsa-miR-125b-5p	miR-125b-5p (and other miRNAs w/seed CCCUGAG)	5.009	Ingenuity Expert Findings,TargetScan Human,miRecords	Experimentally Observed,High (predicted)	BAK1	Apoptosis Signaling,Induction of Apoptosis by HIV1,Interferon Signaling,Molecular Mechanisms of Cancer
hsa-miR-125b-5p	miR-125b-5p (and other miRNAs w/seed CCCUGAG)	5.009	TargetScan Human,miRecords	Experimentally Observed,High (predicted)	BMF
hsa-miR-125b-5p	miR-125b-5p (and other miRNAs w/seed CCCUGAG)	5.009	TargetScan Human,miRecords	Experimentally Observed,High (predicted)	BMPR1B	BMP signaling pathway,Cardiomyocyte Differentiation via BMP Receptors,Factors Promoting Cardiogenesis in Vertebrates,Molecular Mechanisms of Cancer,NF-κB Signaling,PTEN Signaling,Role of NANOG in Mammalian Embryonic Stem Cell Pluripotency,STAT3 Pathway,TGF-β Signaling
hsa-miR-125b-5p	miR-125b-5p (and other miRNAs w/seed CCCUGAG)	5.009	Ingenuity Expert Findings,TargetScan Human	Experimentally Observed,High (predicted)	C10orf54
hsa-miR-125b-5p	miR-125b-5p (and other miRNAs w/seed CCCUGAG)	5.009	miRecords	Experimentally Observed	CASP6	Apoptosis Signaling,Cytotoxic T Lymphocyte-mediated Apoptosis of Target Cells,Death Receptor Signaling,Endothelin-1 Signaling,Huntington's Disease Signaling,Molecular Mechanisms of Cancer,p53 Signaling,Role of Oct4 in Mammalian Embryonic Stem Cell Pluripotency,Sphingosine-1-phosphate Signaling,TNFR1 Signaling,Tumoricidal Function of Hepatic Natural Killer Cells,TWEAK Signaling
hsa-miR-125b-5p	miR-125b-5p (and other miRNAs w/seed CCCUGAG)	5.009	miRecords	Experimentally Observed	CASP7	Amyotrophic Lateral Sclerosis Signaling,Apoptosis Signaling,Cytotoxic T Lymphocyte-mediated Apoptosis of Target Cells,Death Receptor Signaling,Endoplasmic Reticulum Stress Pathway,Endothelin-1 Signaling,Huntington's Disease Signaling,Molecular Mechanisms of Cancer,PEDF Signaling,Sphingosine-1-phosphate Signaling,TNFR1 Signaling,Tumoricidal Function of Hepatic Natural Killer Cells,TWEAK Signaling
hsa-miR-125b-5p	miR-125b-5p (and other miRNAs w/seed CCCUGAG)	5.009	Ingenuity Expert Findings	Experimentally Observed	CBFB
hsa-miR-125b-5p	miR-125b-5p (and other miRNAs w/seed CCCUGAG)	5.009	miRecords	Experimentally Observed	CBLN2
hsa-miR-125b-5p	miR-125b-5p (and other miRNAs w/seed CCCUGAG)	5.009	TargetScan Human,miRecords	Experimentally Observed,High (predicted)	CBX7
hsa-miR-125b-5p	miR-125b-5p (and other miRNAs w/seed CCCUGAG)	5.009	Ingenuity Expert Findings,TargetScan Human	Experimentally Observed,High (predicted)	CCR5	CCR5 Signaling in Macrophages,Chemokine Signaling,Hepatic Fibrosis / Hepatic Stellate Cell Activation,IL-10 Signaling,NF-κB Activation by Viruses,Pathogenesis of Multiple Sclerosis,Role of Hypercytokinemia/hyperchemokinemia in the Pathogenesis of Influenza,Role of PI3K/AKT Signaling in the Pathogenesis of Influenza
hsa-miR-125b-5p	miR-125b-5p (and other miRNAs w/seed CCCUGAG)	5.009	miRecords	Experimentally Observed	CDC25A	3-phosphoinositide Biosynthesis,3-phosphoinositide Degradation,ATM Signaling,Cell Cycle: G1/S Checkpoint Regulation,Cyclins and Cell Cycle Regulation,D-myo-inositol (1,4,5,6)-Tetrakisphosphate Biosynthesis,D-myo-inositol (3,4,5,6)-tetrakisphosphate Biosynthesis,D-myo-inositol-5-phosphate Metabolism,Estrogen-mediated S-phase Entry,Mitotic Roles of Polo-Like Kinase,Molecular Mechanisms of Cancer,Pr…
hsa-miR-125b-5p	miR-125b-5p (and other miRNAs w/seed CCCUGAG)	5.009	Ingenuity Expert Findings,TargetScan Human	Experimentally Observed,High (predicted)	CDH5	Agranulocyte Adhesion and Diapedesis,Granulocyte Adhesion and Diapedesis,Gα12/13 Signaling,Leukocyte Extravasation Signaling,RhoGDI Signaling,Signaling by Rho Family GTPases,Wnt/β-catenin Signaling
hsa-miR-125b-5p	miR-125b-5p (and other miRNAs w/seed CCCUGAG)	5.009	miRecords	Experimentally Observed	CDK6	Aryl Hydrocarbon Receptor Signaling,Cell Cycle Control of Chromosomal Replication,Cell Cycle: G1/S Checkpoint Regulation,Chronic Myeloid Leukemia Signaling,Cyclins and Cell Cycle Regulation,Glioblastoma Multiforme Signaling,Glioma Signaling,HER-2 Signaling in Breast Cancer,Hereditary Breast Cancer Signaling,Molecular Mechanisms of Cancer,Non-Small Cell Lung Cancer Signaling,Pyridoxal 5'-phosphate…
hsa-miR-125b-5p	miR-125b-5p (and other miRNAs w/seed CCCUGAG)	5.009	miRecords	Experimentally Observed	CDKN2A	Adipogenesis pathway,Aryl Hydrocarbon Receptor Signaling,Bladder Cancer Signaling,Cell Cycle: G1/S Checkpoint Regulation,Cell Cycle: G2/M DNA Damage Checkpoint Regulation,Chronic Myeloid Leukemia Signaling,Cyclins and Cell Cycle Regulation,Glioblastoma Multiforme Signaling,Glioma Signaling,HGF Signaling,Melanoma Signaling,Molecular Mechanisms of Cancer,Myc Mediated Apoptosis Signaling,Non-Small C…
hsa-miR-125b-5p	miR-125b-5p (and other miRNAs w/seed CCCUGAG)	5.009	miRecords	Experimentally Observed	CEBPG	Role of Macrophages, Fibroblasts and Endothelial Cells in Rheumatoid Arthritis,Unfolded protein response
hsa-miR-125b-5p	miR-125b-5p (and other miRNAs w/seed CCCUGAG)	5.009	miRecords	Experimentally Observed	CYP1A1	Acetone Degradation I (to Methylglyoxal),Aryl Hydrocarbon Receptor Signaling,Bupropion Degradation,Estrogen Biosynthesis,Melatonin Degradation I,Nicotine Degradation II,Nicotine Degradation III,Superpathway of Melatonin Degradation,Xenobiotic Metabolism Signaling
hsa-miR-125b-5p	miR-125b-5p (and other miRNAs w/seed CCCUGAG)	5.009	TarBase	Experimentally Observed	DDX19B
hsa-miR-125b-5p	miR-125b-5p (and other miRNAs w/seed CCCUGAG)	5.009	TargetScan Human,miRecords	Experimentally Observed,High (predicted)	DICER1
hsa-miR-125b-5p	miR-125b-5p (and other miRNAs w/seed CCCUGAG)	5.009	miRecords	Experimentally Observed	DIO3	Thyroid Hormone Metabolism I (via Deiodination),Thyroid Hormone Metabolism II (via Conjugation and/or Degradation),Thyronamine and Iodothyronamine Metabolism,TR/RXR Activation
hsa-miR-125b-5p	miR-125b-5p (and other miRNAs w/seed CCCUGAG)	5.009	TarBase,TargetScan Human	Experimentally Observed,High (predicted)	DUS1L
hsa-miR-125b-5p	miR-125b-5p (and other miRNAs w/seed CCCUGAG)	5.009	Ingenuity Expert Findings,TargetScan Human	Experimentally Observed,High (predicted)	E2F3	Breast Cancer Regulation by Stathmin1,Cell Cycle Regulation by BTG Family Proteins,Cell Cycle: G1/S Checkpoint Regulation,Chronic Myeloid Leukemia Signaling,Cyclins and Cell Cycle Regulation,Estrogen-mediated S-phase Entry,Glioblastoma Multiforme Signaling,Glioma Signaling,Molecular Mechanisms of Cancer,Pancreatic Adenocarcinoma Signaling,Role of BRCA1 in DNA Damage Response,Role of CHK Proteins …
hsa-miR-125b-5p	miR-125b-5p (and other miRNAs w/seed CCCUGAG)	5.009	TargetScan Human,miRecords	Experimentally Observed,High (predicted)	ELAVL1	AMPK Signaling,VEGF Signaling
hsa-miR-125b-5p	miR-125b-5p (and other miRNAs w/seed CCCUGAG)	5.009	TarBase,TargetScan Human	Experimentally Observed,High (predicted)	ENTPD4
hsa-miR-125b-5p	miR-125b-5p (and other miRNAs w/seed CCCUGAG)	5.009	TargetScan Human,miRecords	Experimentally Observed,Moderate (predicted)	ERBB2	3-phosphoinositide Biosynthesis,Agrin Interactions at Neuromuscular Junction,Axonal Guidance Signaling,Bladder Cancer Signaling,Endometrial Cancer Signaling,ErbB Signaling,ErbB2-ErbB3 Signaling,HER-2 Signaling in Breast Cancer,Neuregulin Signaling,Non-Small Cell Lung Cancer Signaling,Pancreatic Adenocarcinoma Signaling,Superpathway of Inositol Phosphate Compounds
hsa-miR-125b-5p	miR-125b-5p (and other miRNAs w/seed CCCUGAG)	5.009	TargetScan Human,miRecords	Experimentally Observed,High (predicted)	ERBB3	3-phosphoinositide Biosynthesis,Agrin Interactions at Neuromuscular Junction,ErbB Signaling,ErbB2-ErbB3 Signaling,HER-2 Signaling in Breast Cancer,Neuregulin Signaling,Superpathway of Inositol Phosphate Compounds
hsa-miR-125b-5p	miR-125b-5p (and other miRNAs w/seed CCCUGAG)	5.009	miRecords	Experimentally Observed	FAM19A1
hsa-miR-125b-5p	miR-125b-5p (and other miRNAs w/seed CCCUGAG)	5.009	TargetScan Human,miRecords	Experimentally Observed,Moderate (predicted)	GPR160
hsa-miR-125b-5p	miR-125b-5p (and other miRNAs w/seed CCCUGAG)	5.009	Ingenuity Expert Findings,TargetScan Human	Experimentally Observed,Moderate (predicted)	GSS	Glutathione Biosynthesis,γ-glutamyl Cycle
hsa-miR-125b-5p	miR-125b-5p (and other miRNAs w/seed CCCUGAG)	5.009	miRecords	Experimentally Observed	H3F3A/H3F3B	ERK/MAPK Signaling,Estrogen Receptor Signaling,p38 MAPK Signaling,Protein Kinase A Signaling,UVB-Induced MAPK Signaling
hsa-miR-125b-5p	miR-125b-5p (and other miRNAs w/seed CCCUGAG)	5.009	miRecords	Experimentally Observed	HIST1H4A
hsa-miR-125b-5p	miR-125b-5p (and other miRNAs w/seed CCCUGAG)	5.009	Ingenuity Expert Findings,TargetScan Human	Experimentally Observed,High (predicted)	HK2	GDP-glucose Biosynthesis,Glucose and Glucose-1-phosphate Degradation,Trehalose Degradation II (Trehalase),UDP-N-acetyl-D-galactosamine Biosynthesis II
hsa-miR-125b-5p	miR-125b-5p (and other miRNAs w/seed CCCUGAG)	5.009	miRecords	Experimentally Observed	ID1	Mouse Embryonic Stem Cell Pluripotency
hsa-miR-125b-5p	miR-125b-5p (and other miRNAs w/seed CCCUGAG)	5.009	miRecords	Experimentally Observed	ID2	Mouse Embryonic Stem Cell Pluripotency,Regulation of the Epithelial-Mesenchymal Transition Pathway
hsa-miR-125b-5p	miR-125b-5p (and other miRNAs w/seed CCCUGAG)	5.009	miRecords	Experimentally Observed	ID3	Mouse Embryonic Stem Cell Pluripotency
hsa-miR-125b-5p	miR-125b-5p (and other miRNAs w/seed CCCUGAG)	5.009	TargetScan Human,miRecords	Experimentally Observed,Moderate (predicted)	IGFBP3	Growth Hormone Signaling,Hepatic Fibrosis / Hepatic Stellate Cell Activation,IGF-1 Signaling,RAR Activation,VDR/RXR Activation
hsa-miR-125b-5p	miR-125b-5p (and other miRNAs w/seed CCCUGAG)	5.009	Ingenuity Expert Findings,TargetScan Human	Experimentally Observed,High (predicted)	IKZF4
hsa-miR-125b-5p	miR-125b-5p (and other miRNAs w/seed CCCUGAG)	5.009	miRecords	Experimentally Observed	IL1RN	Acute Phase Response Signaling,Agranulocyte Adhesion and Diapedesis,Altered T Cell and B Cell Signaling in Rheumatoid Arthritis,Atherosclerosis Signaling,Cholecystokinin/Gastrin-mediated Signaling,Communication between Innate and Adaptive Immune Cells,Dendritic Cell Maturation,FXR/RXR Activation,Glucocorticoid Receptor Signaling,Graft-versus-Host Disease Signaling,Granulocyte Adhesion and Diapede…
hsa-miR-125b-5p	miR-125b-5p (and other miRNAs w/seed CCCUGAG)	5.009	miRecords	Experimentally Observed	JARID2	Role of Oct4 in Mammalian Embryonic Stem Cell Pluripotency
hsa-miR-125b-5p	miR-125b-5p (and other miRNAs w/seed CCCUGAG)	5.009	Ingenuity Expert Findings,TargetScan Human	Experimentally Observed,High (predicted)	KLF13
hsa-miR-125b-5p	miR-125b-5p (and other miRNAs w/seed CCCUGAG)	5.009	miRecords	Experimentally Observed	KRT19
hsa-miR-125b-5p	miR-125b-5p (and other miRNAs w/seed CCCUGAG)	5.009	TarBase,TargetScan Human,miRecords	Experimentally Observed,High (predicted)	LIN28A
hsa-miR-125b-5p	miR-125b-5p (and other miRNAs w/seed CCCUGAG)	5.009	Ingenuity Expert Findings,TargetScan Human	Experimentally Observed,High (predicted)	LIPA
hsa-miR-125b-5p	miR-125b-5p (and other miRNAs w/seed CCCUGAG)	5.009	miRecords	Experimentally Observed	MAN1A1
hsa-miR-125b-5p	miR-125b-5p (and other miRNAs w/seed CCCUGAG)	5.009	TarBase,TargetScan Human	Experimentally Observed,High (predicted)	MAP2K7	Acute Myeloid Leukemia Signaling,Acute Phase Response Signaling,Apoptosis Signaling,April Mediated Signaling,B Cell Activating Factor Signaling,B Cell Receptor Signaling,Cardiac Hypertrophy Signaling,CD27 Signaling in Lymphocytes,CD40 Signaling,Death Receptor Signaling,EGF Signaling,Fc Epsilon RI Signaling,Germ Cell-Sertoli Cell Junction Signaling,Glucocorticoid Receptor Signaling,GNRH Signaling,…
hsa-miR-125b-5p	miR-125b-5p (and other miRNAs w/seed CCCUGAG)	5.009	Ingenuity Expert Findings	Experimentally Observed	MAZ
hsa-miR-125b-5p	miR-125b-5p (and other miRNAs w/seed CCCUGAG)	5.009	Ingenuity Expert Findings	Experimentally Observed	MYD88	Acute Phase Response Signaling,Dendritic Cell Maturation,Hepatic Cholestasis,IL-1 Signaling,IL-12 Signaling and Production in Macrophages,Inflammasome pathway,iNOS Signaling,LPS/IL-1 Mediated Inhibition of RXR Function,NF-κB Signaling,Role of Macrophages, Fibroblasts and Endothelial Cells in Rheumatoid Arthritis,Role of Pattern Recognition Receptors in Recognition of Bacteria and Viruses,Toll-lik…
hsa-miR-125b-5p	miR-125b-5p (and other miRNAs w/seed CCCUGAG)	5.009	miRecords	Experimentally Observed	PCDHB10
hsa-miR-125b-5p	miR-125b-5p (and other miRNAs w/seed CCCUGAG)	5.009	Ingenuity Expert Findings,TargetScan Human	Experimentally Observed,High (predicted)	PCTP
hsa-miR-125b-5p	miR-125b-5p (and other miRNAs w/seed CCCUGAG)	5.009	miRecords	Experimentally Observed	PERP	p53 Signaling
hsa-miR-125b-5p	miR-125b-5p (and other miRNAs w/seed CCCUGAG)	5.009	miRecords	Experimentally Observed	PIGR
hsa-miR-125b-5p	miR-125b-5p (and other miRNAs w/seed CCCUGAG)	5.009	TarBase	Experimentally Observed	PPT2
hsa-miR-125b-5p	miR-125b-5p (and other miRNAs w/seed CCCUGAG)	5.009	TarBase,TargetScan Human	Experimentally Observed,High (predicted)	RABL6
hsa-miR-125b-5p	miR-125b-5p (and other miRNAs w/seed CCCUGAG)	5.009	miRecords	Experimentally Observed	RBM8A
hsa-miR-125b-5p	miR-125b-5p (and other miRNAs w/seed CCCUGAG)	5.009	TarBase	Experimentally Observed	RHEBL1
hsa-miR-125b-5p	miR-125b-5p (and other miRNAs w/seed CCCUGAG)	5.009	Ingenuity Expert Findings,TargetScan Human	Experimentally Observed,High (predicted)	SCD	LXR/RXR Activation,Oleate Biosynthesis II (Animals),PXR/RXR Activation
hsa-miR-125b-5p	miR-125b-5p (and other miRNAs w/seed CCCUGAG)	5.009	TargetScan Human,miRecords	Experimentally Observed,High (predicted)	SGPL1
hsa-miR-125b-5p	miR-125b-5p (and other miRNAs w/seed CCCUGAG)	5.009	miRecords	Experimentally Observed	SMO	Adipogenesis pathway,Axonal Guidance Signaling,Basal Cell Carcinoma Signaling,Colorectal Cancer Metastasis Signaling,Corticotropin Releasing Hormone Signaling,Factors Promoting Cardiogenesis in Vertebrates,Glioblastoma Multiforme Signaling,Human Embryonic Stem Cell Pluripotency,Molecular Mechanisms of Cancer,Mouse Embryonic Stem Cell Pluripotency,Ovarian Cancer Signaling,PCP pathway,Protein Kinas…
hsa-miR-125b-5p	miR-125b-5p (and other miRNAs w/seed CCCUGAG)	5.009	TargetScan Human,miRecords	Experimentally Observed,High (predicted)	ST18
hsa-miR-125b-5p	miR-125b-5p (and other miRNAs w/seed CCCUGAG)	5.009	miRecords	Experimentally Observed	TENM2
hsa-miR-125b-5p	miR-125b-5p (and other miRNAs w/seed CCCUGAG)	5.009	TarBase,TargetScan Human	Experimentally Observed,High (predicted)	TOR2A
hsa-miR-125b-5p	miR-125b-5p (and other miRNAs w/seed CCCUGAG)	5.009	Ingenuity Expert Findings,TargetScan Human,miRecords	Experimentally Observed,Moderate (predicted)	TP53	Adipogenesis pathway,Amyotrophic Lateral Sclerosis Signaling,Apoptosis Signaling,Aryl Hydrocarbon Receptor Signaling,ATM Signaling,Basal Cell Carcinoma Signaling,Bladder Cancer Signaling,Breast Cancer Regulation by Stathmin1,Cancer Drug Resistance By Drug Efflux,Cell Cycle: G1/S Checkpoint Regulation,Cell Cycle: G2/M DNA Damage Checkpoint Regulation,Chronic Myeloid Leukemia Signaling,Colorectal C…
hsa-miR-125b-5p	miR-125b-5p (and other miRNAs w/seed CCCUGAG)	5.009	miRecords	Experimentally Observed	TSPAN8
hsa-miR-125b-5p	miR-125b-5p (and other miRNAs w/seed CCCUGAG)	5.009	miRecords	Experimentally Observed	UBE2I	Glucocorticoid Receptor Signaling,Hypoxia Signaling in the Cardiovascular System,Protein Ubiquitination Pathway
hsa-miR-125b-5p	miR-125b-5p (and other miRNAs w/seed CCCUGAG)	5.009	miRecords	Experimentally Observed	UGT2B15	Melatonin Degradation I,Nicotine Degradation II,Nicotine Degradation III,Serotonin Degradation,Superpathway of Melatonin Degradation,Thyroid Hormone Metabolism II (via Conjugation and/or Degradation),Xenobiotic Metabolism Signaling
hsa-miR-125b-5p	miR-125b-5p (and other miRNAs w/seed CCCUGAG)	5.009	miRecords	Experimentally Observed	UGT2B17	Melatonin Degradation I,Nicotine Degradation II,Nicotine Degradation III,Serotonin Degradation,Superpathway of Melatonin Degradation,Thyroid Hormone Metabolism II (via Conjugation and/or Degradation),Xenobiotic Metabolism Signaling
hsa-miR-125b-5p	miR-125b-5p (and other miRNAs w/seed CCCUGAG)	5.009	miRecords	Experimentally Observed	UGT2B28	Melatonin Degradation I,Nicotine Degradation II,Nicotine Degradation III,Serotonin Degradation,Superpathway of Melatonin Degradation,Thyroid Hormone Metabolism II (via Conjugation and/or Degradation),Xenobiotic Metabolism Signaling
hsa-miR-125b-5p	miR-125b-5p (and other miRNAs w/seed CCCUGAG)	5.009	Ingenuity Expert Findings,TargetScan Human	Experimentally Observed,High (predicted)	UVRAG
hsa-miR-125b-5p	miR-125b-5p (and other miRNAs w/seed CCCUGAG)	5.009	TarBase,TargetScan Human	Experimentally Observed,High (predicted)	ZNF385A
hsa-miR-130a-3p	miR-130a-3p (and other miRNAs w/seed AGUGCAA)	3.271	Ingenuity Expert Findings,TargetScan Human	Experimentally Observed,High (predicted)	ATG2B
hsa-miR-130a-3p	miR-130a-3p (and other miRNAs w/seed AGUGCAA)	3.271	TarBase,TargetScan Human,miRecords	Experimentally Observed,High (predicted),Moderate (predicted)	CSF1	Altered T Cell and B Cell Signaling in Rheumatoid Arthritis,Atherosclerosis Signaling,Hematopoiesis from Multipotent Stem Cells,Hematopoiesis from Pluripotent Stem Cells,Hepatic Fibrosis / Hepatic Stellate Cell Activation,Macropinocytosis Signaling,MSP-RON Signaling Pathway,Role of Macrophages, Fibroblasts and Endothelial Cells in Rheumatoid Arthritis,Role of Osteoblasts, Osteoclasts and Chondroc…
hsa-miR-130a-3p	miR-130a-3p (and other miRNAs w/seed AGUGCAA)	3.271	Ingenuity Expert Findings,TargetScan Human	Experimentally Observed,High (predicted)	DICER1
hsa-miR-130a-3p	miR-130a-3p (and other miRNAs w/seed AGUGCAA)	3.271	TarBase,TargetScan Human,miRecords	Experimentally Observed,High (predicted)	HOXA5
hsa-miR-130a-3p	miR-130a-3p (and other miRNAs w/seed AGUGCAA)	3.271	TarBase,TargetScan Human,miRecords	Experimentally Observed,High (predicted)	MAFB
hsa-miR-130a-3p	miR-130a-3p (and other miRNAs w/seed AGUGCAA)	3.271	TarBase,TargetScan Human,miRecords	Experimentally Observed,High (predicted)	MEOX2
hsa-miR-130a-3p	miR-130a-3p (and other miRNAs w/seed AGUGCAA)	3.271	Ingenuity Expert Findings,TargetScan Human	Experimentally Observed,High (predicted)	SMAD4	Antiproliferative Role of TOB in T Cell Signaling,BMP signaling pathway,Cardiomyocyte Differentiation via BMP Receptors,Cell Cycle: G1/S Checkpoint Regulation,Chronic Myeloid Leukemia Signaling,Colorectal Cancer Metastasis Signaling,Factors Promoting Cardiogenesis in Vertebrates,Glucocorticoid Receptor Signaling,Hepatic Fibrosis / Hepatic Stellate Cell Activation,HIPPO signaling,Human Embryonic S…
hsa-miR-130a-3p	miR-130a-3p (and other miRNAs w/seed AGUGCAA)	3.271	TarBase	Experimentally Observed	TAC1	Neuropathic Pain Signaling In Dorsal Horn Neurons,Neuroprotective Role of THOP1 in Alzheimer's Disease
hsa-miR-130a-3p	miR-130a-3p (and other miRNAs w/seed AGUGCAA)	3.271	TargetScan Human,miRecords	Experimentally Observed,High (predicted)	ZFPM2
hsa-miR-132-3p	miR-132-3p (and other miRNAs w/seed AACAGUC)	5.597	Ingenuity Expert Findings,TarBase,TargetScan Human,miRecords	Experimentally Observed,High (predicted)	ARHGAP32
hsa-miR-132-3p	miR-132-3p (and other miRNAs w/seed AACAGUC)	5.597	miRecords	Experimentally Observed	CAPN8	Amyloid Processing,Amyotrophic Lateral Sclerosis Signaling,Apoptosis Signaling,FAK Signaling,Huntington's Disease Signaling,Integrin Signaling,nNOS Signaling in Neurons,Regulation of Cellular Mechanics by Calpain Protease
hsa-miR-132-3p	miR-132-3p (and other miRNAs w/seed AACAGUC)	5.597	Ingenuity Expert Findings,TargetScan Human	Experimentally Observed,High (predicted)	HBEGF	ErbB Signaling,G Beta Gamma Signaling,IL-8 Signaling,Neuregulin Signaling,Pancreatic Adenocarcinoma Signaling,Role of Tissue Factor in Cancer
hsa-miR-132-3p	miR-132-3p (and other miRNAs w/seed AACAGUC)	5.597	TargetScan Human,miRecords	Experimentally Observed,High (predicted)	MECP2	DNA Methylation and Transcriptional Repression Signaling
hsa-miR-132-3p	miR-132-3p (and other miRNAs w/seed AACAGUC)	5.597	miRecords	Experimentally Observed	MMP9	Agranulocyte Adhesion and Diapedesis,Airway Pathology in Chronic Obstructive Pulmonary Disease,Atherosclerosis Signaling,Axonal Guidance Signaling,Bladder Cancer Signaling,Colorectal Cancer Metastasis Signaling,Glioma Invasiveness Signaling,Granulocyte Adhesion and Diapedesis,Hepatic Fibrosis / Hepatic Stellate Cell Activation,HIF1α Signaling,IL-8 Signaling,ILK Signaling,Inhibition of Angiogenesi…
hsa-miR-132-3p	miR-132-3p (and other miRNAs w/seed AACAGUC)	5.597	TarBase	Experimentally Observed	PGC
hsa-miR-132-3p	miR-132-3p (and other miRNAs w/seed AACAGUC)	5.597	Ingenuity Expert Findings,TargetScan Human	Experimentally Observed,High (predicted)	RB1	Antiproliferative Role of TOB in T Cell Signaling,Aryl Hydrocarbon Receptor Signaling,Bladder Cancer Signaling,Cell Cycle Regulation by BTG Family Proteins,Cell Cycle: G1/S Checkpoint Regulation,Chronic Myeloid Leukemia Signaling,Cyclins and Cell Cycle Regulation,Estrogen-mediated S-phase Entry,Glioblastoma Multiforme Signaling,Glioma Signaling,Hereditary Breast Cancer Signaling,Melanoma Signalin…
hsa-miR-132-3p	miR-132-3p (and other miRNAs w/seed AACAGUC)	5.597	Ingenuity Expert Findings,TargetScan Human	Experimentally Observed,High (predicted)	SOX4	Wnt/β-catenin Signaling
hsa-miR-132-3p	miR-132-3p (and other miRNAs w/seed AACAGUC)	5.597	miRecords	Experimentally Observed	TJP1	Germ Cell-Sertoli Cell Junction Signaling,Sertoli Cell-Sertoli Cell Junction Signaling,Tight Junction Signaling
hsa-miR-132-3p	miR-132-3p (and other miRNAs w/seed AACAGUC)	5.597	Ingenuity Expert Findings,TargetScan Human	Experimentally Observed,High (predicted)	TLN2	Actin Cytoskeleton Signaling,Crosstalk between Dendritic Cells and Natural Killer Cells,ERK/MAPK Signaling,FAK Signaling,Fcγ Receptor-mediated Phagocytosis in Macrophages and Monocytes,Integrin Signaling,Paxillin Signaling,Regulation of Cellular Mechanics by Calpain Protease
hsa-miR-424-5p	miR-16-5p (and other miRNAs w/seed AGCAGCA)	4.689	TarBase	Experimentally Observed	ABCF2
hsa-miR-424-5p	miR-16-5p (and other miRNAs w/seed AGCAGCA)	4.689	TarBase	Experimentally Observed	ABHD10
hsa-miR-424-5p	miR-16-5p (and other miRNAs w/seed AGCAGCA)	4.689	TarBase	Experimentally Observed	ACP2	NAD Phosphorylation and Dephosphorylation,NAD Salvage Pathway II
hsa-miR-424-5p	miR-16-5p (and other miRNAs w/seed AGCAGCA)	4.689	TargetScan Human,miRecords	Experimentally Observed,High (predicted)	ACTR1A
hsa-miR-424-5p	miR-16-5p (and other miRNAs w/seed AGCAGCA)	4.689	TarBase	Experimentally Observed	ADSS	Cardiac Hypertrophy Signaling,Purine Nucleotides De Novo Biosynthesis II
hsa-miR-424-5p	miR-16-5p (and other miRNAs w/seed AGCAGCA)	4.689	miRecords	Experimentally Observed	ANAPC16
hsa-miR-424-5p	miR-16-5p (and other miRNAs w/seed AGCAGCA)	4.689	Ingenuity Expert Findings,TargetScan Human	Experimentally Observed,High (predicted)	ANLN	RhoA Signaling
hsa-miR-424-5p	miR-16-5p (and other miRNAs w/seed AGCAGCA)	4.689	TarBase,TargetScan Human	Experimentally Observed,High (predicted)	ARHGDIA	Regulation of Actin-based Motility by Rho,RhoGDI Signaling
hsa-miR-424-5p	miR-16-5p (and other miRNAs w/seed AGCAGCA)	4.689	TargetScan Human,miRecords	Experimentally Observed,High (predicted)	ARL2
hsa-miR-424-5p	miR-16-5p (and other miRNAs w/seed AGCAGCA)	4.689	miRecords	Experimentally Observed	ASXL2
hsa-miR-424-5p	miR-16-5p (and other miRNAs w/seed AGCAGCA)	4.689	Ingenuity Expert Findings,TargetScan Human	Experimentally Observed,Moderate (predicted)	ATF6	Cardiac Hypertrophy Signaling,Endoplasmic Reticulum Stress Pathway,PI3K Signaling in B Lymphocytes,Unfolded protein response
hsa-miR-424-5p	miR-16-5p (and other miRNAs w/seed AGCAGCA)	4.689	TarBase,TargetScan Human	Experimentally Observed,High (predicted)	ATG9A	autophagy
hsa-miR-424-5p	miR-16-5p (and other miRNAs w/seed AGCAGCA)	4.689	Ingenuity Expert Findings,TarBase,TargetScan Human,miRecords	Experimentally Observed,High (predicted)	BCL2	Amyotrophic Lateral Sclerosis Signaling,Apoptosis Signaling,autophagy,Ceramide Signaling,Cytotoxic T Lymphocyte-mediated Apoptosis of Target Cells,Death Receptor Signaling,Docosahexaenoic Acid (DHA) Signaling,Glucocorticoid Receptor Signaling,Hepatic Fibrosis / Hepatic Stellate Cell Activation,IL-8 Signaling,Induction of Apoptosis by HIV1,Interferon Signaling,Melanocyte Development and Pigmentati…
hsa-miR-424-5p	miR-16-5p (and other miRNAs w/seed AGCAGCA)	4.689	Ingenuity Expert Findings,TargetScan Human,miRecords	Experimentally Observed,High (predicted)	BCL2L2
hsa-miR-424-5p	miR-16-5p (and other miRNAs w/seed AGCAGCA)	4.689	TargetScan Human,miRecords	Experimentally Observed,High (predicted)	BDNF	Axonal Guidance Signaling,CDK5 Signaling,Corticotropin Releasing Hormone Signaling,Human Embryonic Stem Cell Pluripotency,Huntington's Disease Signaling,Neuropathic Pain Signaling In Dorsal Horn Neurons,Neurotrophin/TRK Signaling,PEDF Signaling,Thyroid Cancer Signaling
hsa-miR-424-5p	miR-16-5p (and other miRNAs w/seed AGCAGCA)	4.689	miRecords	Experimentally Observed	BMI1	Cell Cycle: G1/S Checkpoint Regulation,Role of Oct4 in Mammalian Embryonic Stem Cell Pluripotency
hsa-miR-424-5p	miR-16-5p (and other miRNAs w/seed AGCAGCA)	4.689	miRecords	Experimentally Observed	C17orf80
hsa-miR-424-5p	miR-16-5p (and other miRNAs w/seed AGCAGCA)	4.689	TarBase	Experimentally Observed	C1orf56
hsa-miR-424-5p	miR-16-5p (and other miRNAs w/seed AGCAGCA)	4.689	miRecords	Experimentally Observed	C2orf74
hsa-miR-424-5p	miR-16-5p (and other miRNAs w/seed AGCAGCA)	4.689	TarBase,TargetScan Human	Experimentally Observed,Moderate (predicted)	CA12
hsa-miR-424-5p	miR-16-5p (and other miRNAs w/seed AGCAGCA)	4.689	TarBase	Experimentally Observed	CACNA2D1
hsa-miR-424-5p	miR-16-5p (and other miRNAs w/seed AGCAGCA)	4.689	miRecords	Experimentally Observed	CADM1
hsa-miR-424-5p	miR-16-5p (and other miRNAs w/seed AGCAGCA)	4.689	TargetScan Human,miRecords	Experimentally Observed,High (predicted)	CAPRIN1
hsa-miR-424-5p	miR-16-5p (and other miRNAs w/seed AGCAGCA)	4.689	miRecords	Experimentally Observed	CARD8
hsa-miR-424-5p	miR-16-5p (and other miRNAs w/seed AGCAGCA)	4.689	Ingenuity Expert Findings,TargetScan Human,miRecords	Experimentally Observed,High (predicted)	CCND1	Acute Myeloid Leukemia Signaling,AMPK Signaling,Androgen Signaling,Aryl Hydrocarbon Receptor Signaling,Bladder Cancer Signaling,Cell Cycle Regulation by BTG Family Proteins,Cell Cycle: G1/S Checkpoint Regulation,Chronic Myeloid Leukemia Signaling,Colorectal Cancer Metastasis Signaling,Cyclins and Cell Cycle Regulation,Endometrial Cancer Signaling,ErbB2-ErbB3 Signaling,Estrogen-Dependent Breast Ca…
hsa-miR-424-5p	miR-16-5p (and other miRNAs w/seed AGCAGCA)	4.689	TargetScan Human,miRecords	Experimentally Observed,High (predicted)	CCND3	Aryl Hydrocarbon Receptor Signaling,Cell Cycle: G1/S Checkpoint Regulation,Cyclins and Cell Cycle Regulation,GADD45 Signaling,IL-8 Signaling,Molecular Mechanisms of Cancer
hsa-miR-424-5p	miR-16-5p (and other miRNAs w/seed AGCAGCA)	4.689	Ingenuity Expert Findings,TargetScan Human,miRecords	Experimentally Observed,High (predicted)	CCNE1	Antiproliferative Role of TOB in T Cell Signaling,Aryl Hydrocarbon Receptor Signaling,Breast Cancer Regulation by Stathmin1,Cell Cycle Regulation by BTG Family Proteins,Cell Cycle: G1/S Checkpoint Regulation,Cyclins and Cell Cycle Regulation,DNA damage-induced 14-3-3σ Signaling,Estrogen-mediated S-phase Entry,Factors Promoting Cardiogenesis in Vertebrates,GADD45 Signaling,Glioblastoma Multiforme …
hsa-miR-424-5p	miR-16-5p (and other miRNAs w/seed AGCAGCA)	4.689	Ingenuity Expert Findings	Experimentally Observed	CCNF	Role of Oct4 in Mammalian Embryonic Stem Cell Pluripotency
hsa-miR-424-5p	miR-16-5p (and other miRNAs w/seed AGCAGCA)	4.689	Ingenuity Expert Findings,TargetScan Human	Experimentally Observed,Moderate (predicted)	CDC14A
hsa-miR-424-5p	miR-16-5p (and other miRNAs w/seed AGCAGCA)	4.689	TargetScan Human,miRecords	Experimentally Observed,High (predicted)	CDC14B	Protein Kinase A Signaling
hsa-miR-424-5p	miR-16-5p (and other miRNAs w/seed AGCAGCA)	4.689	Ingenuity Expert Findings,TargetScan Human	Experimentally Observed,High (predicted)	CDC25A	3-phosphoinositide Biosynthesis,3-phosphoinositide Degradation,ATM Signaling,Cell Cycle: G1/S Checkpoint Regulation,Cyclins and Cell Cycle Regulation,D-myo-inositol (1,4,5,6)-Tetrakisphosphate Biosynthesis,D-myo-inositol (3,4,5,6)-tetrakisphosphate Biosynthesis,D-myo-inositol-5-phosphate Metabolism,Estrogen-mediated S-phase Entry,Mitotic Roles of Polo-Like Kinase,Molecular Mechanisms of Cancer,Pr…
hsa-miR-424-5p	miR-16-5p (and other miRNAs w/seed AGCAGCA)	4.689	TarBase	Experimentally Observed	CDK5RAP1
hsa-miR-424-5p	miR-16-5p (and other miRNAs w/seed AGCAGCA)	4.689	TargetScan Human,miRecords	Experimentally Observed,High (predicted)	CDK6	Aryl Hydrocarbon Receptor Signaling,Cell Cycle Control of Chromosomal Replication,Cell Cycle: G1/S Checkpoint Regulation,Chronic Myeloid Leukemia Signaling,Cyclins and Cell Cycle Regulation,Glioblastoma Multiforme Signaling,Glioma Signaling,HER-2 Signaling in Breast Cancer,Hereditary Breast Cancer Signaling,Molecular Mechanisms of Cancer,Non-Small Cell Lung Cancer Signaling,Pyridoxal 5'-phosphate…
hsa-miR-424-5p	miR-16-5p (and other miRNAs w/seed AGCAGCA)	4.689	miRecords	Experimentally Observed	CENPJ
hsa-miR-424-5p	miR-16-5p (and other miRNAs w/seed AGCAGCA)	4.689	miRecords	Experimentally Observed	CEP63
hsa-miR-424-5p	miR-16-5p (and other miRNAs w/seed AGCAGCA)	4.689	miRecords	Experimentally Observed	CFL2	Actin Cytoskeleton Signaling,Axonal Guidance Signaling,B Cell Receptor Signaling,CCR3 Signaling in Eosinophils,Cdc42 Signaling,Ephrin A Signaling,Ephrin B Signaling,Ephrin Receptor Signaling,Germ Cell-Sertoli Cell Junction Signaling,ILK Signaling,PAK Signaling,Rac Signaling,RhoA Signaling,RhoGDI Signaling,Role of Tissue Factor in Cancer,Semaphorin Signaling in Neurons,Signaling by Rho Family GTPa…
hsa-miR-424-5p	miR-16-5p (and other miRNAs w/seed AGCAGCA)	4.689	Ingenuity Expert Findings,TargetScan Human	Experimentally Observed,High (predicted)	CHEK1	Aryl Hydrocarbon Receptor Signaling,ATM Signaling,Cell Cycle: G2/M DNA Damage Checkpoint Regulation,Hereditary Breast Cancer Signaling,Molecular Mechanisms of Cancer,p53 Signaling,Role of BRCA1 in DNA Damage Response,Role of CHK Proteins in Cell Cycle Checkpoint Control
hsa-miR-424-5p	miR-16-5p (and other miRNAs w/seed AGCAGCA)	4.689	TarBase,TargetScan Human	Experimentally Observed,High (predicted)	CHORDC1
hsa-miR-424-5p	miR-16-5p (and other miRNAs w/seed AGCAGCA)	4.689	TargetScan Human,miRecords	Experimentally Observed,High (predicted)	CLDN12	Agranulocyte Adhesion and Diapedesis,Granulocyte Adhesion and Diapedesis,Leukocyte Extravasation Signaling,Sertoli Cell-Sertoli Cell Junction Signaling,Tight Junction Signaling
hsa-miR-424-5p	miR-16-5p (and other miRNAs w/seed AGCAGCA)	4.689	miRecords	Experimentally Observed	CREBL2
hsa-miR-424-5p	miR-16-5p (and other miRNAs w/seed AGCAGCA)	4.689	miRecords	Experimentally Observed	CRHBP
hsa-miR-424-5p	miR-16-5p (and other miRNAs w/seed AGCAGCA)	4.689	miRecords	Experimentally Observed	CSHL1	Growth Hormone Signaling
hsa-miR-424-5p	miR-16-5p (and other miRNAs w/seed AGCAGCA)	4.689	TarBase,TargetScan Human,miRecords	Experimentally Observed,High (predicted)	DMTF1
hsa-miR-424-5p	miR-16-5p (and other miRNAs w/seed AGCAGCA)	4.689	TarBase,TargetScan Human	Experimentally Observed,High (predicted)	DNAJB4	Aldosterone Signaling in Epithelial Cells,NRF2-mediated Oxidative Stress Response,Protein Ubiquitination Pathway
hsa-miR-424-5p	miR-16-5p (and other miRNAs w/seed AGCAGCA)	4.689	TarBase	Experimentally Observed	DTD1
hsa-miR-424-5p	miR-16-5p (and other miRNAs w/seed AGCAGCA)	4.689	TargetScan Human,miRecords	Experimentally Observed,High (predicted)	E2F3	Breast Cancer Regulation by Stathmin1,Cell Cycle Regulation by BTG Family Proteins,Cell Cycle: G1/S Checkpoint Regulation,Chronic Myeloid Leukemia Signaling,Cyclins and Cell Cycle Regulation,Estrogen-mediated S-phase Entry,Glioblastoma Multiforme Signaling,Glioma Signaling,Molecular Mechanisms of Cancer,Pancreatic Adenocarcinoma Signaling,Role of BRCA1 in DNA Damage Response,Role of CHK Proteins …
hsa-miR-424-5p	miR-16-5p (and other miRNAs w/seed AGCAGCA)	4.689	TargetScan Human,miRecords	Experimentally Observed,Moderate (predicted)	ECHDC1	Ubiquinol-10 Biosynthesis (Eukaryotic)
hsa-miR-424-5p	miR-16-5p (and other miRNAs w/seed AGCAGCA)	4.689	TarBase	Experimentally Observed	EGFR	3-phosphoinositide Biosynthesis,Agrin Interactions at Neuromuscular Junction,Bladder Cancer Signaling,Caveolar-mediated Endocytosis Signaling,Cholecystokinin/Gastrin-mediated Signaling,Colorectal Cancer Metastasis Signaling,EGF Signaling,Epithelial Adherens Junction Signaling,ErbB Signaling,ERK5 Signaling,Estrogen-Dependent Breast Cancer Signaling,FAK Signaling,G Beta Gamma Signaling,Gap Junction…
hsa-miR-424-5p	miR-16-5p (and other miRNAs w/seed AGCAGCA)	4.689	TarBase,TargetScan Human	Experimentally Observed,High (predicted)	EIF4E	Axonal Guidance Signaling,Cardiac Hypertrophy Signaling,EIF2 Signaling,ERK/MAPK Signaling,FLT3 Signaling in Hematopoietic Progenitor Cells,Insulin Receptor Signaling,mTOR Signaling,PI3K/AKT Signaling,Regulation of eIF4 and p70S6K Signaling,Role of Tissue Factor in Cancer,UVB-Induced MAPK Signaling
hsa-miR-424-5p	miR-16-5p (and other miRNAs w/seed AGCAGCA)	4.689	TarBase	Experimentally Observed	F2	Actin Cytoskeleton Signaling,Acute Phase Response Signaling,Clathrin-mediated Endocytosis Signaling,Coagulation System,Extrinsic Prothrombin Activation Pathway,Gα12/13 Signaling,Intrinsic Prothrombin Activation Pathway,p70S6K Signaling,Role of Tissue Factor in Cancer,Thrombin Signaling
hsa-miR-424-5p	miR-16-5p (and other miRNAs w/seed AGCAGCA)	4.689	TargetScan Human,miRecords	Experimentally Observed,Moderate (predicted)	FAM122C
hsa-miR-424-5p	miR-16-5p (and other miRNAs w/seed AGCAGCA)	4.689	miRecords	Experimentally Observed	FAM69A
hsa-miR-424-5p	miR-16-5p (and other miRNAs w/seed AGCAGCA)	4.689	Ingenuity Expert Findings,TarBase,TargetScan Human	Experimentally Observed,High (predicted)	FGF2	Actin Cytoskeleton Signaling,Adipogenesis pathway,Bladder Cancer Signaling,Clathrin-mediated Endocytosis Signaling,FGF Signaling,Hepatic Fibrosis / Hepatic Stellate Cell Activation,Human Embryonic Stem Cell Pluripotency,Regulation of the Epithelial-Mesenchymal Transition Pathway,Role of Macrophages, Fibroblasts and Endothelial Cells in Rheumatoid Arthritis
hsa-miR-424-5p	miR-16-5p (and other miRNAs w/seed AGCAGCA)	4.689	Ingenuity Expert Findings,TargetScan Human	Experimentally Observed,High (predicted)	FGF7	Actin Cytoskeleton Signaling,Bladder Cancer Signaling,Clathrin-mediated Endocytosis Signaling,FGF Signaling,Regulation of the Epithelial-Mesenchymal Transition Pathway
hsa-miR-424-5p	miR-16-5p (and other miRNAs w/seed AGCAGCA)	4.689	Ingenuity Expert Findings,TargetScan Human,miRecords	Experimentally Observed,High (predicted)	FGFR1	14-3-3-mediated Signaling,3-phosphoinositide Biosynthesis,Actin Cytoskeleton Signaling,Acute Myeloid Leukemia Signaling,Adipogenesis pathway,Aldosterone Signaling in Epithelial Cells,AMPK Signaling,Amyotrophic Lateral Sclerosis Signaling,Angiopoietin Signaling,Antiproliferative Role of Somatostatin Receptor 2,Axonal Guidance Signaling,B Cell Receptor Signaling,Breast Cancer Regulation by Stathmin…
hsa-miR-424-5p	miR-16-5p (and other miRNAs w/seed AGCAGCA)	4.689	Ingenuity Expert Findings,TargetScan Human	Experimentally Observed,High (predicted)	FLT3	Acute Myeloid Leukemia Signaling,FLT3 Signaling in Hematopoietic Progenitor Cells
hsa-miR-424-5p	miR-16-5p (and other miRNAs w/seed AGCAGCA)	4.689	TarBase,TargetScan Human	Experimentally Observed,High (predicted)	FNDC3B
hsa-miR-424-5p	miR-16-5p (and other miRNAs w/seed AGCAGCA)	4.689	TarBase,TargetScan Human	Experimentally Observed,High (predicted)	GALNT7
hsa-miR-424-5p	miR-16-5p (and other miRNAs w/seed AGCAGCA)	4.689	TarBase	Experimentally Observed	GFM1
hsa-miR-424-5p	miR-16-5p (and other miRNAs w/seed AGCAGCA)	4.689	TarBase	Experimentally Observed	GFPT1	UDP-N-acetyl-D-glucosamine Biosynthesis II
hsa-miR-424-5p	miR-16-5p (and other miRNAs w/seed AGCAGCA)	4.689	TarBase	Experimentally Observed	GNL3L
hsa-miR-424-5p	miR-16-5p (and other miRNAs w/seed AGCAGCA)	4.689	miRecords	Experimentally Observed	GOLGA5
hsa-miR-424-5p	miR-16-5p (and other miRNAs w/seed AGCAGCA)	4.689	miRecords	Experimentally Observed	GOLPH3L
hsa-miR-424-5p	miR-16-5p (and other miRNAs w/seed AGCAGCA)	4.689	TarBase	Experimentally Observed	GPAM	CDP-diacylglycerol Biosynthesis I,Phosphatidylglycerol Biosynthesis II (Non-plastidic),Triacylglycerol Biosynthesis
hsa-miR-424-5p	miR-16-5p (and other miRNAs w/seed AGCAGCA)	4.689	Ingenuity Expert Findings,TargetScan Human	Experimentally Observed,High (predicted)	GRB10	IGF-1 Signaling,Insulin Receptor Signaling
hsa-miR-424-5p	miR-16-5p (and other miRNAs w/seed AGCAGCA)	4.689	Ingenuity Expert Findings,TargetScan Human	Experimentally Observed,Moderate (predicted)	GRB2	14-3-3-mediated Signaling,3-phosphoinositide Biosynthesis,Actin Cytoskeleton Signaling,Actin Nucleation by ARP-WASP Complex,Acute Myeloid Leukemia Signaling,Acute Phase Response Signaling,Aldosterone Signaling in Epithelial Cells,AMPK Signaling,Amyotrophic Lateral Sclerosis Signaling,Angiopoietin Signaling,Antiproliferative Role of Somatostatin Receptor 2,Axonal Guidance Signaling,B Cell Receptor…
hsa-miR-424-5p	miR-16-5p (and other miRNAs w/seed AGCAGCA)	4.689	TarBase	Experimentally Observed	GSTM4	Aryl Hydrocarbon Receptor Signaling,Glutathione-mediated Detoxification,LPS/IL-1 Mediated Inhibition of RXR Function,NRF2-mediated Oxidative Stress Response,Xenobiotic Metabolism Signaling
hsa-miR-424-5p	miR-16-5p (and other miRNAs w/seed AGCAGCA)	4.689	miRecords	Experimentally Observed	GTF2H1	Adipogenesis pathway,Androgen Signaling,Assembly of RNA Polymerase II Complex,Estrogen Receptor Signaling,Glucocorticoid Receptor Signaling,Nucleotide Excision Repair Pathway,RAR Activation
hsa-miR-424-5p	miR-16-5p (and other miRNAs w/seed AGCAGCA)	4.689	miRecords	Experimentally Observed	H3F3A/H3F3B	ERK/MAPK Signaling,Estrogen Receptor Signaling,p38 MAPK Signaling,Protein Kinase A Signaling,UVB-Induced MAPK Signaling
hsa-miR-424-5p	miR-16-5p (and other miRNAs w/seed AGCAGCA)	4.689	miRecords	Experimentally Observed	HACE1
hsa-miR-424-5p	miR-16-5p (and other miRNAs w/seed AGCAGCA)	4.689	TarBase	Experimentally Observed	HARS	tRNA Charging
hsa-miR-424-5p	miR-16-5p (and other miRNAs w/seed AGCAGCA)	4.689	miRecords	Experimentally Observed	HDHD2
hsa-miR-424-5p	miR-16-5p (and other miRNAs w/seed AGCAGCA)	4.689	TargetScan Human,miRecords	Experimentally Observed,Moderate (predicted)	HERC6
hsa-miR-424-5p	miR-16-5p (and other miRNAs w/seed AGCAGCA)	4.689	TargetScan Human,miRecords	Experimentally Observed,High (predicted)	HMGA1	IL-4 Signaling,iNOS Signaling
hsa-miR-424-5p	miR-16-5p (and other miRNAs w/seed AGCAGCA)	4.689	TarBase	Experimentally Observed	HMOX1	Acute Phase Response Signaling,Antioxidant Action of Vitamin C,Choline Biosynthesis III,Endothelin-1 Signaling,Fcγ Receptor-mediated Phagocytosis in Macrophages and Monocytes,Gαq Signaling,Heme Degradation,IL-10 Signaling,IL-8 Signaling,mTOR Signaling,NRF2-mediated Oxidative Stress Response,Pancreatic Adenocarcinoma Signaling,Phospholipase C Signaling,Phospholipases,Xenobiotic Metabolism Signaling
hsa-miR-424-5p	miR-16-5p (and other miRNAs w/seed AGCAGCA)	4.689	miRecords	Experimentally Observed	HPF1
hsa-miR-424-5p	miR-16-5p (and other miRNAs w/seed AGCAGCA)	4.689	TargetScan Human,miRecords	Experimentally Observed,Moderate (predicted)	HSDL2
hsa-miR-424-5p	miR-16-5p (and other miRNAs w/seed AGCAGCA)	4.689	miRecords	Experimentally Observed	HSP90B1	Aldosterone Signaling in Epithelial Cells,Aryl Hydrocarbon Receptor Signaling,Endoplasmic Reticulum Stress Pathway,eNOS Signaling,Glucocorticoid Receptor Signaling,Hypoxia Signaling in the Cardiovascular System,Mitotic Roles of Polo-Like Kinase,Neuregulin Signaling,Nitric Oxide Signaling in the Cardiovascular System,PI3K/AKT Signaling,PPAR Signaling,PPARα/RXRα Activation,Prostate Cancer Signaling…
hsa-miR-424-5p	miR-16-5p (and other miRNAs w/seed AGCAGCA)	4.689	TarBase,TargetScan Human,miRecords	Experimentally Observed,High (predicted)	HSPA1A/HSPA1B	Aldosterone Signaling in Epithelial Cells,eNOS Signaling,Glucocorticoid Receptor Signaling,Huntington's Disease Signaling,Protein Ubiquitination Pathway,Unfolded protein response
hsa-miR-424-5p	miR-16-5p (and other miRNAs w/seed AGCAGCA)	4.689	TarBase	Experimentally Observed	HYAL3	Chondroitin Sulfate Degradation (Metazoa),Dermatan Sulfate Degradation (Metazoa)
hsa-miR-424-5p	miR-16-5p (and other miRNAs w/seed AGCAGCA)	4.689	TarBase,TargetScan Human	Experimentally Observed,Moderate (predicted)	IFRD1
hsa-miR-424-5p	miR-16-5p (and other miRNAs w/seed AGCAGCA)	4.689	Ingenuity Expert Findings,TargetScan Human	Experimentally Observed,High (predicted)	IGF1	Amyotrophic Lateral Sclerosis Signaling,Axonal Guidance Signaling,Cardiac Hypertrophy Signaling,Clathrin-mediated Endocytosis Signaling,Estrogen-Dependent Breast Cancer Signaling,Glioblastoma Multiforme Signaling,Glioma Signaling,Growth Hormone Signaling,Hepatic Fibrosis / Hepatic Stellate Cell Activation,Huntington's Disease Signaling,IGF-1 Signaling,Myc Mediated Apoptosis Signaling,RhoA Signali…
hsa-miR-424-5p	miR-16-5p (and other miRNAs w/seed AGCAGCA)	4.689	Ingenuity Expert Findings,TargetScan Human	Experimentally Observed,High (predicted)	IGF1R	Cardiac Hypertrophy Signaling,Estrogen-Dependent Breast Cancer Signaling,Glioblastoma Multiforme Signaling,Glioma Signaling,Growth Hormone Signaling,Hepatic Fibrosis / Hepatic Stellate Cell Activation,Huntington's Disease Signaling,IGF-1 Signaling,Myc Mediated Apoptosis Signaling,NF-κB Signaling,PTEN Signaling,RhoA Signaling,Role of NFAT in Cardiac Hypertrophy,STAT3 Pathway,Synaptic Long Term Dep…
hsa-miR-424-5p	miR-16-5p (and other miRNAs w/seed AGCAGCA)	4.689	TarBase,TargetScan Human	Experimentally Observed,High (predicted)	IGF2R	Glioma Signaling,NF-κB Signaling,PTEN Signaling,STAT3 Pathway
hsa-miR-424-5p	miR-16-5p (and other miRNAs w/seed AGCAGCA)	4.689	TarBase	Experimentally Observed	IPO4
hsa-miR-424-5p	miR-16-5p (and other miRNAs w/seed AGCAGCA)	4.689	TarBase,TargetScan Human	Experimentally Observed,High (predicted)	ITGA2	Actin Cytoskeleton Signaling,Actin Nucleation by ARP-WASP Complex,Agranulocyte Adhesion and Diapedesis,Agrin Interactions at Neuromuscular Junction,Axonal Guidance Signaling,Caveolar-mediated Endocytosis Signaling,Cdc42 Signaling,CDK5 Signaling,Ephrin Receptor Signaling,ERK/MAPK Signaling,FAK Signaling,Germ Cell-Sertoli Cell Junction Signaling,Granulocyte Adhesion and Diapedesis,HGF Signaling,Int…
hsa-miR-424-5p	miR-16-5p (and other miRNAs w/seed AGCAGCA)	4.689	miRecords	Experimentally Observed	JUN	14-3-3-mediated Signaling,4-1BB Signaling in T Lymphocytes,Activation of IRF by Cytosolic Pattern Recognition Receptors,Acute Phase Response Signaling,Agrin Interactions at Neuromuscular Junction,Androgen Signaling,April Mediated Signaling,Aryl Hydrocarbon Receptor Signaling,ATM Signaling,B Cell Activating Factor Signaling,B Cell Receptor Signaling,BMP signaling pathway,Cardiac Hypertrophy Signal…
hsa-miR-424-5p	miR-16-5p (and other miRNAs w/seed AGCAGCA)	4.689	Ingenuity Expert Findings	Experimentally Observed	JUN/JUNB/JUND	NRF2-mediated Oxidative Stress Response,PCP pathway
hsa-miR-424-5p	miR-16-5p (and other miRNAs w/seed AGCAGCA)	4.689	TarBase,TargetScan Human	Experimentally Observed,High (predicted)	KCNN4	Cellular Effects of Sildenafil (Viagra),GABA Receptor Signaling,Neuropathic Pain Signaling In Dorsal Horn Neurons
hsa-miR-424-5p	miR-16-5p (and other miRNAs w/seed AGCAGCA)	4.689	Ingenuity Expert Findings,TargetScan Human	Experimentally Observed,High (predicted)	KIF23	Mitotic Roles of Polo-Like Kinase
hsa-miR-424-5p	miR-16-5p (and other miRNAs w/seed AGCAGCA)	4.689	Ingenuity Expert Findings,TargetScan Human	Experimentally Observed,Moderate (predicted)	KITLG	Acute Myeloid Leukemia Signaling,Hematopoiesis from Multipotent Stem Cells,Hematopoiesis from Pluripotent Stem Cells,Melanocyte Development and Pigmentation Signaling
hsa-miR-424-5p	miR-16-5p (and other miRNAs w/seed AGCAGCA)	4.689	TarBase,TargetScan Human	Experimentally Observed,High (predicted)	KPNA3	RAN Signaling,Role of PI3K/AKT Signaling in the Pathogenesis of Influenza
hsa-miR-424-5p	miR-16-5p (and other miRNAs w/seed AGCAGCA)	4.689	TarBase,TargetScan Human	Experimentally Observed,High (predicted)	LAMC1	Agrin Interactions at Neuromuscular Junction,CDK5 Signaling
hsa-miR-424-5p	miR-16-5p (and other miRNAs w/seed AGCAGCA)	4.689	TarBase,TargetScan Human	Experimentally Observed,High (predicted)	LAMTOR3	cAMP-mediated signaling,ERK/MAPK Signaling,G-Protein Coupled Receptor Signaling,Molecular Mechanisms of Cancer
hsa-miR-424-5p	miR-16-5p (and other miRNAs w/seed AGCAGCA)	4.689	TarBase	Experimentally Observed	LAMTOR5
hsa-miR-424-5p	miR-16-5p (and other miRNAs w/seed AGCAGCA)	4.689	miRecords	Experimentally Observed	LDAH
hsa-miR-424-5p	miR-16-5p (and other miRNAs w/seed AGCAGCA)	4.689	TarBase,TargetScan Human	Experimentally Observed,High (predicted)	LUZP1
hsa-miR-424-5p	miR-16-5p (and other miRNAs w/seed AGCAGCA)	4.689	TarBase,TargetScan Human	Experimentally Observed,High (predicted)	LYPLA2
hsa-miR-424-5p	miR-16-5p (and other miRNAs w/seed AGCAGCA)	4.689	TargetScan Human,miRecords	Experimentally Observed,High (predicted)	MAP2K1	14-3-3-mediated Signaling,4-1BB Signaling in T Lymphocytes,Actin Cytoskeleton Signaling,Acute Myeloid Leukemia Signaling,Acute Phase Response Signaling,Aldosterone Signaling in Epithelial Cells,Antiproliferative Role of Somatostatin Receptor 2,Apoptosis Signaling,Axonal Guidance Signaling,B Cell Receptor Signaling,Bladder Cancer Signaling,BMP signaling pathway,Breast Cancer Regulation by Stathmin…
hsa-miR-424-5p	miR-16-5p (and other miRNAs w/seed AGCAGCA)	4.689	TargetScan Human,miRecords	Experimentally Observed,High (predicted)	MAP2K4	14-3-3-mediated Signaling,4-1BB Signaling in T Lymphocytes,Activation of IRF by Cytosolic Pattern Recognition Receptors,Acute Myeloid Leukemia Signaling,Acute Phase Response Signaling,Agrin Interactions at Neuromuscular Junction,Antioxidant Action of Vitamin C,Apoptosis Signaling,April Mediated Signaling,ATM Signaling,B Cell Activating Factor Signaling,B Cell Receptor Signaling,BMP signaling path…
hsa-miR-424-5p	miR-16-5p (and other miRNAs w/seed AGCAGCA)	4.689	Ingenuity Expert Findings	Experimentally Observed	MAPK3	14-3-3-mediated Signaling,4-1BB Signaling in T Lymphocytes,Actin Cytoskeleton Signaling,Acute Myeloid Leukemia Signaling,Acute Phase Response Signaling,Agrin Interactions at Neuromuscular Junction,Aldosterone Signaling in Epithelial Cells,Amyloid Processing,Androgen Signaling,Antioxidant Action of Vitamin C,Antiproliferative Role of Somatostatin Receptor 2,Apoptosis Signaling,Aryl Hydrocarbon Rec…
hsa-miR-424-5p	miR-16-5p (and other miRNAs w/seed AGCAGCA)	4.689	miRecords	Experimentally Observed	MCL1	Apoptosis Signaling,IL-6 Signaling,PI3K/AKT Signaling
hsa-miR-424-5p	miR-16-5p (and other miRNAs w/seed AGCAGCA)	4.689	Ingenuity Expert Findings	Experimentally Observed	mir-9
hsa-miR-424-5p	miR-16-5p (and other miRNAs w/seed AGCAGCA)	4.689	TarBase	Experimentally Observed	MLLT1
hsa-miR-424-5p	miR-16-5p (and other miRNAs w/seed AGCAGCA)	4.689	TarBase	Experimentally Observed	MRPL20
hsa-miR-424-5p	miR-16-5p (and other miRNAs w/seed AGCAGCA)	4.689	miRecords	Experimentally Observed	MSH2	Colorectal Cancer Metastasis Signaling,Hereditary Breast Cancer Signaling,Mismatch Repair in Eukaryotes,Ovarian Cancer Signaling,Role of BRCA1 in DNA Damage Response
hsa-miR-424-5p	miR-16-5p (and other miRNAs w/seed AGCAGCA)	4.689	TargetScan Human,miRecords	Experimentally Observed,High (predicted)	MYB
hsa-miR-424-5p	miR-16-5p (and other miRNAs w/seed AGCAGCA)	4.689	TarBase,TargetScan Human	Experimentally Observed,High (predicted)	NAA15
hsa-miR-424-5p	miR-16-5p (and other miRNAs w/seed AGCAGCA)	4.689	TarBase,TargetScan Human	Experimentally Observed,High (predicted)	NAPG	Huntington's Disease Signaling,phagosome maturation,Tight Junction Signaling
hsa-miR-424-5p	miR-16-5p (and other miRNAs w/seed AGCAGCA)	4.689	Ingenuity Expert Findings,miRecords	Experimentally Observed	NFIA	Aryl Hydrocarbon Receptor Signaling
hsa-miR-424-5p	miR-16-5p (and other miRNAs w/seed AGCAGCA)	4.689	miRecords	Experimentally Observed	NIPAL2
hsa-miR-424-5p	miR-16-5p (and other miRNAs w/seed AGCAGCA)	4.689	TarBase,TargetScan Human	Experimentally Observed,High (predicted)	NOTCH2	Epithelial Adherens Junction Signaling,Notch Signaling,Regulation of the Epithelial-Mesenchymal Transition Pathway
hsa-miR-424-5p	miR-16-5p (and other miRNAs w/seed AGCAGCA)	4.689	TarBase	Experimentally Observed	NPR3	cAMP-mediated signaling,G-Protein Coupled Receptor Signaling,Gαi Signaling
hsa-miR-424-5p	miR-16-5p (and other miRNAs w/seed AGCAGCA)	4.689	miRecords	Experimentally Observed	NT5DC1
hsa-miR-424-5p	miR-16-5p (and other miRNAs w/seed AGCAGCA)	4.689	miRecords	Experimentally Observed	OMA1
hsa-miR-424-5p	miR-16-5p (and other miRNAs w/seed AGCAGCA)	4.689	miRecords	Experimentally Observed	OSGEPL1
hsa-miR-424-5p	miR-16-5p (and other miRNAs w/seed AGCAGCA)	4.689	TarBase,TargetScan Human	Experimentally Observed,High (predicted)	PAFAH1B2	Antioxidant Action of Vitamin C,Atherosclerosis Signaling,Eicosanoid Signaling,Endothelin-1 Signaling,Phospholipases,Reelin Signaling in Neurons,Role of MAPK Signaling in the Pathogenesis of Influenza,Sperm Motility,Synaptic Long Term Depression
hsa-miR-424-5p	miR-16-5p (and other miRNAs w/seed AGCAGCA)	4.689	TarBase	Experimentally Observed	PANX1	Gustation Pathway,Inflammasome pathway
hsa-miR-424-5p	miR-16-5p (and other miRNAs w/seed AGCAGCA)	4.689	TargetScan Human,miRecords	Experimentally Observed,High (predicted)	PDCD4
hsa-miR-424-5p	miR-16-5p (and other miRNAs w/seed AGCAGCA)	4.689	TargetScan Human,miRecords	Experimentally Observed,High (predicted)	PDCD6IP	14-3-3-mediated Signaling,Mechanisms of Viral Exit from Host Cells
hsa-miR-424-5p	miR-16-5p (and other miRNAs w/seed AGCAGCA)	4.689	miRecords	Experimentally Observed	PHKB	Protein Kinase A Signaling,α-Adrenergic Signaling
hsa-miR-424-5p	miR-16-5p (and other miRNAs w/seed AGCAGCA)	4.689	TarBase	Experimentally Observed	PHLDB2
hsa-miR-424-5p	miR-16-5p (and other miRNAs w/seed AGCAGCA)	4.689	TarBase,TargetScan Human	Experimentally Observed,High (predicted)	PISD
hsa-miR-424-5p	miR-16-5p (and other miRNAs w/seed AGCAGCA)	4.689	TargetScan Human,miRecords	Experimentally Observed,High (predicted)	PLAG1
hsa-miR-424-5p	miR-16-5p (and other miRNAs w/seed AGCAGCA)	4.689	TarBase	Experimentally Observed	PLK1	Cell Cycle: G2/M DNA Damage Checkpoint Regulation,Mitotic Roles of Polo-Like Kinase,Pyridoxal 5'-phosphate Salvage Pathway,Role of BRCA1 in DNA Damage Response,Role of CHK Proteins in Cell Cycle Checkpoint Control,Salvage Pathways of Pyrimidine Ribonucleotides
hsa-miR-424-5p	miR-16-5p (and other miRNAs w/seed AGCAGCA)	4.689	miRecords	Experimentally Observed	PMS1
hsa-miR-424-5p	miR-16-5p (and other miRNAs w/seed AGCAGCA)	4.689	miRecords	Experimentally Observed	PNN
hsa-miR-424-5p	miR-16-5p (and other miRNAs w/seed AGCAGCA)	4.689	TarBase,TargetScan Human	Experimentally Observed,Moderate (predicted)	PNP	Adenine and Adenosine Salvage I,Adenine and Adenosine Salvage III,Adenosine Nucleotides Degradation II,Arsenate Detoxification I (Glutaredoxin),Guanine and Guanosine Salvage I,Guanosine Nucleotides Degradation III,Purine Nucleotides Degradation II (Aerobic),Purine Ribonucleosides Degradation to Ribose-1-phosphate,Urate Biosynthesis/Inosine 5'-phosphate Degradation,Xanthine and Xanthosine Salvage
hsa-miR-424-5p	miR-16-5p (and other miRNAs w/seed AGCAGCA)	4.689	TarBase,TargetScan Human	Experimentally Observed,Moderate (predicted)	PPIF
hsa-miR-424-5p	miR-16-5p (and other miRNAs w/seed AGCAGCA)	4.689	TarBase,TargetScan Human	Experimentally Observed,High (predicted)	PPP2R5C	AMPK Signaling,Breast Cancer Regulation by Stathmin1,Cardiac β-adrenergic Signaling,CDK5 Signaling,Cell Cycle Regulation by BTG Family Proteins,Ceramide Signaling,CTLA4 Signaling in Cytotoxic T Lymphocytes,Cyclins and Cell Cycle Regulation,Dopamine Receptor Signaling,Dopamine-DARPP32 Feedback in cAMP Signaling,ERK/MAPK Signaling,HIPPO signaling,ILK Signaling,Mitotic Roles of Polo-Like Kinase,mTOR…
hsa-miR-424-5p	miR-16-5p (and other miRNAs w/seed AGCAGCA)	4.689	miRecords	Experimentally Observed	PRIM1	Cell Cycle Control of Chromosomal Replication
hsa-miR-424-5p	miR-16-5p (and other miRNAs w/seed AGCAGCA)	4.689	miRecords	Experimentally Observed	PRIMPOL
hsa-miR-424-5p	miR-16-5p (and other miRNAs w/seed AGCAGCA)	4.689	TarBase,TargetScan Human	Experimentally Observed,High (predicted)	PSAT1	Serine Biosynthesis,Superpathway of Serine and Glycine Biosynthesis I
hsa-miR-424-5p	miR-16-5p (and other miRNAs w/seed AGCAGCA)	4.689	TarBase	Experimentally Observed	PTGS2	Cancer Drug Resistance By Drug Efflux,CD40 Signaling,Cholecystokinin/Gastrin-mediated Signaling,Colorectal Cancer Metastasis Signaling,Corticotropin Releasing Hormone Signaling,Eicosanoid Signaling,Endothelin-1 Signaling,Fatty Acid α-oxidation,Glucocorticoid Receptor Signaling,HGF Signaling,IL-17 Signaling,IL-8 Signaling,ILK Signaling,LXR/RXR Activation,MIF Regulation of Innate Immunity,MIF-media…
hsa-miR-424-5p	miR-16-5p (and other miRNAs w/seed AGCAGCA)	4.689	Ingenuity Expert Findings,TarBase,TargetScan Human	Experimentally Observed,High (predicted)	PURA
hsa-miR-424-5p	miR-16-5p (and other miRNAs w/seed AGCAGCA)	4.689	miRecords	Experimentally Observed	PWWP2A
hsa-miR-424-5p	miR-16-5p (and other miRNAs w/seed AGCAGCA)	4.689	miRecords	Experimentally Observed	RAB21
hsa-miR-424-5p	miR-16-5p (and other miRNAs w/seed AGCAGCA)	4.689	TarBase	Experimentally Observed	RAB30
hsa-miR-424-5p	miR-16-5p (and other miRNAs w/seed AGCAGCA)	4.689	TargetScan Human,miRecords	Experimentally Observed,High (predicted)	RAB9B
hsa-miR-424-5p	miR-16-5p (and other miRNAs w/seed AGCAGCA)	4.689	miRecords	Experimentally Observed	RAD51C
hsa-miR-424-5p	miR-16-5p (and other miRNAs w/seed AGCAGCA)	4.689	Ingenuity Expert Findings,TargetScan Human	Experimentally Observed,High (predicted)	RAF1	14-3-3-mediated Signaling,Actin Cytoskeleton Signaling,Acute Myeloid Leukemia Signaling,Acute Phase Response Signaling,Aldosterone Signaling in Epithelial Cells,Apoptosis Signaling,Axonal Guidance Signaling,B Cell Receptor Signaling,Bladder Cancer Signaling,BMP signaling pathway,Breast Cancer Regulation by Stathmin1,cAMP-mediated signaling,Cancer Drug Resistance By Drug Efflux,Cardiac Hypertrophy…
hsa-miR-424-5p	miR-16-5p (and other miRNAs w/seed AGCAGCA)	4.689	TarBase	Experimentally Observed	RARS	tRNA Charging
hsa-miR-424-5p	miR-16-5p (and other miRNAs w/seed AGCAGCA)	4.689	TargetScan Human,miRecords	Experimentally Observed,High (predicted)	RECK	Inhibition of Matrix Metalloproteases
hsa-miR-424-5p	miR-16-5p (and other miRNAs w/seed AGCAGCA)	4.689	TarBase	Experimentally Observed	RFT1
hsa-miR-424-5p	miR-16-5p (and other miRNAs w/seed AGCAGCA)	4.689	miRecords	Experimentally Observed	RHOT1	Actin Nucleation by ARP-WASP Complex,Cardiac Hypertrophy Signaling,Cholecystokinin/Gastrin-mediated Signaling,Colorectal Cancer Metastasis Signaling,CXCR4 Signaling,Germ Cell-Sertoli Cell Junction Signaling,Glioblastoma Multiforme Signaling,Glioma Invasiveness Signaling,Gαq Signaling,HMGB1 Signaling,IL-8 Signaling,ILK Signaling,Integrin Signaling,Molecular Mechanisms of Cancer,mTOR Signaling,phag…
hsa-miR-424-5p	miR-16-5p (and other miRNAs w/seed AGCAGCA)	4.689	miRecords	Experimentally Observed	RIDA
hsa-miR-424-5p	miR-16-5p (and other miRNAs w/seed AGCAGCA)	4.689	miRecords	Experimentally Observed	RNASEL	Role of Pattern Recognition Receptors in Recognition of Bacteria and Viruses,Role of PKR in Interferon Induction and Antiviral Response
hsa-miR-424-5p	miR-16-5p (and other miRNAs w/seed AGCAGCA)	4.689	TarBase,TargetScan Human	Experimentally Observed,High (predicted)	RTN4	Axonal Guidance Signaling
hsa-miR-424-5p	miR-16-5p (and other miRNAs w/seed AGCAGCA)	4.689	TarBase,TargetScan Human	Experimentally Observed,Moderate (predicted)	SEC24A
hsa-miR-424-5p	miR-16-5p (and other miRNAs w/seed AGCAGCA)	4.689	TarBase	Experimentally Observed	SERPINE2	p53 Signaling
hsa-miR-424-5p	miR-16-5p (and other miRNAs w/seed AGCAGCA)	4.689	TarBase,TargetScan Human	Experimentally Observed,High (predicted)	SHOC2
hsa-miR-424-5p	miR-16-5p (and other miRNAs w/seed AGCAGCA)	4.689	miRecords	Experimentally Observed	SKAP2
hsa-miR-424-5p	miR-16-5p (and other miRNAs w/seed AGCAGCA)	4.689	TarBase,TargetScan Human,miRecords	Experimentally Observed,High (predicted)	SLC12A2	Aldosterone Signaling in Epithelial Cells,Sperm Motility
hsa-miR-424-5p	miR-16-5p (and other miRNAs w/seed AGCAGCA)	4.689	TarBase	Experimentally Observed	SLC16A3	TR/RXR Activation
hsa-miR-424-5p	miR-16-5p (and other miRNAs w/seed AGCAGCA)	4.689	TarBase,TargetScan Human	Experimentally Observed,High (predicted)	SLC25A22
hsa-miR-424-5p	miR-16-5p (and other miRNAs w/seed AGCAGCA)	4.689	miRecords	Experimentally Observed	SLC35A1
hsa-miR-424-5p	miR-16-5p (and other miRNAs w/seed AGCAGCA)	4.689	miRecords	Experimentally Observed	SLC35B3
hsa-miR-424-5p	miR-16-5p (and other miRNAs w/seed AGCAGCA)	4.689	TarBase	Experimentally Observed	SLC38A1	Glutamate Receptor Signaling
hsa-miR-424-5p	miR-16-5p (and other miRNAs w/seed AGCAGCA)	4.689	TarBase	Experimentally Observed	SLC38A5
hsa-miR-424-5p	miR-16-5p (and other miRNAs w/seed AGCAGCA)	4.689	TarBase,TargetScan Human	Experimentally Observed,High (predicted)	SLC7A1	eNOS Signaling,Nitric Oxide Signaling in the Cardiovascular System
hsa-miR-424-5p	miR-16-5p (and other miRNAs w/seed AGCAGCA)	4.689	TarBase	Experimentally Observed	SNX15
hsa-miR-424-5p	miR-16-5p (and other miRNAs w/seed AGCAGCA)	4.689	Ingenuity Expert Findings	Experimentally Observed	SPI1	Acute Myeloid Leukemia Signaling,IL-12 Signaling and Production in Macrophages,Production of Nitric Oxide and Reactive Oxygen Species in Macrophages
hsa-miR-424-5p	miR-16-5p (and other miRNAs w/seed AGCAGCA)	4.689	TarBase,TargetScan Human	Experimentally Observed,High (predicted)	SPTLC1	Ceramide Biosynthesis
hsa-miR-424-5p	miR-16-5p (and other miRNAs w/seed AGCAGCA)	4.689	TarBase	Experimentally Observed	SQSTM1	autophagy,NRF2-mediated Oxidative Stress Response
hsa-miR-424-5p	miR-16-5p (and other miRNAs w/seed AGCAGCA)	4.689	TarBase,TargetScan Human	Experimentally Observed,High (predicted)	SRPRA
hsa-miR-424-5p	miR-16-5p (and other miRNAs w/seed AGCAGCA)	4.689	TarBase,TargetScan Human	Experimentally Observed,High (predicted)	SRPRB
hsa-miR-424-5p	miR-16-5p (and other miRNAs w/seed AGCAGCA)	4.689	miRecords	Experimentally Observed	TIA1
hsa-miR-424-5p	miR-16-5p (and other miRNAs w/seed AGCAGCA)	4.689	TarBase	Experimentally Observed	TMEM109
hsa-miR-424-5p	miR-16-5p (and other miRNAs w/seed AGCAGCA)	4.689	TarBase,TargetScan Human	Experimentally Observed,High (predicted)	TMEM189-UBE2V1
hsa-miR-424-5p	miR-16-5p (and other miRNAs w/seed AGCAGCA)	4.689	miRecords	Experimentally Observed	TMEM251
hsa-miR-424-5p	miR-16-5p (and other miRNAs w/seed AGCAGCA)	4.689	TarBase,TargetScan Human	Experimentally Observed,Moderate (predicted)	TMEM43
hsa-miR-424-5p	miR-16-5p (and other miRNAs w/seed AGCAGCA)	4.689	TarBase,TargetScan Human	Experimentally Observed,High (predicted)	TNFSF9	4-1BB Signaling in T Lymphocytes
hsa-miR-424-5p	miR-16-5p (and other miRNAs w/seed AGCAGCA)	4.689	TarBase	Experimentally Observed	TOMM34
hsa-miR-424-5p	miR-16-5p (and other miRNAs w/seed AGCAGCA)	4.689	miRecords	Experimentally Observed	TPI1	Glycolysis I,Sucrose Degradation V (Mammalian)
hsa-miR-424-5p	miR-16-5p (and other miRNAs w/seed AGCAGCA)	4.689	TarBase,TargetScan Human	Experimentally Observed,Moderate (predicted)	TPM3	Calcium Signaling
hsa-miR-424-5p	miR-16-5p (and other miRNAs w/seed AGCAGCA)	4.689	TarBase,TargetScan Human,miRecords	Experimentally Observed,High (predicted)	TPPP3
hsa-miR-424-5p	miR-16-5p (and other miRNAs w/seed AGCAGCA)	4.689	miRecords	Experimentally Observed	TRMT13
hsa-miR-424-5p	miR-16-5p (and other miRNAs w/seed AGCAGCA)	4.689	TarBase,TargetScan Human	Experimentally Observed,High (predicted)	TXN2	Mitochondrial Dysfunction
hsa-miR-424-5p	miR-16-5p (and other miRNAs w/seed AGCAGCA)	4.689	TarBase	Experimentally Observed	UBE2S	Huntington's Disease Signaling,Hypoxia Signaling in the Cardiovascular System,Protein Ubiquitination Pathway
hsa-miR-424-5p	miR-16-5p (and other miRNAs w/seed AGCAGCA)	4.689	TarBase,TargetScan Human	Experimentally Observed,High (predicted)	UBE4A	Protein Ubiquitination Pathway
hsa-miR-424-5p	miR-16-5p (and other miRNAs w/seed AGCAGCA)	4.689	Ingenuity Expert Findings,TargetScan Human	Experimentally Observed,High (predicted)	UCP2	Mitochondrial Dysfunction,TR/RXR Activation
hsa-miR-424-5p	miR-16-5p (and other miRNAs w/seed AGCAGCA)	4.689	miRecords	Experimentally Observed	UGDH	Colanic Acid Building Blocks Biosynthesis,UDP-D-xylose and UDP-D-glucuronate Biosynthesis
hsa-miR-424-5p	miR-16-5p (and other miRNAs w/seed AGCAGCA)	4.689	miRecords	Experimentally Observed	UGP2	Colanic Acid Building Blocks Biosynthesis,Glycogen Biosynthesis II (from UDP-D-Glucose)
hsa-miR-424-5p	miR-16-5p (and other miRNAs w/seed AGCAGCA)	4.689	TarBase	Experimentally Observed	UTP15
hsa-miR-424-5p	miR-16-5p (and other miRNAs w/seed AGCAGCA)	4.689	TargetScan Human,miRecords	Experimentally Observed,High (predicted)	VEGFA	Amyotrophic Lateral Sclerosis Signaling,Axonal Guidance Signaling,Bladder Cancer Signaling,Clathrin-mediated Endocytosis Signaling,Colorectal Cancer Metastasis Signaling,Corticotropin Releasing Hormone Signaling,eNOS Signaling,Ephrin Receptor Signaling,Hepatic Fibrosis / Hepatic Stellate Cell Activation,HIF1α Signaling,Hypoxia Signaling in the Cardiovascular System,IL-6 Signaling,IL-8 Signaling,I…
hsa-miR-424-5p	miR-16-5p (and other miRNAs w/seed AGCAGCA)	4.689	miRecords	Experimentally Observed	VPS45
hsa-miR-424-5p	miR-16-5p (and other miRNAs w/seed AGCAGCA)	4.689	TarBase,TargetScan Human	Experimentally Observed,Moderate (predicted)	VTI1B	Huntington's Disease Signaling,phagosome maturation,Tight Junction Signaling
hsa-miR-424-5p	miR-16-5p (and other miRNAs w/seed AGCAGCA)	4.689	Ingenuity Expert Findings,TargetScan Human	Experimentally Observed,High (predicted)	WEE1	Cell Cycle: G2/M DNA Damage Checkpoint Regulation,Cyclins and Cell Cycle Regulation,Hereditary Breast Cancer Signaling,Mitotic Roles of Polo-Like Kinase
hsa-miR-424-5p	miR-16-5p (and other miRNAs w/seed AGCAGCA)	4.689	miRecords	Experimentally Observed	WIPF1	Actin Nucleation by ARP-WASP Complex,Axonal Guidance Signaling,Cdc42 Signaling,Ephrin Receptor Signaling,Integrin Signaling,Leukocyte Extravasation Signaling,Regulation of Actin-based Motility by Rho,Signaling by Rho Family GTPases
hsa-miR-424-5p	miR-16-5p (and other miRNAs w/seed AGCAGCA)	4.689	Ingenuity Expert Findings,TargetScan Human	Experimentally Observed,High (predicted)	WNT3A	Axonal Guidance Signaling,Basal Cell Carcinoma Signaling,Colorectal Cancer Metastasis Signaling,Glioblastoma Multiforme Signaling,Human Embryonic Stem Cell Pluripotency,Molecular Mechanisms of Cancer,Mouse Embryonic Stem Cell Pluripotency,Ovarian Cancer Signaling,PCP pathway,Regulation of the Epithelial-Mesenchymal Transition Pathway,Role of Macrophages, Fibroblasts and Endothelial Cells in Rheum…
hsa-miR-424-5p	miR-16-5p (and other miRNAs w/seed AGCAGCA)	4.689	miRecords	Experimentally Observed	WT1	p53 Signaling,VDR/RXR Activation
hsa-miR-424-5p	miR-16-5p (and other miRNAs w/seed AGCAGCA)	4.689	TarBase	Experimentally Observed	YIF1B
hsa-miR-424-5p	miR-16-5p (and other miRNAs w/seed AGCAGCA)	4.689	miRecords	Experimentally Observed	ZNF559
hsa-miR-424-5p	miR-16-5p (and other miRNAs w/seed AGCAGCA)	4.689	TarBase,TargetScan Human	Experimentally Observed,High (predicted)	ZNF622
hsa-miR-424-5p	miR-16-5p (and other miRNAs w/seed AGCAGCA)	4.689	Ingenuity Expert Findings,TargetScan Human	Experimentally Observed,High (predicted)	ZYX	Epithelial Adherens Junction Signaling,Germ Cell-Sertoli Cell Junction Signaling,Integrin Signaling,Remodeling of Epithelial Adherens Junctions
hsa-miR-20a-5p	miR-17-5p (and other miRNAs w/seed AAAGUGC)	3.855	Ingenuity Expert Findings,TargetScan Human,miRecords	Experimentally Observed,High (predicted)	APP	Amyloid Processing,Docosahexaenoic Acid (DHA) Signaling,Mitochondrial Dysfunction,Neuroprotective Role of THOP1 in Alzheimer's Disease,Reelin Signaling in Neurons
hsa-miR-20a-5p	miR-17-5p (and other miRNAs w/seed AAAGUGC)	3.855	TarBase,TargetScan Human,miRecords	Experimentally Observed,High (predicted)	ARID4B	DNA Methylation and Transcriptional Repression Signaling
hsa-miR-20a-5p	miR-17-5p (and other miRNAs w/seed AAAGUGC)	3.855	Ingenuity Expert Findings,TargetScan Human	Experimentally Observed,High (predicted)	BAMBI	Hepatic Fibrosis / Hepatic Stellate Cell Activation
hsa-miR-20a-5p	miR-17-5p (and other miRNAs w/seed AAAGUGC)	3.855	miRecords	Experimentally Observed	BCL2	Amyotrophic Lateral Sclerosis Signaling,Apoptosis Signaling,autophagy,Ceramide Signaling,Cytotoxic T Lymphocyte-mediated Apoptosis of Target Cells,Death Receptor Signaling,Docosahexaenoic Acid (DHA) Signaling,Glucocorticoid Receptor Signaling,Hepatic Fibrosis / Hepatic Stellate Cell Activation,IL-8 Signaling,Induction of Apoptosis by HIV1,Interferon Signaling,Melanocyte Development and Pigmentati…
hsa-miR-20a-5p	miR-17-5p (and other miRNAs w/seed AAAGUGC)	3.855	Ingenuity Expert Findings,TargetScan Human,miRecords	Experimentally Observed,High (predicted)	BCL2L11	Apoptosis Signaling,Molecular Mechanisms of Cancer,PTEN Signaling
hsa-miR-20a-5p	miR-17-5p (and other miRNAs w/seed AAAGUGC)	3.855	TargetScan Human,miRecords	Experimentally Observed,High (predicted)	BMPR2	Adipogenesis pathway,BMP signaling pathway,Cardiomyocyte Differentiation via BMP Receptors,Epithelial Adherens Junction Signaling,Factors Promoting Cardiogenesis in Vertebrates,Human Embryonic Stem Cell Pluripotency,Molecular Mechanisms of Cancer,Mouse Embryonic Stem Cell Pluripotency,NF-κB Signaling,PPARα/RXRα Activation,PTEN Signaling,Role of NANOG in Mammalian Embryonic Stem Cell Pluripotency,…
hsa-miR-20a-5p	miR-17-5p (and other miRNAs w/seed AAAGUGC)	3.855	Ingenuity Expert Findings,TargetScan Human	Experimentally Observed,High (predicted)	BNIP2
hsa-miR-20a-5p	miR-17-5p (and other miRNAs w/seed AAAGUGC)	3.855	Ingenuity Expert Findings,TargetScan Human	Experimentally Observed,High (predicted)	CAMTA1
hsa-miR-20a-5p	miR-17-5p (and other miRNAs w/seed AAAGUGC)	3.855	TargetScan Human,miRecords	Experimentally Observed,High (predicted)	CCND1	Acute Myeloid Leukemia Signaling,AMPK Signaling,Androgen Signaling,Aryl Hydrocarbon Receptor Signaling,Bladder Cancer Signaling,Cell Cycle Regulation by BTG Family Proteins,Cell Cycle: G1/S Checkpoint Regulation,Chronic Myeloid Leukemia Signaling,Colorectal Cancer Metastasis Signaling,Cyclins and Cell Cycle Regulation,Endometrial Cancer Signaling,ErbB2-ErbB3 Signaling,Estrogen-Dependent Breast Ca…
hsa-miR-20a-5p	miR-17-5p (and other miRNAs w/seed AAAGUGC)	3.855	Ingenuity Expert Findings,TarBase,TargetScan Human,miRecords	Experimentally Observed,High (predicted)	CDKN1A	AMPK Signaling,Antiproliferative Role of Somatostatin Receptor 2,Aryl Hydrocarbon Receptor Signaling,ATM Signaling,Bladder Cancer Signaling,Breast Cancer Regulation by Stathmin1,Cell Cycle: G1/S Checkpoint Regulation,Cell Cycle: G2/M DNA Damage Checkpoint Regulation,Chronic Myeloid Leukemia Signaling,Cyclins and Cell Cycle Regulation,Estrogen-mediated S-phase Entry,GADD45 Signaling,Glioblastoma M…
hsa-miR-20a-5p	miR-17-5p (and other miRNAs w/seed AAAGUGC)	3.855	Ingenuity Expert Findings,TargetScan Human	Experimentally Observed,High (predicted)	CREB1	AMPK Signaling,ATM Signaling,B Cell Receptor Signaling,BMP signaling pathway,Calcium Signaling,cAMP-mediated signaling,Cardiac Hypertrophy Signaling,Circadian Rhythm Signaling,Corticotropin Releasing Hormone Signaling,CREB Signaling in Neurons,Dendritic Cell Maturation,Dopamine-DARPP32 Feedback in cAMP Signaling,Ephrin Receptor Signaling,ERK/MAPK Signaling,ERK5 Signaling,Estrogen-Dependent Breast…
hsa-miR-20a-5p	miR-17-5p (and other miRNAs w/seed AAAGUGC)	3.855	Ingenuity Expert Findings,TargetScan Human	Experimentally Observed,High (predicted)	CRIM1
hsa-miR-20a-5p	miR-17-5p (and other miRNAs w/seed AAAGUGC)	3.855	TargetScan Human,miRecords	Experimentally Observed,High (predicted)	CXCL8	Agranulocyte Adhesion and Diapedesis,Airway Pathology in Chronic Obstructive Pulmonary Disease,Atherosclerosis Signaling,Bladder Cancer Signaling,Communication between Innate and Adaptive Immune Cells,Glucocorticoid Receptor Signaling,Granulocyte Adhesion and Diapedesis,Hematopoiesis from Pluripotent Stem Cells,Hepatic Cholestasis,Hepatic Fibrosis / Hepatic Stellate Cell Activation,HMGB1 Signalin…
hsa-miR-20a-5p	miR-17-5p (and other miRNAs w/seed AAAGUGC)	3.855	Ingenuity Expert Findings,TarBase,TargetScan Human,miRecords	Experimentally Observed,High (predicted)	E2F1	Aryl Hydrocarbon Receptor Signaling,Bladder Cancer Signaling,Breast Cancer Regulation by Stathmin1,Cell Cycle Regulation by BTG Family Proteins,Cell Cycle: G1/S Checkpoint Regulation,Chronic Myeloid Leukemia Signaling,Cyclins and Cell Cycle Regulation,Estrogen-mediated S-phase Entry,Glioblastoma Multiforme Signaling,Glioma Signaling,Hereditary Breast Cancer Signaling,Melanoma Signaling,Molecular …
hsa-miR-20a-5p	miR-17-5p (and other miRNAs w/seed AAAGUGC)	3.855	Ingenuity Expert Findings,TargetScan Human	Experimentally Observed,High (predicted)	E2F2	Breast Cancer Regulation by Stathmin1,Cell Cycle Regulation by BTG Family Proteins,Cell Cycle: G1/S Checkpoint Regulation,Chronic Myeloid Leukemia Signaling,Cyclins and Cell Cycle Regulation,Estrogen-mediated S-phase Entry,Glioblastoma Multiforme Signaling,Glioma Signaling,Molecular Mechanisms of Cancer,Pancreatic Adenocarcinoma Signaling,Role of BRCA1 in DNA Damage Response,Role of CHK Proteins …
hsa-miR-20a-5p	miR-17-5p (and other miRNAs w/seed AAAGUGC)	3.855	Ingenuity Expert Findings,TargetScan Human	Experimentally Observed,High (predicted)	E2F3	Breast Cancer Regulation by Stathmin1,Cell Cycle Regulation by BTG Family Proteins,Cell Cycle: G1/S Checkpoint Regulation,Chronic Myeloid Leukemia Signaling,Cyclins and Cell Cycle Regulation,Estrogen-mediated S-phase Entry,Glioblastoma Multiforme Signaling,Glioma Signaling,Molecular Mechanisms of Cancer,Pancreatic Adenocarcinoma Signaling,Role of BRCA1 in DNA Damage Response,Role of CHK Proteins …
hsa-miR-20a-5p	miR-17-5p (and other miRNAs w/seed AAAGUGC)	3.855	Ingenuity Expert Findings,TargetScan Human	Experimentally Observed,High (predicted)	EGR2	Adipogenesis pathway
hsa-miR-20a-5p	miR-17-5p (and other miRNAs w/seed AAAGUGC)	3.855	TargetScan Human,miRecords	Experimentally Observed,Moderate (predicted)	ESR1	Aryl Hydrocarbon Receptor Signaling,eNOS Signaling,ERK/MAPK Signaling,Estrogen Receptor Signaling,Estrogen-Dependent Breast Cancer Signaling,Estrogen-mediated S-phase Entry,Glucocorticoid Receptor Signaling,Hepatic Cholestasis,RhoGDI Signaling
hsa-miR-20a-5p	miR-17-5p (and other miRNAs w/seed AAAGUGC)	3.855	Ingenuity Expert Findings,TargetScan Human	Experimentally Observed,High (predicted)	HBP1
hsa-miR-20a-5p	miR-17-5p (and other miRNAs w/seed AAAGUGC)	3.855	TarBase,miRecords	Experimentally Observed	HIPK3
hsa-miR-20a-5p	miR-17-5p (and other miRNAs w/seed AAAGUGC)	3.855	TargetScan Human,miRecords	Experimentally Observed,High (predicted)	ITCH	HIPPO signaling
hsa-miR-20a-5p	miR-17-5p (and other miRNAs w/seed AAAGUGC)	3.855	TargetScan Human,miRecords	Experimentally Observed,High (predicted)	JAK1	CNTF Signaling,Colorectal Cancer Metastasis Signaling,EGF Signaling,Glucocorticoid Receptor Signaling,IGF-1 Signaling,IL-10 Signaling,IL-15 Production,IL-15 Signaling,IL-17 Signaling,IL-17A Signaling in Airway Cells,IL-2 Signaling,IL-22 Signaling,IL-3 Signaling,IL-4 Signaling,IL-9 Signaling,iNOS Signaling,Insulin Receptor Signaling,Interferon Signaling,JAK/Stat Signaling,Molecular Mechanisms of C…
hsa-miR-20a-5p	miR-17-5p (and other miRNAs w/seed AAAGUGC)	3.855	TargetScan Human,miRecords	Experimentally Observed,High (predicted)	MAP3K12	B Cell Receptor Signaling,Cardiac Hypertrophy Signaling,CD27 Signaling in Lymphocytes,Germ Cell-Sertoli Cell Junction Signaling,GNRH Signaling,HGF Signaling,NGF Signaling,PKCθ Signaling in T Lymphocytes,Production of Nitric Oxide and Reactive Oxygen Species in Macrophages,RANK Signaling in Osteoclasts,SAPK/JNK Signaling,Sertoli Cell-Sertoli Cell Junction Signaling,Signaling by Rho Family GTPases,…
hsa-miR-20a-5p	miR-17-5p (and other miRNAs w/seed AAAGUGC)	3.855	miRecords	Experimentally Observed	MEF2D	Calcium Signaling,Calcium-induced T Lymphocyte Apoptosis,Cardiac Hypertrophy Signaling,Cholecystokinin/Gastrin-mediated Signaling,Corticotropin Releasing Hormone Signaling,ERK5 Signaling,Gα12/13 Signaling,Nur77 Signaling in T Lymphocytes,p38 MAPK Signaling,Phospholipase C Signaling,Role of NFAT in Cardiac Hypertrophy,Role of NFAT in Regulation of the Immune Response
hsa-miR-20a-5p	miR-17-5p (and other miRNAs w/seed AAAGUGC)	3.855	Ingenuity Expert Findings	Experimentally Observed	MICA	Crosstalk between Dendritic Cells and Natural Killer Cells
hsa-miR-20a-5p	miR-17-5p (and other miRNAs w/seed AAAGUGC)	3.855	Ingenuity Expert Findings,TargetScan Human	Experimentally Observed,Moderate (predicted)	MMP3	Agranulocyte Adhesion and Diapedesis,Atherosclerosis Signaling,Bladder Cancer Signaling,Colorectal Cancer Metastasis Signaling,Granulocyte Adhesion and Diapedesis,HIF1α Signaling,IL-17 Signaling,Inhibition of Matrix Metalloproteases,Leukocyte Extravasation Signaling,Oncostatin M Signaling,Role of Macrophages, Fibroblasts and Endothelial Cells in Rheumatoid Arthritis,Role of Osteoblasts, Osteoclas…
hsa-miR-20a-5p	miR-17-5p (and other miRNAs w/seed AAAGUGC)	3.855	TarBase,TargetScan Human,miRecords	Experimentally Observed,High (predicted)	MYLIP	LXR/RXR Activation
hsa-miR-20a-5p	miR-17-5p (and other miRNAs w/seed AAAGUGC)	3.855	TarBase,TargetScan Human,miRecords	Experimentally Observed,High (predicted)	NCOA3	Aryl Hydrocarbon Receptor Signaling,Estrogen Receptor Signaling,Glucocorticoid Receptor Signaling,PPARα/RXRα Activation,Role of Wnt/GSK-3β Signaling in the Pathogenesis of Influenza,TR/RXR Activation,VDR/RXR Activation
hsa-miR-20a-5p	miR-17-5p (and other miRNAs w/seed AAAGUGC)	3.855	TargetScan Human,miRecords	Experimentally Observed,High (predicted)	PAK5	Actin Cytoskeleton Signaling,Agrin Interactions at Neuromuscular Junction,Angiopoietin Signaling,Axonal Guidance Signaling,CCR3 Signaling in Eosinophils,CXCR4 Signaling,Ephrin Receptor Signaling,ErbB Signaling,ERK/MAPK Signaling,FAK Signaling,Germ Cell-Sertoli Cell Junction Signaling,GNRH Signaling,Integrin Signaling,Molecular Mechanisms of Cancer,Natural Killer Cell Signaling,PAK Signaling,Paxil…
hsa-miR-20a-5p	miR-17-5p (and other miRNAs w/seed AAAGUGC)	3.855	Ingenuity Expert Findings,TargetScan Human	Experimentally Observed,High (predicted)	PKD2
hsa-miR-20a-5p	miR-17-5p (and other miRNAs w/seed AAAGUGC)	3.855	Ingenuity Expert Findings	Experimentally Observed	PPARG	Adipogenesis pathway,ERK/MAPK Signaling,FXR/RXR Activation,IL-12 Signaling and Production in Macrophages,PEDF Signaling,Polyamine Regulation in Colon Cancer,PPAR Signaling,Thyroid Cancer Signaling,Type II Diabetes Mellitus Signaling,Unfolded protein response
hsa-miR-20a-5p	miR-17-5p (and other miRNAs w/seed AAAGUGC)	3.855	Ingenuity Expert Findings,TargetScan Human	Experimentally Observed,High (predicted)	PTEN	3-phosphoinositide Biosynthesis,3-phosphoinositide Degradation,B Cell Receptor Signaling,Cancer Drug Resistance By Drug Efflux,D-myo-inositol (1,3,4)-trisphosphate Biosynthesis,D-myo-inositol (1,4,5,6)-Tetrakisphosphate Biosynthesis,D-myo-inositol (3,4,5,6)-tetrakisphosphate Biosynthesis,D-myo-inositol-5-phosphate Metabolism,Endometrial Cancer Signaling,Epithelial Adherens Junction Signaling,ErbB…
hsa-miR-20a-5p	miR-17-5p (and other miRNAs w/seed AAAGUGC)	3.855	Ingenuity Expert Findings,TargetScan Human	Experimentally Observed,High (predicted)	PURA
hsa-miR-20a-5p	miR-17-5p (and other miRNAs w/seed AAAGUGC)	3.855	Ingenuity Expert Findings,TarBase,TargetScan Human,miRecords	Experimentally Observed,High (predicted)	RB1	Antiproliferative Role of TOB in T Cell Signaling,Aryl Hydrocarbon Receptor Signaling,Bladder Cancer Signaling,Cell Cycle Regulation by BTG Family Proteins,Cell Cycle: G1/S Checkpoint Regulation,Chronic Myeloid Leukemia Signaling,Cyclins and Cell Cycle Regulation,Estrogen-mediated S-phase Entry,Glioblastoma Multiforme Signaling,Glioma Signaling,Hereditary Breast Cancer Signaling,Melanoma Signalin…
hsa-miR-20a-5p	miR-17-5p (and other miRNAs w/seed AAAGUGC)	3.855	TarBase,TargetScan Human,miRecords	Experimentally Observed,High (predicted)	RBL2	Aryl Hydrocarbon Receptor Signaling,Cell Cycle: G1/S Checkpoint Regulation,Chronic Myeloid Leukemia Signaling,Glioma Signaling,Role of BRCA1 in DNA Damage Response
hsa-miR-20a-5p	miR-17-5p (and other miRNAs w/seed AAAGUGC)	3.855	Ingenuity Expert Findings,TargetScan Human,miRecords	Experimentally Observed,High (predicted)	RUNX1	Acute Myeloid Leukemia Signaling,GM-CSF Signaling
hsa-miR-20a-5p	miR-17-5p (and other miRNAs w/seed AAAGUGC)	3.855	TargetScan Human,miRecords	Experimentally Observed,High (predicted)	S1PR1	cAMP-mediated signaling,Ceramide Signaling,G-Protein Coupled Receptor Signaling,Gαi Signaling,Human Embryonic Stem Cell Pluripotency,Sphingosine-1-phosphate Signaling
hsa-miR-20a-5p	miR-17-5p (and other miRNAs w/seed AAAGUGC)	3.855	Ingenuity Expert Findings,TargetScan Human,miRecords	Experimentally Observed,High (predicted)	STAT3	Acute Myeloid Leukemia Signaling,Acute Phase Response Signaling,cAMP-mediated signaling,CD40 Signaling,CNTF Signaling,Colorectal Cancer Metastasis Signaling,EGF Signaling,Ephrin Receptor Signaling,ErbB2-ErbB3 Signaling,ERK/MAPK Signaling,FGF Signaling,FLT3 Signaling in Hematopoietic Progenitor Cells,G-Protein Coupled Receptor Signaling,Glucocorticoid Receptor Signaling,GM-CSF Signaling,Growth Hor…
hsa-miR-20a-5p	miR-17-5p (and other miRNAs w/seed AAAGUGC)	3.855	Ingenuity Expert Findings,TarBase,TargetScan Human	Experimentally Observed,High (predicted)	TGFBR2	Antiproliferative Role of TOB in T Cell Signaling,Cardiac Hypertrophy Signaling,Chronic Myeloid Leukemia Signaling,Colorectal Cancer Metastasis Signaling,Epithelial Adherens Junction Signaling,Factors Promoting Cardiogenesis in Vertebrates,Germ Cell-Sertoli Cell Junction Signaling,Glucocorticoid Receptor Signaling,Hepatic Fibrosis / Hepatic Stellate Cell Activation,Human Embryonic Stem Cell Pluri…
hsa-miR-20a-5p	miR-17-5p (and other miRNAs w/seed AAAGUGC)	3.855	Ingenuity Expert Findings	Experimentally Observed	TLR7	Altered T Cell and B Cell Signaling in Rheumatoid Arthritis,Colorectal Cancer Metastasis Signaling,Communication between Innate and Adaptive Immune Cells,Crosstalk between Dendritic Cells and Natural Killer Cells,NF-κB Signaling,phagosome formation,Role of Macrophages, Fibroblasts and Endothelial Cells in Rheumatoid Arthritis,Role of Pattern Recognition Receptors in Recognition of Bacteria and Vi…
hsa-miR-20a-5p	miR-17-5p (and other miRNAs w/seed AAAGUGC)	3.855	Ingenuity Expert Findings	Experimentally Observed	TNF	14-3-3-mediated Signaling,Activation of IRF by Cytosolic Pattern Recognition Receptors,Acute Phase Response Signaling,Adipogenesis pathway,Agranulocyte Adhesion and Diapedesis,Airway Inflammation in Asthma,Airway Pathology in Chronic Obstructive Pulmonary Disease,Allograft Rejection Signaling,Altered T Cell and B Cell Signaling in Rheumatoid Arthritis,Antioxidant Action of Vitamin C,Apoptosis Sig…
hsa-miR-20a-5p	miR-17-5p (and other miRNAs w/seed AAAGUGC)	3.855	Ingenuity Expert Findings	Experimentally Observed	TP63	Calcium Signaling,p53 Signaling
hsa-miR-20a-5p	miR-17-5p (and other miRNAs w/seed AAAGUGC)	3.855	TargetScan Human,miRecords	Experimentally Observed,High (predicted)	TUSC2
hsa-miR-20a-5p	miR-17-5p (and other miRNAs w/seed AAAGUGC)	3.855	TargetScan Human,miRecords	Experimentally Observed,High (predicted)	VEGFA	Amyotrophic Lateral Sclerosis Signaling,Axonal Guidance Signaling,Bladder Cancer Signaling,Clathrin-mediated Endocytosis Signaling,Colorectal Cancer Metastasis Signaling,Corticotropin Releasing Hormone Signaling,eNOS Signaling,Ephrin Receptor Signaling,Hepatic Fibrosis / Hepatic Stellate Cell Activation,HIF1α Signaling,Hypoxia Signaling in the Cardiovascular System,IL-6 Signaling,IL-8 Signaling,I…
hsa-miR-20a-5p	miR-17-5p (and other miRNAs w/seed AAAGUGC)	3.855	miRecords	Experimentally Observed	VIM	14-3-3-mediated Signaling,ILK Signaling,Signaling by Rho Family GTPases
hsa-miR-20a-5p	miR-17-5p (and other miRNAs w/seed AAAGUGC)	3.855	TargetScan Human,miRecords	Experimentally Observed,High (predicted)	ZBTB7A
hsa-miR-181a-5p	miR-181a-5p (and other miRNAs w/seed ACAUUCA)	3.826	miRecords	Experimentally Observed	AICDA	Primary Immunodeficiency Signaling,Salvage Pathways of Pyrimidine Deoxyribonucleotides,Salvage Pathways of Pyrimidine Ribonucleotides
hsa-miR-181a-5p	miR-181a-5p (and other miRNAs w/seed ACAUUCA)	3.826	Ingenuity Expert Findings,TarBase,TargetScan Human,miRecords	Experimentally Observed,High (predicted)	BCL2	Amyotrophic Lateral Sclerosis Signaling,Apoptosis Signaling,autophagy,Ceramide Signaling,Cytotoxic T Lymphocyte-mediated Apoptosis of Target Cells,Death Receptor Signaling,Docosahexaenoic Acid (DHA) Signaling,Glucocorticoid Receptor Signaling,Hepatic Fibrosis / Hepatic Stellate Cell Activation,IL-8 Signaling,Induction of Apoptosis by HIV1,Interferon Signaling,Melanocyte Development and Pigmentati…
hsa-miR-181a-5p	miR-181a-5p (and other miRNAs w/seed ACAUUCA)	3.826	TarBase,TargetScan Human,miRecords	Experimentally Observed,High (predicted)	CD69	Crosstalk between Dendritic Cells and Natural Killer Cells
hsa-miR-181a-5p	miR-181a-5p (and other miRNAs w/seed ACAUUCA)	3.826	miRecords	Experimentally Observed	CDKN1B	14-3-3-mediated Signaling,Antiproliferative Role of Somatostatin Receptor 2,Antiproliferative Role of TOB in T Cell Signaling,Aryl Hydrocarbon Receptor Signaling,Breast Cancer Regulation by Stathmin1,Cell Cycle: G1/S Checkpoint Regulation,Chronic Myeloid Leukemia Signaling,Cyclins and Cell Cycle Regulation,ErbB2-ErbB3 Signaling,Estrogen-mediated S-phase Entry,Glioblastoma Multiforme Signaling,HER…
hsa-miR-181a-5p	miR-181a-5p (and other miRNAs w/seed ACAUUCA)	3.826	TargetScan Human,miRecords	Experimentally Observed,High (predicted)	CDX2	Role of NANOG in Mammalian Embryonic Stem Cell Pluripotency,Role of Oct4 in Mammalian Embryonic Stem Cell Pluripotency,Transcriptional Regulatory Network in Embryonic Stem Cells
hsa-miR-181a-5p	miR-181a-5p (and other miRNAs w/seed ACAUUCA)	3.826	TargetScan Human,miRecords	Experimentally Observed,High (predicted)	ESR1	Aryl Hydrocarbon Receptor Signaling,eNOS Signaling,ERK/MAPK Signaling,Estrogen Receptor Signaling,Estrogen-Dependent Breast Cancer Signaling,Estrogen-mediated S-phase Entry,Glucocorticoid Receptor Signaling,Hepatic Cholestasis,RhoGDI Signaling
hsa-miR-181a-5p	miR-181a-5p (and other miRNAs w/seed ACAUUCA)	3.826	TargetScan Human,miRecords	Experimentally Observed,High (predicted)	GATA6	Role of NANOG in Mammalian Embryonic Stem Cell Pluripotency,Thrombin Signaling,Transcriptional Regulatory Network in Embryonic Stem Cells
hsa-miR-181a-5p	miR-181a-5p (and other miRNAs w/seed ACAUUCA)	3.826	TarBase,TargetScan Human,miRecords	Experimentally Observed,High (predicted)	GRIA2	Amyotrophic Lateral Sclerosis Signaling,Calcium Signaling,CREB Signaling in Neurons,Glutamate Receptor Signaling,Neuropathic Pain Signaling In Dorsal Horn Neurons,Synaptic Long Term Depression,Synaptic Long Term Potentiation
hsa-miR-181a-5p	miR-181a-5p (and other miRNAs w/seed ACAUUCA)	3.826	TarBase,TargetScan Human,miRecords	Experimentally Observed,High (predicted)	HOXA11
hsa-miR-181a-5p	miR-181a-5p (and other miRNAs w/seed ACAUUCA)	3.826	TargetScan Human,miRecords	Experimentally Observed,High (predicted)	KRAS	14-3-3-mediated Signaling,Actin Cytoskeleton Signaling,Actin Nucleation by ARP-WASP Complex,Acute Myeloid Leukemia Signaling,Acute Phase Response Signaling,Agrin Interactions at Neuromuscular Junction,Aldosterone Signaling in Epithelial Cells,Angiopoietin Signaling,Antiproliferative Role of Somatostatin Receptor 2,Apoptosis Signaling,Axonal Guidance Signaling,B Cell Receptor Signaling,Bladder Can…
hsa-miR-181a-5p	miR-181a-5p (and other miRNAs w/seed ACAUUCA)	3.826	Ingenuity Expert Findings,TargetScan Human	Experimentally Observed,High (predicted)	MMP14	Agranulocyte Adhesion and Diapedesis,Bladder Cancer Signaling,Colorectal Cancer Metastasis Signaling,Granulocyte Adhesion and Diapedesis,HIF1α Signaling,Inhibition of Matrix Metalloproteases,Leukocyte Extravasation Signaling,Role of Osteoblasts, Osteoclasts and Chondrocytes in Rheumatoid Arthritis
hsa-miR-181a-5p	miR-181a-5p (and other miRNAs w/seed ACAUUCA)	3.826	TargetScan Human,miRecords	Experimentally Observed,High (predicted)	NLK	Molecular Mechanisms of Cancer,Role of Macrophages, Fibroblasts and Endothelial Cells in Rheumatoid Arthritis,Wnt/β-catenin Signaling
hsa-miR-181a-5p	miR-181a-5p (and other miRNAs w/seed ACAUUCA)	3.826	TargetScan Human,miRecords	Experimentally Observed,Moderate (predicted)	NOTCH4	Epithelial Adherens Junction Signaling,Notch Signaling,Regulation of the Epithelial-Mesenchymal Transition Pathway
hsa-miR-181a-5p	miR-181a-5p (and other miRNAs w/seed ACAUUCA)	3.826	TargetScan Human,miRecords	Experimentally Observed,High (predicted)	PLAG1
hsa-miR-181a-5p	miR-181a-5p (and other miRNAs w/seed ACAUUCA)	3.826	TarBase,miRecords	Experimentally Observed	TCL1A	Role of NANOG in Mammalian Embryonic Stem Cell Pluripotency
hsa-miR-181a-5p	miR-181a-5p (and other miRNAs w/seed ACAUUCA)	3.826	TargetScan Human,miRecords	Experimentally Observed,High (predicted)	TIMP3	Glioma Invasiveness Signaling,Inhibition of Matrix Metalloproteases,Leukocyte Extravasation Signaling,Oncostatin M Signaling
hsa-miR-181a-5p	miR-181a-5p (and other miRNAs w/seed ACAUUCA)	3.826	TarBase,miRecords	Experimentally Observed	TRA	Allograft Rejection Signaling,Altered T Cell and B Cell Signaling in Rheumatoid Arthritis,Autoimmune Thyroid Disease Signaling,Calcium-induced T Lymphocyte Apoptosis,CCR5 Signaling in Macrophages,CD28 Signaling in T Helper Cells,Cdc42 Signaling,Communication between Innate and Adaptive Immune Cells,CTLA4 Signaling in Cytotoxic T Lymphocytes,Cytotoxic T Lymphocyte-mediated Apoptosis of Target Cell…
hsa-miR-181a-5p	miR-181a-5p (and other miRNAs w/seed ACAUUCA)	3.826	TarBase,miRecords	Experimentally Observed	VSNL1
hsa-miR-191-5p	miR-191-5p (and other miRNAs w/seed AACGGAA)	2.801	Ingenuity Expert Findings	Experimentally Observed	Ccl9	Agranulocyte Adhesion and Diapedesis,Communication between Innate and Adaptive Immune Cells,Granulocyte Adhesion and Diapedesis
hsa-miR-191-5p	miR-191-5p (and other miRNAs w/seed AACGGAA)	2.801	Ingenuity Expert Findings	Experimentally Observed	CRP	Acute Phase Response Signaling,IL-17 Signaling,IL-6 Signaling
hsa-miR-191-5p	miR-191-5p (and other miRNAs w/seed AACGGAA)	2.801	Ingenuity Expert Findings	Experimentally Observed	IL6	Activation of IRF by Cytosolic Pattern Recognition Receptors,Acute Phase Response Signaling,Altered T Cell and B Cell Signaling in Rheumatoid Arthritis,Aryl Hydrocarbon Receptor Signaling,Atherosclerosis Signaling,Cardiac Hypertrophy Signaling,Colorectal Cancer Metastasis Signaling,Communication between Innate and Adaptive Immune Cells,Crosstalk between Dendritic Cells and Natural Killer Cells,De…
hsa-miR-191-5p	miR-191-5p (and other miRNAs w/seed AACGGAA)	2.801	Ingenuity Expert Findings	Experimentally Observed	TLR3	Altered T Cell and B Cell Signaling in Rheumatoid Arthritis,Colorectal Cancer Metastasis Signaling,Communication between Innate and Adaptive Immune Cells,Crosstalk between Dendritic Cells and Natural Killer Cells,Dendritic Cell Maturation,LXR/RXR Activation,NF-κB Signaling,phagosome formation,Role of Macrophages, Fibroblasts and Endothelial Cells in Rheumatoid Arthritis,Role of Pattern Recognitio…
hsa-miR-19b-3p	miR-19b-3p (and other miRNAs w/seed GUGCAAA)	3.334	Ingenuity Expert Findings	Experimentally Observed	ALOX5	Atherosclerosis Signaling,Eicosanoid Signaling,Leukotriene Biosynthesis
hsa-miR-19b-3p	miR-19b-3p (and other miRNAs w/seed GUGCAAA)	3.334	TargetScan Human,miRecords	Experimentally Observed,High (predicted)	BCL2L11	Apoptosis Signaling,Molecular Mechanisms of Cancer,PTEN Signaling
hsa-miR-19b-3p	miR-19b-3p (and other miRNAs w/seed GUGCAAA)	3.334	TargetScan Human,miRecords	Experimentally Observed,High (predicted)	BMPR2	Adipogenesis pathway,BMP signaling pathway,Cardiomyocyte Differentiation via BMP Receptors,Epithelial Adherens Junction Signaling,Factors Promoting Cardiogenesis in Vertebrates,Human Embryonic Stem Cell Pluripotency,Molecular Mechanisms of Cancer,Mouse Embryonic Stem Cell Pluripotency,NF-κB Signaling,PPARα/RXRα Activation,PTEN Signaling,Role of NANOG in Mammalian Embryonic Stem Cell Pluripotency,…
hsa-miR-19b-3p	miR-19b-3p (and other miRNAs w/seed GUGCAAA)	3.334	TargetScan Human,miRecords	Experimentally Observed,High (predicted)	CCND1	Acute Myeloid Leukemia Signaling,AMPK Signaling,Androgen Signaling,Aryl Hydrocarbon Receptor Signaling,Bladder Cancer Signaling,Cell Cycle Regulation by BTG Family Proteins,Cell Cycle: G1/S Checkpoint Regulation,Chronic Myeloid Leukemia Signaling,Colorectal Cancer Metastasis Signaling,Cyclins and Cell Cycle Regulation,Endometrial Cancer Signaling,ErbB2-ErbB3 Signaling,Estrogen-Dependent Breast Ca…
hsa-miR-19b-3p	miR-19b-3p (and other miRNAs w/seed GUGCAAA)	3.334	TargetScan Human,miRecords	Experimentally Observed,High (predicted)	CTGF	Hepatic Fibrosis / Hepatic Stellate Cell Activation,IGF-1 Signaling,Role of Tissue Factor in Cancer
hsa-miR-19b-3p	miR-19b-3p (and other miRNAs w/seed GUGCAAA)	3.334	TargetScan Human,miRecords	Experimentally Observed,High (predicted)	ERBB4	3-phosphoinositide Biosynthesis,Agrin Interactions at Neuromuscular Junction,ErbB Signaling,ErbB4 Signaling,Neuregulin Signaling,Superpathway of Inositol Phosphate Compounds
hsa-miR-19b-3p	miR-19b-3p (and other miRNAs w/seed GUGCAAA)	3.334	TargetScan Human,miRecords	Experimentally Observed,High (predicted)	ESR1	Aryl Hydrocarbon Receptor Signaling,eNOS Signaling,ERK/MAPK Signaling,Estrogen Receptor Signaling,Estrogen-Dependent Breast Cancer Signaling,Estrogen-mediated S-phase Entry,Glucocorticoid Receptor Signaling,Hepatic Cholestasis,RhoGDI Signaling
hsa-miR-19b-3p	miR-19b-3p (and other miRNAs w/seed GUGCAAA)	3.334	TargetScan Human,miRecords	Experimentally Observed,High (predicted)	HIPK3
hsa-miR-19b-3p	miR-19b-3p (and other miRNAs w/seed GUGCAAA)	3.334	TargetScan Human,miRecords	Experimentally Observed,High (predicted)	MYLIP	LXR/RXR Activation
hsa-miR-19b-3p	miR-19b-3p (and other miRNAs w/seed GUGCAAA)	3.334	miRecords	Experimentally Observed	NR4A2
hsa-miR-19b-3p	miR-19b-3p (and other miRNAs w/seed GUGCAAA)	3.334	Ingenuity Expert Findings,TarBase,TargetScan Human,miRecords	Experimentally Observed,High (predicted)	PTEN	3-phosphoinositide Biosynthesis,3-phosphoinositide Degradation,B Cell Receptor Signaling,Cancer Drug Resistance By Drug Efflux,D-myo-inositol (1,3,4)-trisphosphate Biosynthesis,D-myo-inositol (1,4,5,6)-Tetrakisphosphate Biosynthesis,D-myo-inositol (3,4,5,6)-tetrakisphosphate Biosynthesis,D-myo-inositol-5-phosphate Metabolism,Endometrial Cancer Signaling,Epithelial Adherens Junction Signaling,ErbB…
hsa-miR-19b-3p	miR-19b-3p (and other miRNAs w/seed GUGCAAA)	3.334	TargetScan Human,miRecords	Experimentally Observed,High (predicted)	THBS1	Bladder Cancer Signaling,Inhibition of Angiogenesis by TSP1,p53 Signaling
hsa-miR-21-5p	miR-21-5p (and other miRNAs w/seed AGCUUAU)	8.542	miRecords	Experimentally Observed	ACTA2	Actin Cytoskeleton Signaling,Agranulocyte Adhesion and Diapedesis,Agrin Interactions at Neuromuscular Junction,Calcium Signaling,Caveolar-mediated Endocytosis Signaling,Cellular Effects of Sildenafil (Viagra),Clathrin-mediated Endocytosis Signaling,Crosstalk between Dendritic Cells and Natural Killer Cells,Death Receptor Signaling,Epithelial Adherens Junction Signaling,FAK Signaling,Fcγ Receptor-…
hsa-miR-21-5p	miR-21-5p (and other miRNAs w/seed AGCUUAU)	8.542	miRecords	Experimentally Observed	APAF1	Amyotrophic Lateral Sclerosis Signaling,Apoptosis Signaling,Aryl Hydrocarbon Receptor Signaling,CD27 Signaling in Lymphocytes,Cytotoxic T Lymphocyte-mediated Apoptosis of Target Cells,Death Receptor Signaling,Docosahexaenoic Acid (DHA) Signaling,Granzyme B Signaling,Huntington's Disease Signaling,Induction of Apoptosis by HIV1,Lymphotoxin β Receptor Signaling,Molecular Mechanisms of Cancer,Myc Me…
hsa-miR-21-5p	miR-21-5p (and other miRNAs w/seed AGCUUAU)	8.542	TargetScan Human,miRecords	Experimentally Observed,High (predicted)	BMPR2	Adipogenesis pathway,BMP signaling pathway,Cardiomyocyte Differentiation via BMP Receptors,Epithelial Adherens Junction Signaling,Factors Promoting Cardiogenesis in Vertebrates,Human Embryonic Stem Cell Pluripotency,Molecular Mechanisms of Cancer,Mouse Embryonic Stem Cell Pluripotency,NF-κB Signaling,PPARα/RXRα Activation,PTEN Signaling,Role of NANOG in Mammalian Embryonic Stem Cell Pluripotency,…
hsa-miR-21-5p	miR-21-5p (and other miRNAs w/seed AGCUUAU)	8.542	TargetScan Human,miRecords	Experimentally Observed,High (predicted)	BTG2	Cell Cycle Regulation by BTG Family Proteins
hsa-miR-21-5p	miR-21-5p (and other miRNAs w/seed AGCUUAU)	8.542	TargetScan Human,miRecords	Experimentally Observed,High (predicted)	C8orf44-SGK3/SGK3
hsa-miR-21-5p	miR-21-5p (and other miRNAs w/seed AGCUUAU)	8.542	TargetScan Human,miRecords	Experimentally Observed,High (predicted)	CDC25A	3-phosphoinositide Biosynthesis,3-phosphoinositide Degradation,ATM Signaling,Cell Cycle: G1/S Checkpoint Regulation,Cyclins and Cell Cycle Regulation,D-myo-inositol (1,4,5,6)-Tetrakisphosphate Biosynthesis,D-myo-inositol (3,4,5,6)-tetrakisphosphate Biosynthesis,D-myo-inositol-5-phosphate Metabolism,Estrogen-mediated S-phase Entry,Mitotic Roles of Polo-Like Kinase,Molecular Mechanisms of Cancer,Pr…
hsa-miR-21-5p	miR-21-5p (and other miRNAs w/seed AGCUUAU)	8.542	TargetScan Human,miRecords	Experimentally Observed,High (predicted)	CDK6	Aryl Hydrocarbon Receptor Signaling,Cell Cycle Control of Chromosomal Replication,Cell Cycle: G1/S Checkpoint Regulation,Chronic Myeloid Leukemia Signaling,Cyclins and Cell Cycle Regulation,Glioblastoma Multiforme Signaling,Glioma Signaling,HER-2 Signaling in Breast Cancer,Hereditary Breast Cancer Signaling,Molecular Mechanisms of Cancer,Non-Small Cell Lung Cancer Signaling,Pyridoxal 5'-phosphate…
hsa-miR-21-5p	miR-21-5p (and other miRNAs w/seed AGCUUAU)	8.542	miRecords	Experimentally Observed	CDKN1A	AMPK Signaling,Antiproliferative Role of Somatostatin Receptor 2,Aryl Hydrocarbon Receptor Signaling,ATM Signaling,Bladder Cancer Signaling,Breast Cancer Regulation by Stathmin1,Cell Cycle: G1/S Checkpoint Regulation,Cell Cycle: G2/M DNA Damage Checkpoint Regulation,Chronic Myeloid Leukemia Signaling,Cyclins and Cell Cycle Regulation,Estrogen-mediated S-phase Entry,GADD45 Signaling,Glioblastoma M…
hsa-miR-21-5p	miR-21-5p (and other miRNAs w/seed AGCUUAU)	8.542	TargetScan Human,miRecords	Experimentally Observed,Moderate (predicted)	CFL2	Actin Cytoskeleton Signaling,Axonal Guidance Signaling,B Cell Receptor Signaling,CCR3 Signaling in Eosinophils,Cdc42 Signaling,Ephrin A Signaling,Ephrin B Signaling,Ephrin Receptor Signaling,Germ Cell-Sertoli Cell Junction Signaling,ILK Signaling,PAK Signaling,Rac Signaling,RhoA Signaling,RhoGDI Signaling,Role of Tissue Factor in Cancer,Semaphorin Signaling in Neurons,Signaling by Rho Family GTPa…
hsa-miR-21-5p	miR-21-5p (and other miRNAs w/seed AGCUUAU)	8.542	TargetScan Human,miRecords	Experimentally Observed,High (predicted)	FAM3C
hsa-miR-21-5p	miR-21-5p (and other miRNAs w/seed AGCUUAU)	8.542	miRecords	Experimentally Observed	FAS	Allograft Rejection Signaling,Altered T Cell and B Cell Signaling in Rheumatoid Arthritis,Apoptosis Signaling,Aryl Hydrocarbon Receptor Signaling,Autoimmune Thyroid Disease Signaling,CCR5 Signaling in Macrophages,Crosstalk between Dendritic Cells and Natural Killer Cells,Cytotoxic T Lymphocyte-mediated Apoptosis of Target Cells,Death Receptor Signaling,Graft-versus-Host Disease Signaling,Hepatic …
hsa-miR-21-5p	miR-21-5p (and other miRNAs w/seed AGCUUAU)	8.542	Ingenuity Expert Findings,TargetScan Human	Experimentally Observed,High (predicted)	FASLG	Allograft Rejection Signaling,Altered T Cell and B Cell Signaling in Rheumatoid Arthritis,Apoptosis Signaling,Aryl Hydrocarbon Receptor Signaling,Autoimmune Thyroid Disease Signaling,CCR5 Signaling in Macrophages,Corticotropin Releasing Hormone Signaling,Crosstalk between Dendritic Cells and Natural Killer Cells,Cytotoxic T Lymphocyte-mediated Apoptosis of Target Cells,Death Receptor Signaling,Gr…
hsa-miR-21-5p	miR-21-5p (and other miRNAs w/seed AGCUUAU)	8.542	TargetScan Human,miRecords	Experimentally Observed,High (predicted)	GLCCI1
hsa-miR-21-5p	miR-21-5p (and other miRNAs w/seed AGCUUAU)	8.542	miRecords	Experimentally Observed	HIPK3
hsa-miR-21-5p	miR-21-5p (and other miRNAs w/seed AGCUUAU)	8.542	TargetScan Human,miRecords	Experimentally Observed,High (predicted)	IL6R	Acute Phase Response Signaling,Cardiac Hypertrophy Signaling,Colorectal Cancer Metastasis Signaling,Hepatic Fibrosis / Hepatic Stellate Cell Activation,IL-6 Signaling,Role of JAK family kinases in IL-6-type Cytokine Signaling,Role of Macrophages, Fibroblasts and Endothelial Cells in Rheumatoid Arthritis,Systemic Lupus Erythematosus Signaling,T Helper Cell Differentiation
hsa-miR-21-5p	miR-21-5p (and other miRNAs w/seed AGCUUAU)	8.542	TargetScan Human,miRecords	Experimentally Observed,High (predicted)	JAG1	Notch Signaling,Regulation of the Epithelial-Mesenchymal Transition Pathway
hsa-miR-21-5p	miR-21-5p (and other miRNAs w/seed AGCUUAU)	8.542	miRecords	Experimentally Observed	LRRFIP1
hsa-miR-21-5p	miR-21-5p (and other miRNAs w/seed AGCUUAU)	8.542	miRecords	Experimentally Observed	MARCKS	phagosome formation,Phospholipase C Signaling
hsa-miR-21-5p	miR-21-5p (and other miRNAs w/seed AGCUUAU)	8.542	TargetScan Human,miRecords	Experimentally Observed,High (predicted)	MTAP	Glycogen Degradation II,Glycogen Degradation III,S-methyl-5'-thioadenosine Degradation II
hsa-miR-21-5p	miR-21-5p (and other miRNAs w/seed AGCUUAU)	8.542	TargetScan Human,miRecords	Experimentally Observed,High (predicted)	NFIB	Aryl Hydrocarbon Receptor Signaling
hsa-miR-21-5p	miR-21-5p (and other miRNAs w/seed AGCUUAU)	8.542	Ingenuity Expert Findings,TarBase,TargetScan Human,miRecords	Experimentally Observed,High (predicted)	PDCD4
hsa-miR-21-5p	miR-21-5p (and other miRNAs w/seed AGCUUAU)	8.542	TargetScan Human,miRecords	Experimentally Observed,High (predicted)	PELI1	NF-κB Signaling
hsa-miR-21-5p	miR-21-5p (and other miRNAs w/seed AGCUUAU)	8.542	Ingenuity Expert Findings,TargetScan Human	Experimentally Observed,High (predicted)	PIK3R1	14-3-3-mediated Signaling,3-phosphoinositide Biosynthesis,Actin Cytoskeleton Signaling,Acute Myeloid Leukemia Signaling,Acute Phase Response Signaling,Aldosterone Signaling in Epithelial Cells,AMPK Signaling,Amyotrophic Lateral Sclerosis Signaling,Angiopoietin Signaling,Antiproliferative Role of Somatostatin Receptor 2,Axonal Guidance Signaling,B Cell Receptor Signaling,Breast Cancer Regulation b…
hsa-miR-21-5p	miR-21-5p (and other miRNAs w/seed AGCUUAU)	8.542	TargetScan Human,miRecords	Experimentally Observed,High (predicted)	PRRG4
hsa-miR-21-5p	miR-21-5p (and other miRNAs w/seed AGCUUAU)	8.542	Ingenuity Expert Findings,TarBase,miRecords	Experimentally Observed	PTEN	3-phosphoinositide Biosynthesis,3-phosphoinositide Degradation,B Cell Receptor Signaling,Cancer Drug Resistance By Drug Efflux,D-myo-inositol (1,3,4)-trisphosphate Biosynthesis,D-myo-inositol (1,4,5,6)-Tetrakisphosphate Biosynthesis,D-myo-inositol (3,4,5,6)-tetrakisphosphate Biosynthesis,D-myo-inositol-5-phosphate Metabolism,Endometrial Cancer Signaling,Epithelial Adherens Junction Signaling,ErbB…
hsa-miR-21-5p	miR-21-5p (and other miRNAs w/seed AGCUUAU)	8.542	Ingenuity Expert Findings,TargetScan Human,miRecords	Experimentally Observed,High (predicted)	RECK	Inhibition of Matrix Metalloproteases
hsa-miR-21-5p	miR-21-5p (and other miRNAs w/seed AGCUUAU)	8.542	TargetScan Human,miRecords	Experimentally Observed,High (predicted)	RP2
hsa-miR-21-5p	miR-21-5p (and other miRNAs w/seed AGCUUAU)	8.542	Ingenuity Expert Findings,TarBase,TargetScan Human,miRecords	Experimentally Observed,Moderate (predicted)	SERPINB5	p53 Signaling
hsa-miR-21-5p	miR-21-5p (and other miRNAs w/seed AGCUUAU)	8.542	TargetScan Human,miRecords	Experimentally Observed,High (predicted)	SESN1
hsa-miR-21-5p	miR-21-5p (and other miRNAs w/seed AGCUUAU)	8.542	Ingenuity Expert Findings	Experimentally Observed	SLC12A1	Aldosterone Signaling in Epithelial Cells
hsa-miR-21-5p	miR-21-5p (and other miRNAs w/seed AGCUUAU)	8.542	TargetScan Human,miRecords	Experimentally Observed,Moderate (predicted)	SLC16A10	Sperm Motility
hsa-miR-21-5p	miR-21-5p (and other miRNAs w/seed AGCUUAU)	8.542	miRecords	Experimentally Observed	SOCS5	Acute Phase Response Signaling,Growth Hormone Signaling,IGF-1 Signaling,JAK/Stat Signaling,Prolactin Signaling,Role of JAK2 in Hormone-like Cytokine Signaling,STAT3 Pathway,Type I Diabetes Mellitus Signaling,Type II Diabetes Mellitus Signaling
hsa-miR-21-5p	miR-21-5p (and other miRNAs w/seed AGCUUAU)	8.542	Ingenuity Expert Findings	Experimentally Observed	SOD3	LPS/IL-1 Mediated Inhibition of RXR Function,NRF2-mediated Oxidative Stress Response,Superoxide Radicals Degradation,Xenobiotic Metabolism Signaling
hsa-miR-21-5p	miR-21-5p (and other miRNAs w/seed AGCUUAU)	8.542	TargetScan Human,miRecords	Experimentally Observed,High (predicted)	SOX5	Wnt/β-catenin Signaling
hsa-miR-21-5p	miR-21-5p (and other miRNAs w/seed AGCUUAU)	8.542	Ingenuity Expert Findings,TargetScan Human	Experimentally Observed,High (predicted)	SPRY1	Neurotrophin/TRK Signaling
hsa-miR-21-5p	miR-21-5p (and other miRNAs w/seed AGCUUAU)	8.542	Ingenuity Expert Findings	Experimentally Observed	Spry1
hsa-miR-21-5p	miR-21-5p (and other miRNAs w/seed AGCUUAU)	8.542	TargetScan Human,miRecords	Experimentally Observed,High (predicted)	SPRY2	Neurotrophin/TRK Signaling
hsa-miR-21-5p	miR-21-5p (and other miRNAs w/seed AGCUUAU)	8.542	miRecords	Experimentally Observed	TAGLN
hsa-miR-21-5p	miR-21-5p (and other miRNAs w/seed AGCUUAU)	8.542	Ingenuity Expert Findings	Experimentally Observed	TCF21
hsa-miR-21-5p	miR-21-5p (and other miRNAs w/seed AGCUUAU)	8.542	Ingenuity Expert Findings,TargetScan Human	Experimentally Observed,High (predicted)	TGFBR2	Antiproliferative Role of TOB in T Cell Signaling,Cardiac Hypertrophy Signaling,Chronic Myeloid Leukemia Signaling,Colorectal Cancer Metastasis Signaling,Epithelial Adherens Junction Signaling,Factors Promoting Cardiogenesis in Vertebrates,Germ Cell-Sertoli Cell Junction Signaling,Glucocorticoid Receptor Signaling,Hepatic Fibrosis / Hepatic Stellate Cell Activation,Human Embryonic Stem Cell Pluri…
hsa-miR-21-5p	miR-21-5p (and other miRNAs w/seed AGCUUAU)	8.542	Ingenuity Expert Findings,TargetScan Human,miRecords	Experimentally Observed,High (predicted)	TIMP3	Glioma Invasiveness Signaling,Inhibition of Matrix Metalloproteases,Leukocyte Extravasation Signaling,Oncostatin M Signaling
hsa-miR-21-5p	miR-21-5p (and other miRNAs w/seed AGCUUAU)	8.542	Ingenuity Expert Findings	Experimentally Observed	TNF	14-3-3-mediated Signaling,Activation of IRF by Cytosolic Pattern Recognition Receptors,Acute Phase Response Signaling,Adipogenesis pathway,Agranulocyte Adhesion and Diapedesis,Airway Inflammation in Asthma,Airway Pathology in Chronic Obstructive Pulmonary Disease,Allograft Rejection Signaling,Altered T Cell and B Cell Signaling in Rheumatoid Arthritis,Antioxidant Action of Vitamin C,Apoptosis Sig…
hsa-miR-21-5p	miR-21-5p (and other miRNAs w/seed AGCUUAU)	8.542	Ingenuity Expert Findings,TarBase,miRecords	Experimentally Observed	TPM1	Calcium Signaling
hsa-miR-22-3p	miR-22-3p (miRNAs w/seed AGCUGCC)	1.753	miRecords	Experimentally Observed	BMP7	Adipogenesis pathway,Axonal Guidance Signaling,Basal Cell Carcinoma Signaling,BMP signaling pathway,Cardiomyocyte Differentiation via BMP Receptors,Factors Promoting Cardiogenesis in Vertebrates,Human Embryonic Stem Cell Pluripotency,Molecular Mechanisms of Cancer,Role of NANOG in Mammalian Embryonic Stem Cell Pluripotency,Role of Osteoblasts, Osteoclasts and Chondrocytes in Rheumatoid Arthritis,…
hsa-miR-22-3p	miR-22-3p (miRNAs w/seed AGCUGCC)	1.753	TargetScan Human,miRecords	Experimentally Observed,High (predicted)	ESR1	Aryl Hydrocarbon Receptor Signaling,eNOS Signaling,ERK/MAPK Signaling,Estrogen Receptor Signaling,Estrogen-Dependent Breast Cancer Signaling,Estrogen-mediated S-phase Entry,Glucocorticoid Receptor Signaling,Hepatic Cholestasis,RhoGDI Signaling
hsa-miR-22-3p	miR-22-3p (miRNAs w/seed AGCUGCC)	1.753	TargetScan Human,miRecords	Experimentally Observed,High (predicted)	MAX	Cell Cycle: G1/S Checkpoint Regulation,Molecular Mechanisms of Cancer,p38 MAPK Signaling,Polyamine Regulation in Colon Cancer,Small Cell Lung Cancer Signaling
hsa-miR-22-3p	miR-22-3p (miRNAs w/seed AGCUGCC)	1.753	TargetScan Human,miRecords	Experimentally Observed,High (predicted)	PPARA	FXR/RXR Activation,Hepatic Cholestasis,LPS/IL-1 Mediated Inhibition of RXR Function,PPAR Signaling,PPARα/RXRα Activation,Production of Nitric Oxide and Reactive Oxygen Species in Macrophages,PXR/RXR Activation,Toll-like Receptor Signaling
hsa-miR-22-3p	miR-22-3p (miRNAs w/seed AGCUGCC)	1.753	Ingenuity Expert Findings,TargetScan Human	Experimentally Observed,High (predicted)	SRF	Cardiac Hypertrophy Signaling,Cholecystokinin/Gastrin-mediated Signaling,EGF Signaling,ERK/MAPK Signaling,Growth Hormone Signaling,IGF-1 Signaling,IL-6 Signaling,LPS-stimulated MAPK Signaling,p38 MAPK Signaling,PDGF Signaling,PEDF Signaling
hsa-miR-223-3p	miR-223-3p (miRNAs w/seed GUCAGUU)	2.58	miRecords	Experimentally Observed	CNTN4
hsa-miR-223-3p	miR-223-3p (miRNAs w/seed GUCAGUU)	2.58	miRecords	Experimentally Observed	IRS1	14-3-3-mediated Signaling,3-phosphoinositide Biosynthesis,Actin Cytoskeleton Signaling,Acute Myeloid Leukemia Signaling,Aldosterone Signaling in Epithelial Cells,AMPK Signaling,Amyotrophic Lateral Sclerosis Signaling,Angiopoietin Signaling,Antiproliferative Role of Somatostatin Receptor 2,Axonal Guidance Signaling,B Cell Receptor Signaling,Breast Cancer Regulation by Stathmin1,Cardiac Hypertrophy…
hsa-miR-223-3p	miR-223-3p (miRNAs w/seed GUCAGUU)	2.58	TargetScan Human,miRecords	Experimentally Observed,High (predicted)	LMO2
hsa-miR-223-3p	miR-223-3p (miRNAs w/seed GUCAGUU)	2.58	Ingenuity Expert Findings,TarBase,TargetScan Human,miRecords	Experimentally Observed,High (predicted)	MEF2C	B Cell Receptor Signaling,Calcium Signaling,Cardiac Hypertrophy Signaling,Cardiomyocyte Differentiation via BMP Receptors,Cholecystokinin/Gastrin-mediated Signaling,Corticotropin Releasing Hormone Signaling,ERK5 Signaling,Factors Promoting Cardiogenesis in Vertebrates,Gα12/13 Signaling,p38 MAPK Signaling,Phospholipase C Signaling,PPARα/RXRα Activation,Role of NFAT in Cardiac Hypertrophy,Role of N…
hsa-miR-223-3p	miR-223-3p (miRNAs w/seed GUCAGUU)	2.58	TarBase,TargetScan Human,miRecords	Experimentally Observed,High (predicted)	NFIA	Aryl Hydrocarbon Receptor Signaling
hsa-miR-223-3p	miR-223-3p (miRNAs w/seed GUCAGUU)	2.58	TargetScan Human,miRecords	Experimentally Observed,High (predicted)	RHOB	Actin Nucleation by ARP-WASP Complex,Cardiac Hypertrophy Signaling,Cholecystokinin/Gastrin-mediated Signaling,Colorectal Cancer Metastasis Signaling,CXCR4 Signaling,Germ Cell-Sertoli Cell Junction Signaling,Glioblastoma Multiforme Signaling,Glioma Invasiveness Signaling,Gαq Signaling,HMGB1 Signaling,IL-8 Signaling,ILK Signaling,Integrin Signaling,Molecular Mechanisms of Cancer,mTOR Signaling,phag…
hsa-miR-223-3p	miR-223-3p (miRNAs w/seed GUCAGUU)	2.58	TargetScan Human,miRecords	Experimentally Observed,High (predicted)	SCN3A
hsa-miR-223-3p	miR-223-3p (miRNAs w/seed GUCAGUU)	2.58	miRecords	Experimentally Observed	STMN1	Breast Cancer Regulation by Stathmin1,Signaling by Rho Family GTPases
hsa-miR-223-3p	miR-223-3p (miRNAs w/seed GUCAGUU)	2.58	miRecords	Experimentally Observed	VIM	14-3-3-mediated Signaling,ILK Signaling,Signaling by Rho Family GTPases
hsa-miR-23b-3p	miR-23a-3p (and other miRNAs w/seed UCACAUU)	2.592	Ingenuity Expert Findings	Experimentally Observed	2700046G09Rik
hsa-miR-23b-3p	miR-23a-3p (and other miRNAs w/seed UCACAUU)	2.592	TarBase,miRecords	Experimentally Observed	ATAT1
hsa-miR-23b-3p	miR-23a-3p (and other miRNAs w/seed UCACAUU)	2.592	miRecords	Experimentally Observed	C21orf33/LOC102724023
hsa-miR-23b-3p	miR-23a-3p (and other miRNAs w/seed UCACAUU)	2.592	TarBase,TargetScan Human,miRecords	Experimentally Observed,High (predicted)	CXCL12	Agranulocyte Adhesion and Diapedesis,Atherosclerosis Signaling,Axonal Guidance Signaling,Chemokine Signaling,CXCR4 Signaling,Ephrin B Signaling,Ephrin Receptor Signaling,Granulocyte Adhesion and Diapedesis,Leukocyte Extravasation Signaling,Role of Macrophages, Fibroblasts and Endothelial Cells in Rheumatoid Arthritis
hsa-miR-23b-3p	miR-23a-3p (and other miRNAs w/seed UCACAUU)	2.592	Ingenuity Expert Findings,TargetScan Human	Experimentally Observed,High (predicted)	FBXO32
hsa-miR-23b-3p	miR-23a-3p (and other miRNAs w/seed UCACAUU)	2.592	TarBase,miRecords	Experimentally Observed	HES1	Notch Signaling,VDR/RXR Activation
hsa-miR-23b-3p	miR-23a-3p (and other miRNAs w/seed UCACAUU)	2.592	Ingenuity Expert Findings,TargetScan Human	Experimentally Observed,High (predicted)	IL6R	Acute Phase Response Signaling,Cardiac Hypertrophy Signaling,Colorectal Cancer Metastasis Signaling,Hepatic Fibrosis / Hepatic Stellate Cell Activation,IL-6 Signaling,Role of JAK family kinases in IL-6-type Cytokine Signaling,Role of Macrophages, Fibroblasts and Endothelial Cells in Rheumatoid Arthritis,Systemic Lupus Erythematosus Signaling,T Helper Cell Differentiation
hsa-miR-23b-3p	miR-23a-3p (and other miRNAs w/seed UCACAUU)	2.592	miRecords	Experimentally Observed	LMNB1	Granzyme B Signaling,Mechanisms of Viral Exit from Host Cells
hsa-miR-23b-3p	miR-23a-3p (and other miRNAs w/seed UCACAUU)	2.592	miRecords	Experimentally Observed	MDH2	Aspartate Degradation II,Gluconeogenesis I,TCA Cycle II (Eukaryotic)
hsa-miR-23b-3p	miR-23a-3p (and other miRNAs w/seed UCACAUU)	2.592	TargetScan Human,miRecords	Experimentally Observed,High (predicted)	MET	Axonal Guidance Signaling,Clathrin-mediated Endocytosis Signaling,Epithelial Adherens Junction Signaling,FGF Signaling,Hepatic Fibrosis / Hepatic Stellate Cell Activation,HGF Signaling,Macropinocytosis Signaling,Regulation of the Epithelial-Mesenchymal Transition Pathway,Remodeling of Epithelial Adherens Junctions,Renal Cell Carcinoma Signaling,Semaphorin Signaling in Neurons
hsa-miR-23b-3p	miR-23a-3p (and other miRNAs w/seed UCACAUU)	2.592	TarBase	Experimentally Observed	NOTCH1	Epithelial Adherens Junction Signaling,Molecular Mechanisms of Cancer,Notch Signaling,Pancreatic Adenocarcinoma Signaling,Regulation of the Epithelial-Mesenchymal Transition Pathway
hsa-miR-23b-3p	miR-23a-3p (and other miRNAs w/seed UCACAUU)	2.592	TargetScan Human,miRecords	Experimentally Observed,High (predicted)	PLAU	Coagulation System,Glioma Invasiveness Signaling,Glucocorticoid Receptor Signaling,Oncostatin M Signaling
hsa-miR-23b-3p	miR-23a-3p (and other miRNAs w/seed UCACAUU)	2.592	TarBase,TargetScan Human,miRecords	Experimentally Observed,High (predicted)	POU4F2
hsa-miR-23b-3p	miR-23a-3p (and other miRNAs w/seed UCACAUU)	2.592	Ingenuity Expert Findings,TargetScan Human	Experimentally Observed,High (predicted)	PTEN	3-phosphoinositide Biosynthesis,3-phosphoinositide Degradation,B Cell Receptor Signaling,Cancer Drug Resistance By Drug Efflux,D-myo-inositol (1,3,4)-trisphosphate Biosynthesis,D-myo-inositol (1,4,5,6)-Tetrakisphosphate Biosynthesis,D-myo-inositol (3,4,5,6)-tetrakisphosphate Biosynthesis,D-myo-inositol-5-phosphate Metabolism,Endometrial Cancer Signaling,Epithelial Adherens Junction Signaling,ErbB…
hsa-miR-23b-3p	miR-23a-3p (and other miRNAs w/seed UCACAUU)	2.592	TargetScan Human,miRecords	Experimentally Observed,High (predicted)	SEPT3	RhoA Signaling,Signaling by Rho Family GTPases
hsa-miR-23b-3p	miR-23a-3p (and other miRNAs w/seed UCACAUU)	2.592	TargetScan Human,miRecords	Experimentally Observed,High (predicted)	SMAD3	Adipogenesis pathway,Androgen Signaling,Antiproliferative Role of TOB in T Cell Signaling,Cell Cycle: G1/S Checkpoint Regulation,Chronic Myeloid Leukemia Signaling,Colorectal Cancer Metastasis Signaling,Glucocorticoid Receptor Signaling,Hepatic Fibrosis / Hepatic Stellate Cell Activation,HIPPO signaling,Human Embryonic Stem Cell Pluripotency,Molecular Mechanisms of Cancer,Pancreatic Adenocarcinom…
hsa-miR-23b-3p	miR-23a-3p (and other miRNAs w/seed UCACAUU)	2.592	miRecords	Experimentally Observed	SMAD4	Antiproliferative Role of TOB in T Cell Signaling,BMP signaling pathway,Cardiomyocyte Differentiation via BMP Receptors,Cell Cycle: G1/S Checkpoint Regulation,Chronic Myeloid Leukemia Signaling,Colorectal Cancer Metastasis Signaling,Factors Promoting Cardiogenesis in Vertebrates,Glucocorticoid Receptor Signaling,Hepatic Fibrosis / Hepatic Stellate Cell Activation,HIPPO signaling,Human Embryonic S…
hsa-miR-23b-3p	miR-23a-3p (and other miRNAs w/seed UCACAUU)	2.592	TargetScan Human,miRecords	Experimentally Observed,High (predicted)	SMAD5	Adipogenesis pathway,BMP signaling pathway,Factors Promoting Cardiogenesis in Vertebrates,HIPPO signaling,Human Embryonic Stem Cell Pluripotency,Molecular Mechanisms of Cancer,Mouse Embryonic Stem Cell Pluripotency,RAR Activation,Role of NANOG in Mammalian Embryonic Stem Cell Pluripotency,Role of Osteoblasts, Osteoclasts and Chondrocytes in Rheumatoid Arthritis,TGF-β Signaling
hsa-miR-23b-3p	miR-23a-3p (and other miRNAs w/seed UCACAUU)	2.592	Ingenuity Expert Findings,TargetScan Human,miRecords	Experimentally Observed,High (predicted)	TRIM63
hsa-miR-23b-3p	miR-23a-3p (and other miRNAs w/seed UCACAUU)	2.592	Ingenuity Expert Findings,TargetScan Human	Experimentally Observed,High (predicted)	TRPS1
hsa-miR-29a-3p	miR-29b-3p (and other miRNAs w/seed AGCACCA)	4.944	miRecords	Experimentally Observed	ACVR2A	Epithelial Adherens Junction Signaling,Factors Promoting Cardiogenesis in Vertebrates,PPARα/RXRα Activation,Pyridoxal 5'-phosphate Salvage Pathway,Salvage Pathways of Pyrimidine Ribonucleotides,TGF-β Signaling,Wnt/β-catenin Signaling
hsa-miR-29a-3p	miR-29b-3p (and other miRNAs w/seed AGCACCA)	4.944	Ingenuity Expert Findings	Experimentally Observed	ARPC3	Actin Cytoskeleton Signaling,Actin Nucleation by ARP-WASP Complex,Axonal Guidance Signaling,CD28 Signaling in T Helper Cells,Cdc42 Signaling,Clathrin-mediated Endocytosis Signaling,Ephrin Receptor Signaling,Epithelial Adherens Junction Signaling,Fcγ Receptor-mediated Phagocytosis in Macrophages and Monocytes,fMLP Signaling in Neutrophils,Integrin Signaling,Rac Signaling,Regulation of Actin-based …
hsa-miR-29a-3p	miR-29b-3p (and other miRNAs w/seed AGCACCA)	4.944	Ingenuity Expert Findings,TarBase,TargetScan Human,miRecords	Experimentally Observed,High (predicted)	BACE1	Amyloid Processing,Mitochondrial Dysfunction
hsa-miR-29a-3p	miR-29b-3p (and other miRNAs w/seed AGCACCA)	4.944	TarBase,TargetScan Human	Experimentally Observed,High (predicted)	CAV2	G Beta Gamma Signaling
hsa-miR-29a-3p	miR-29b-3p (and other miRNAs w/seed AGCACCA)	4.944	TargetScan Human,miRecords	Experimentally Observed,High (predicted)	CD276
hsa-miR-29a-3p	miR-29b-3p (and other miRNAs w/seed AGCACCA)	4.944	Ingenuity Expert Findings,TargetScan Human,miRecords	Experimentally Observed,Moderate (predicted)	CDC42	Actin Cytoskeleton Signaling,Actin Nucleation by ARP-WASP Complex,Agrin Interactions at Neuromuscular Junction,Axonal Guidance Signaling,B Cell Receptor Signaling,Breast Cancer Regulation by Stathmin1,CD28 Signaling in T Helper Cells,Cdc42 Signaling,Clathrin-mediated Endocytosis Signaling,Ephrin A Signaling,Ephrin B Signaling,Ephrin Receptor Signaling,Epithelial Adherens Junction Signaling,ErbB S…
hsa-miR-29a-3p	miR-29b-3p (and other miRNAs w/seed AGCACCA)	4.944	TargetScan Human,miRecords	Experimentally Observed,High (predicted)	CDK6	Aryl Hydrocarbon Receptor Signaling,Cell Cycle Control of Chromosomal Replication,Cell Cycle: G1/S Checkpoint Regulation,Chronic Myeloid Leukemia Signaling,Cyclins and Cell Cycle Regulation,Glioblastoma Multiforme Signaling,Glioma Signaling,HER-2 Signaling in Breast Cancer,Hereditary Breast Cancer Signaling,Molecular Mechanisms of Cancer,Non-Small Cell Lung Cancer Signaling,Pyridoxal 5'-phosphate…
hsa-miR-29a-3p	miR-29b-3p (and other miRNAs w/seed AGCACCA)	4.944	Ingenuity Expert Findings,TargetScan Human	Experimentally Observed,High (predicted)	CNOT8
hsa-miR-29a-3p	miR-29b-3p (and other miRNAs w/seed AGCACCA)	4.944	TarBase,TargetScan Human,miRecords	Experimentally Observed,High (predicted)	COL15A1	Hepatic Fibrosis / Hepatic Stellate Cell Activation
hsa-miR-29a-3p	miR-29b-3p (and other miRNAs w/seed AGCACCA)	4.944	TarBase,TargetScan Human,miRecords	Experimentally Observed,High (predicted)	COL1A1	Atherosclerosis Signaling,Dendritic Cell Maturation,Hepatic Fibrosis / Hepatic Stellate Cell Activation,IL-6 Signaling,Intrinsic Prothrombin Activation Pathway,Role of Osteoblasts, Osteoclasts and Chondrocytes in Rheumatoid Arthritis
hsa-miR-29a-3p	miR-29b-3p (and other miRNAs w/seed AGCACCA)	4.944	Ingenuity Expert Findings,TarBase,TargetScan Human,miRecords	Experimentally Observed,High (predicted)	COL1A2	Atherosclerosis Signaling,Dendritic Cell Maturation,Hepatic Fibrosis / Hepatic Stellate Cell Activation,Intrinsic Prothrombin Activation Pathway
hsa-miR-29a-3p	miR-29b-3p (and other miRNAs w/seed AGCACCA)	4.944	TarBase,TargetScan Human,miRecords	Experimentally Observed,High (predicted)	COL3A1	Atherosclerosis Signaling,Dendritic Cell Maturation,Hepatic Fibrosis / Hepatic Stellate Cell Activation,Intrinsic Prothrombin Activation Pathway
hsa-miR-29a-3p	miR-29b-3p (and other miRNAs w/seed AGCACCA)	4.944	TarBase,TargetScan Human,miRecords	Experimentally Observed,High (predicted)	COL4A1	Hepatic Fibrosis / Hepatic Stellate Cell Activation
hsa-miR-29a-3p	miR-29b-3p (and other miRNAs w/seed AGCACCA)	4.944	TarBase,TargetScan Human,miRecords	Experimentally Observed,High (predicted)	COL4A2	Hepatic Fibrosis / Hepatic Stellate Cell Activation
hsa-miR-29a-3p	miR-29b-3p (and other miRNAs w/seed AGCACCA)	4.944	Ingenuity Expert Findings,TargetScan Human	Experimentally Observed,High (predicted)	COL5A2	Hepatic Fibrosis / Hepatic Stellate Cell Activation
hsa-miR-29a-3p	miR-29b-3p (and other miRNAs w/seed AGCACCA)	4.944	TargetScan Human,miRecords	Experimentally Observed,High (predicted)	COL5A3	Atherosclerosis Signaling,Dendritic Cell Maturation,Hepatic Fibrosis / Hepatic Stellate Cell Activation,Intrinsic Prothrombin Activation Pathway
hsa-miR-29a-3p	miR-29b-3p (and other miRNAs w/seed AGCACCA)	4.944	Ingenuity Expert Findings,TargetScan Human	Experimentally Observed,High (predicted)	DCP2
hsa-miR-29a-3p	miR-29b-3p (and other miRNAs w/seed AGCACCA)	4.944	TarBase,TargetScan Human,miRecords	Experimentally Observed,High (predicted)	DNMT3A	DNA Methylation and Transcriptional Repression Signaling
hsa-miR-29a-3p	miR-29b-3p (and other miRNAs w/seed AGCACCA)	4.944	TarBase,TargetScan Human,miRecords	Experimentally Observed,High (predicted)	DNMT3B	DNA Methylation and Transcriptional Repression Signaling
hsa-miR-29a-3p	miR-29b-3p (and other miRNAs w/seed AGCACCA)	4.944	TargetScan Human,miRecords	Experimentally Observed,High (predicted)	DUSP2	3-phosphoinositide Biosynthesis,3-phosphoinositide Degradation,D-myo-inositol (1,4,5,6)-Tetrakisphosphate Biosynthesis,D-myo-inositol (3,4,5,6)-tetrakisphosphate Biosynthesis,D-myo-inositol-5-phosphate Metabolism,ERK/MAPK Signaling,Protein Kinase A Signaling,Superpathway of Inositol Phosphate Compounds
hsa-miR-29a-3p	miR-29b-3p (and other miRNAs w/seed AGCACCA)	4.944	Ingenuity Expert Findings,TargetScan Human	Experimentally Observed,Moderate (predicted)	FAM3C
hsa-miR-29a-3p	miR-29b-3p (and other miRNAs w/seed AGCACCA)	4.944	TargetScan Human,miRecords	Experimentally Observed,High (predicted)	FBN1
hsa-miR-29a-3p	miR-29b-3p (and other miRNAs w/seed AGCACCA)	4.944	Ingenuity Expert Findings,TargetScan Human	Experimentally Observed,High (predicted)	FRAT2
hsa-miR-29a-3p	miR-29b-3p (and other miRNAs w/seed AGCACCA)	4.944	Ingenuity Expert Findings,TargetScan Human	Experimentally Observed,High (predicted)	GAS7
hsa-miR-29a-3p	miR-29b-3p (and other miRNAs w/seed AGCACCA)	4.944	Ingenuity Expert Findings,TargetScan Human	Experimentally Observed,High (predicted)	GMFB
hsa-miR-29a-3p	miR-29b-3p (and other miRNAs w/seed AGCACCA)	4.944	Ingenuity Expert Findings,TargetScan Human	Experimentally Observed,High (predicted)	GPR37	Cellular Effects of Sildenafil (Viagra),GABA Receptor Signaling,Neuropathic Pain Signaling In Dorsal Horn Neurons,Parkinson's Signaling
hsa-miR-29a-3p	miR-29b-3p (and other miRNAs w/seed AGCACCA)	4.944	Ingenuity Expert Findings,TargetScan Human,miRecords	Experimentally Observed,High (predicted)	HDAC4	Adipogenesis pathway,Calcium Signaling,Cell Cycle: G1/S Checkpoint Regulation,Chronic Myeloid Leukemia Signaling,Cyclins and Cell Cycle Regulation,Hereditary Breast Cancer Signaling,Huntington's Disease Signaling,Phospholipase C Signaling,Role of NFAT in Cardiac Hypertrophy,Telomerase Signaling,Xenobiotic Metabolism Signaling
hsa-miR-29a-3p	miR-29b-3p (and other miRNAs w/seed AGCACCA)	4.944	Ingenuity Expert Findings,TargetScan Human	Experimentally Observed,High (predicted)	HMGN3
hsa-miR-29a-3p	miR-29b-3p (and other miRNAs w/seed AGCACCA)	4.944	TarBase,TargetScan Human	Experimentally Observed,High (predicted)	INSIG1	Unfolded protein response
hsa-miR-29a-3p	miR-29b-3p (and other miRNAs w/seed AGCACCA)	4.944	Ingenuity Expert Findings,TargetScan Human	Experimentally Observed,High (predicted)	KCTD3
hsa-miR-29a-3p	miR-29b-3p (and other miRNAs w/seed AGCACCA)	4.944	Ingenuity Expert Findings,TargetScan Human	Experimentally Observed,High (predicted)	KLF4	VDR/RXR Activation
hsa-miR-29a-3p	miR-29b-3p (and other miRNAs w/seed AGCACCA)	4.944	Ingenuity Expert Findings,TarBase,TargetScan Human,miRecords	Experimentally Observed,High (predicted)	LAMC1	Agrin Interactions at Neuromuscular Junction,CDK5 Signaling
hsa-miR-29a-3p	miR-29b-3p (and other miRNAs w/seed AGCACCA)	4.944	Ingenuity Expert Findings,TargetScan Human	Experimentally Observed,High (predicted)	LOXL2
hsa-miR-29a-3p	miR-29b-3p (and other miRNAs w/seed AGCACCA)	4.944	Ingenuity Expert Findings,TargetScan Human	Experimentally Observed,High (predicted)	MAPRE2	Remodeling of Epithelial Adherens Junctions
hsa-miR-29a-3p	miR-29b-3p (and other miRNAs w/seed AGCACCA)	4.944	Ingenuity Expert Findings,TarBase,TargetScan Human,miRecords	Experimentally Observed,High (predicted)	MCL1	Apoptosis Signaling,IL-6 Signaling,PI3K/AKT Signaling
hsa-miR-29a-3p	miR-29b-3p (and other miRNAs w/seed AGCACCA)	4.944	Ingenuity Expert Findings,TargetScan Human	Experimentally Observed,High (predicted)	MLF1
hsa-miR-29a-3p	miR-29b-3p (and other miRNAs w/seed AGCACCA)	4.944	Ingenuity Expert Findings,TargetScan Human	Experimentally Observed,High (predicted)	MYBL2
hsa-miR-29a-3p	miR-29b-3p (and other miRNAs w/seed AGCACCA)	4.944	Ingenuity Expert Findings,TargetScan Human	Experimentally Observed,High (predicted)	NASP
hsa-miR-29a-3p	miR-29b-3p (and other miRNAs w/seed AGCACCA)	4.944	Ingenuity Expert Findings,TargetScan Human	Experimentally Observed,High (predicted)	NAV3
hsa-miR-29a-3p	miR-29b-3p (and other miRNAs w/seed AGCACCA)	4.944	Ingenuity Expert Findings,TargetScan Human,miRecords	Experimentally Observed,High (predicted)	PIK3R1	14-3-3-mediated Signaling,3-phosphoinositide Biosynthesis,Actin Cytoskeleton Signaling,Acute Myeloid Leukemia Signaling,Acute Phase Response Signaling,Aldosterone Signaling in Epithelial Cells,AMPK Signaling,Amyotrophic Lateral Sclerosis Signaling,Angiopoietin Signaling,Antiproliferative Role of Somatostatin Receptor 2,Axonal Guidance Signaling,B Cell Receptor Signaling,Breast Cancer Regulation b…
hsa-miR-29a-3p	miR-29b-3p (and other miRNAs w/seed AGCACCA)	4.944	Ingenuity Expert Findings,TargetScan Human	Experimentally Observed,High (predicted)	PPIC
hsa-miR-29a-3p	miR-29b-3p (and other miRNAs w/seed AGCACCA)	4.944	Ingenuity Expert Findings,TargetScan Human	Experimentally Observed,High (predicted)	PPM1D	AMPK Signaling,ATM Signaling,Cell Cycle: G2/M DNA Damage Checkpoint Regulation
hsa-miR-29a-3p	miR-29b-3p (and other miRNAs w/seed AGCACCA)	4.944	Ingenuity Expert Findings,TargetScan Human	Experimentally Observed,High (predicted)	PTEN	3-phosphoinositide Biosynthesis,3-phosphoinositide Degradation,B Cell Receptor Signaling,Cancer Drug Resistance By Drug Efflux,D-myo-inositol (1,3,4)-trisphosphate Biosynthesis,D-myo-inositol (1,4,5,6)-Tetrakisphosphate Biosynthesis,D-myo-inositol (3,4,5,6)-tetrakisphosphate Biosynthesis,D-myo-inositol-5-phosphate Metabolism,Endometrial Cancer Signaling,Epithelial Adherens Junction Signaling,ErbB…
hsa-miR-29a-3p	miR-29b-3p (and other miRNAs w/seed AGCACCA)	4.944	Ingenuity Expert Findings,TargetScan Human	Experimentally Observed,High (predicted)	PURA
hsa-miR-29a-3p	miR-29b-3p (and other miRNAs w/seed AGCACCA)	4.944	Ingenuity Expert Findings,TargetScan Human	Experimentally Observed,High (predicted)	RERE
hsa-miR-29a-3p	miR-29b-3p (and other miRNAs w/seed AGCACCA)	4.944	Ingenuity Expert Findings,TargetScan Human	Experimentally Observed,High (predicted)	SHROOM2
hsa-miR-29a-3p	miR-29b-3p (and other miRNAs w/seed AGCACCA)	4.944	TargetScan Human,miRecords	Experimentally Observed,High (predicted)	SP1	Aryl Hydrocarbon Receptor Signaling,ErbB2-ErbB3 Signaling,Estrogen-Dependent Breast Cancer Signaling,Gap Junction Signaling,HMGB1 Signaling,Huntington's Disease Signaling,IL-10 Signaling,Prolactin Signaling,Telomerase Signaling,VDR/RXR Activation
hsa-miR-29a-3p	miR-29b-3p (and other miRNAs w/seed AGCACCA)	4.944	Ingenuity Expert Findings,TarBase,TargetScan Human,miRecords	Experimentally Observed,High (predicted)	SPARC
hsa-miR-29a-3p	miR-29b-3p (and other miRNAs w/seed AGCACCA)	4.944	TarBase,TargetScan Human,miRecords	Experimentally Observed,Moderate (predicted)	SRSF10
hsa-miR-29a-3p	miR-29b-3p (and other miRNAs w/seed AGCACCA)	4.944	TarBase,TargetScan Human,miRecords	Experimentally Observed,Moderate (predicted)	TCL1A	Role of NANOG in Mammalian Embryonic Stem Cell Pluripotency
hsa-miR-29a-3p	miR-29b-3p (and other miRNAs w/seed AGCACCA)	4.944	TarBase,TargetScan Human,miRecords	Experimentally Observed,High (predicted)	TDG
hsa-miR-29a-3p	miR-29b-3p (and other miRNAs w/seed AGCACCA)	4.944	TargetScan Human,miRecords	Experimentally Observed,High (predicted)	TET1
hsa-miR-29a-3p	miR-29b-3p (and other miRNAs w/seed AGCACCA)	4.944	miRecords	Experimentally Observed	TGFB3	Antiproliferative Role of TOB in T Cell Signaling,Aryl Hydrocarbon Receptor Signaling,Cardiac Hypertrophy Signaling,Cell Cycle: G1/S Checkpoint Regulation,Chronic Myeloid Leukemia Signaling,Colorectal Cancer Metastasis Signaling,Cyclins and Cell Cycle Regulation,Factors Promoting Cardiogenesis in Vertebrates,Germ Cell-Sertoli Cell Junction Signaling,Glucocorticoid Receptor Signaling,Hepatic Chole…
hsa-miR-29a-3p	miR-29b-3p (and other miRNAs w/seed AGCACCA)	4.944	miRecords	Experimentally Observed	Tpm1	Calcium Signaling
hsa-miR-29a-3p	miR-29b-3p (and other miRNAs w/seed AGCACCA)	4.944	Ingenuity Expert Findings,TargetScan Human	Experimentally Observed,High (predicted)	TRIM9
hsa-miR-29a-3p	miR-29b-3p (and other miRNAs w/seed AGCACCA)	4.944	Ingenuity Expert Findings,TargetScan Human	Experimentally Observed,High (predicted)	TUBB2A	14-3-3-mediated Signaling,Axonal Guidance Signaling,Breast Cancer Regulation by Stathmin1,Epithelial Adherens Junction Signaling,Gap Junction Signaling,Germ Cell-Sertoli Cell Junction Signaling,phagosome maturation,Remodeling of Epithelial Adherens Junctions,Sertoli Cell-Sertoli Cell Junction Signaling
hsa-miR-29a-3p	miR-29b-3p (and other miRNAs w/seed AGCACCA)	4.944	TargetScan Human,miRecords	Experimentally Observed,High (predicted)	YY1	VDR/RXR Activation
hsa-miR-29a-3p	miR-29b-3p (and other miRNAs w/seed AGCACCA)	4.944	Ingenuity Expert Findings,TargetScan Human	Experimentally Observed,High (predicted)	ZFP36L1
hsa-miR-34a-5p	miR-34a-5p (and other miRNAs w/seed GGCAGUG)	3.09	TargetScan Human,miRecords	Experimentally Observed,Moderate (predicted)	AXIN2	Wnt/β-catenin Signaling
hsa-miR-34a-5p	miR-34a-5p (and other miRNAs w/seed GGCAGUG)	3.09	Ingenuity Expert Findings,TargetScan Human,miRecords	Experimentally Observed,High (predicted)	BCL2	Amyotrophic Lateral Sclerosis Signaling,Apoptosis Signaling,autophagy,Ceramide Signaling,Cytotoxic T Lymphocyte-mediated Apoptosis of Target Cells,Death Receptor Signaling,Docosahexaenoic Acid (DHA) Signaling,Glucocorticoid Receptor Signaling,Hepatic Fibrosis / Hepatic Stellate Cell Activation,IL-8 Signaling,Induction of Apoptosis by HIV1,Interferon Signaling,Melanocyte Development and Pigmentati…
hsa-miR-34a-5p	miR-34a-5p (and other miRNAs w/seed GGCAGUG)	3.09	Ingenuity Expert Findings,TarBase,TargetScan Human,miRecords	Experimentally Observed,High (predicted)	CCND1	Acute Myeloid Leukemia Signaling,AMPK Signaling,Androgen Signaling,Aryl Hydrocarbon Receptor Signaling,Bladder Cancer Signaling,Cell Cycle Regulation by BTG Family Proteins,Cell Cycle: G1/S Checkpoint Regulation,Chronic Myeloid Leukemia Signaling,Colorectal Cancer Metastasis Signaling,Cyclins and Cell Cycle Regulation,Endometrial Cancer Signaling,ErbB2-ErbB3 Signaling,Estrogen-Dependent Breast Ca…
hsa-miR-34a-5p	miR-34a-5p (and other miRNAs w/seed GGCAGUG)	3.09	Ingenuity Expert Findings,TargetScan Human	Experimentally Observed,Moderate (predicted)	CD47	Inhibition of Angiogenesis by TSP1
hsa-miR-34a-5p	miR-34a-5p (and other miRNAs w/seed GGCAGUG)	3.09	Ingenuity Expert Findings,TarBase,TargetScan Human,miRecords	Experimentally Observed,High (predicted)	CDK6	Aryl Hydrocarbon Receptor Signaling,Cell Cycle Control of Chromosomal Replication,Cell Cycle: G1/S Checkpoint Regulation,Chronic Myeloid Leukemia Signaling,Cyclins and Cell Cycle Regulation,Glioblastoma Multiforme Signaling,Glioma Signaling,HER-2 Signaling in Breast Cancer,Hereditary Breast Cancer Signaling,Molecular Mechanisms of Cancer,Non-Small Cell Lung Cancer Signaling,Pyridoxal 5'-phosphate…
hsa-miR-34a-5p	miR-34a-5p (and other miRNAs w/seed GGCAGUG)	3.09	Ingenuity Expert Findings	Experimentally Observed	CREB1	AMPK Signaling,ATM Signaling,B Cell Receptor Signaling,BMP signaling pathway,Calcium Signaling,cAMP-mediated signaling,Cardiac Hypertrophy Signaling,Circadian Rhythm Signaling,Corticotropin Releasing Hormone Signaling,CREB Signaling in Neurons,Dendritic Cell Maturation,Dopamine-DARPP32 Feedback in cAMP Signaling,Ephrin Receptor Signaling,ERK/MAPK Signaling,ERK5 Signaling,Estrogen-Dependent Breast…
hsa-miR-34a-5p	miR-34a-5p (and other miRNAs w/seed GGCAGUG)	3.09	TarBase,TargetScan Human,miRecords	Experimentally Observed,High (predicted)	DLL1	Epithelial Adherens Junction Signaling,Notch Signaling
hsa-miR-34a-5p	miR-34a-5p (and other miRNAs w/seed GGCAGUG)	3.09	Ingenuity Expert Findings,TarBase,TargetScan Human,miRecords	Experimentally Observed,High (predicted)	E2F3	Breast Cancer Regulation by Stathmin1,Cell Cycle Regulation by BTG Family Proteins,Cell Cycle: G1/S Checkpoint Regulation,Chronic Myeloid Leukemia Signaling,Cyclins and Cell Cycle Regulation,Estrogen-mediated S-phase Entry,Glioblastoma Multiforme Signaling,Glioma Signaling,Molecular Mechanisms of Cancer,Pancreatic Adenocarcinoma Signaling,Role of BRCA1 in DNA Damage Response,Role of CHK Proteins …
hsa-miR-34a-5p	miR-34a-5p (and other miRNAs w/seed GGCAGUG)	3.09	TargetScan Human,miRecords	Experimentally Observed,High (predicted)	E2F5	Breast Cancer Regulation by Stathmin1,Cell Cycle Regulation by BTG Family Proteins,Cell Cycle: G1/S Checkpoint Regulation,Chronic Myeloid Leukemia Signaling,Cyclins and Cell Cycle Regulation,Estrogen-mediated S-phase Entry,Glioblastoma Multiforme Signaling,Glioma Signaling,Molecular Mechanisms of Cancer,Pancreatic Adenocarcinoma Signaling,Role of BRCA1 in DNA Damage Response,Role of CHK Proteins …
hsa-miR-34a-5p	miR-34a-5p (and other miRNAs w/seed GGCAGUG)	3.09	Ingenuity Expert Findings,TargetScan Human	Experimentally Observed,High (predicted)	FOXP1
hsa-miR-34a-5p	miR-34a-5p (and other miRNAs w/seed GGCAGUG)	3.09	Ingenuity Expert Findings,TargetScan Human	Experimentally Observed,Moderate (predicted)	HDAC1	Adipogenesis pathway,Calcium Signaling,Calcium-induced T Lymphocyte Apoptosis,Cell Cycle: G1/S Checkpoint Regulation,Chronic Myeloid Leukemia Signaling,Cyclins and Cell Cycle Regulation,DNA Methylation and Transcriptional Repression Signaling,Hereditary Breast Cancer Signaling,Huntington's Disease Signaling,NF-κB Signaling,Nur77 Signaling in T Lymphocytes,p53 Signaling,Phospholipase C Signaling,R…
hsa-miR-34a-5p	miR-34a-5p (and other miRNAs w/seed GGCAGUG)	3.09	Ingenuity Expert Findings,TargetScan Human,miRecords	Experimentally Observed,High (predicted)	JAG1	Notch Signaling,Regulation of the Epithelial-Mesenchymal Transition Pathway
hsa-miR-34a-5p	miR-34a-5p (and other miRNAs w/seed GGCAGUG)	3.09	TargetScan Human,miRecords	Experimentally Observed,High (predicted)	MAP2K1	14-3-3-mediated Signaling,4-1BB Signaling in T Lymphocytes,Actin Cytoskeleton Signaling,Acute Myeloid Leukemia Signaling,Acute Phase Response Signaling,Aldosterone Signaling in Epithelial Cells,Antiproliferative Role of Somatostatin Receptor 2,Apoptosis Signaling,Axonal Guidance Signaling,B Cell Receptor Signaling,Bladder Cancer Signaling,BMP signaling pathway,Breast Cancer Regulation by Stathmin…
hsa-miR-34a-5p	miR-34a-5p (and other miRNAs w/seed GGCAGUG)	3.09	Ingenuity Expert Findings,TargetScan Human,miRecords	Experimentally Observed,High (predicted)	MET	Axonal Guidance Signaling,Clathrin-mediated Endocytosis Signaling,Epithelial Adherens Junction Signaling,FGF Signaling,Hepatic Fibrosis / Hepatic Stellate Cell Activation,HGF Signaling,Macropinocytosis Signaling,Regulation of the Epithelial-Mesenchymal Transition Pathway,Remodeling of Epithelial Adherens Junctions,Renal Cell Carcinoma Signaling,Semaphorin Signaling in Neurons
hsa-miR-34a-5p	miR-34a-5p (and other miRNAs w/seed GGCAGUG)	3.09	TargetScan Human,miRecords	Experimentally Observed,Moderate (predicted)	MYB
hsa-miR-34a-5p	miR-34a-5p (and other miRNAs w/seed GGCAGUG)	3.09	miRecords	Experimentally Observed	MYC	Acute Myeloid Leukemia Signaling,Aryl Hydrocarbon Receptor Signaling,Bladder Cancer Signaling,Cell Cycle: G1/S Checkpoint Regulation,Chronic Myeloid Leukemia Signaling,Colorectal Cancer Metastasis Signaling,Endometrial Cancer Signaling,Endothelin-1 Signaling,ErbB2-ErbB3 Signaling,ERK/MAPK Signaling,ERK5 Signaling,Estrogen-mediated S-phase Entry,Glioblastoma Multiforme Signaling,ILK Signaling,Mole…
hsa-miR-34a-5p	miR-34a-5p (and other miRNAs w/seed GGCAGUG)	3.09	TargetScan Human,miRecords	Experimentally Observed,High (predicted)	MYCN	ERK/MAPK Signaling
hsa-miR-34a-5p	miR-34a-5p (and other miRNAs w/seed GGCAGUG)	3.09	Ingenuity Expert Findings,TarBase,TargetScan Human,miRecords	Experimentally Observed,High (predicted)	NOTCH1	Epithelial Adherens Junction Signaling,Molecular Mechanisms of Cancer,Notch Signaling,Pancreatic Adenocarcinoma Signaling,Regulation of the Epithelial-Mesenchymal Transition Pathway
hsa-miR-34a-5p	miR-34a-5p (and other miRNAs w/seed GGCAGUG)	3.09	TargetScan Human,miRecords	Experimentally Observed,High (predicted)	NOTCH2	Epithelial Adherens Junction Signaling,Notch Signaling,Regulation of the Epithelial-Mesenchymal Transition Pathway
hsa-miR-34a-5p	miR-34a-5p (and other miRNAs w/seed GGCAGUG)	3.09	Ingenuity Expert Findings,TargetScan Human,miRecords	Experimentally Observed,Moderate (predicted)	SIRT1	Adipogenesis pathway,AMPK Signaling,p53 Signaling
hsa-miR-34a-5p	miR-34a-5p (and other miRNAs w/seed GGCAGUG)	3.09	TargetScan Human,miRecords	Experimentally Observed,Moderate (predicted)	TAGLN
hsa-miR-34a-5p	miR-34a-5p (and other miRNAs w/seed GGCAGUG)	3.09	Ingenuity Expert Findings	Experimentally Observed	TP53	Adipogenesis pathway,Amyotrophic Lateral Sclerosis Signaling,Apoptosis Signaling,Aryl Hydrocarbon Receptor Signaling,ATM Signaling,Basal Cell Carcinoma Signaling,Bladder Cancer Signaling,Breast Cancer Regulation by Stathmin1,Cancer Drug Resistance By Drug Efflux,Cell Cycle: G1/S Checkpoint Regulation,Cell Cycle: G2/M DNA Damage Checkpoint Regulation,Chronic Myeloid Leukemia Signaling,Colorectal C…
hsa-miR-34a-5p	miR-34a-5p (and other miRNAs w/seed GGCAGUG)	3.09	Ingenuity Expert Findings	Experimentally Observed	TRPS1
hsa-miR-34a-5p	miR-34a-5p (and other miRNAs w/seed GGCAGUG)	3.09	miRecords	Experimentally Observed	VEGFA	Amyotrophic Lateral Sclerosis Signaling,Axonal Guidance Signaling,Bladder Cancer Signaling,Clathrin-mediated Endocytosis Signaling,Colorectal Cancer Metastasis Signaling,Corticotropin Releasing Hormone Signaling,eNOS Signaling,Ephrin Receptor Signaling,Hepatic Fibrosis / Hepatic Stellate Cell Activation,HIF1α Signaling,Hypoxia Signaling in the Cardiovascular System,IL-6 Signaling,IL-8 Signaling,I…
hsa-miR-34a-5p	miR-34a-5p (and other miRNAs w/seed GGCAGUG)	3.09	TargetScan Human,miRecords	Experimentally Observed,Moderate (predicted)	WISP2
hsa-miR-34a-5p	miR-34a-5p (and other miRNAs w/seed GGCAGUG)	3.09	Ingenuity Expert Findings,TargetScan Human,miRecords	Experimentally Observed,High (predicted)	WNT1	Axonal Guidance Signaling,Basal Cell Carcinoma Signaling,Colorectal Cancer Metastasis Signaling,Glioblastoma Multiforme Signaling,Human Embryonic Stem Cell Pluripotency,Molecular Mechanisms of Cancer,Ovarian Cancer Signaling,PCP pathway,Regulation of the Epithelial-Mesenchymal Transition Pathway,Role of Macrophages, Fibroblasts and Endothelial Cells in Rheumatoid Arthritis,Role of NANOG in Mammal…
hsa-miR-361-5p	miR-361-5p (miRNAs w/seed UAUCAGA)	3.157	Ingenuity Expert Findings,TargetScan Human	Experimentally Observed,Moderate (predicted)	AICDA	Primary Immunodeficiency Signaling,Salvage Pathways of Pyrimidine Deoxyribonucleotides,Salvage Pathways of Pyrimidine Ribonucleotides
hsa-miR-450a-5p	miR-450a-5p (and other miRNAs w/seed UUUGCGA)	2.704	miRecords	Experimentally Observed	HNRNPK	Acute Phase Response Signaling,Ephrin B Signaling,SAPK/JNK Signaling
hsa-miR-503	miR-503-5p (miRNAs w/seed AGCAGCG)	4.273	Ingenuity Expert Findings	Experimentally Observed	AGO1	EIF2 Signaling,Regulation of eIF4 and p70S6K Signaling
hsa-miR-503	miR-503-5p (miRNAs w/seed AGCAGCG)	4.273	Ingenuity Expert Findings,TargetScan Human	Experimentally Observed,High (predicted)	ANLN	RhoA Signaling
hsa-miR-503	miR-503-5p (miRNAs w/seed AGCAGCG)	4.273	Ingenuity Expert Findings	Experimentally Observed	ATF6	Cardiac Hypertrophy Signaling,Endoplasmic Reticulum Stress Pathway,PI3K Signaling in B Lymphocytes,Unfolded protein response
hsa-miR-503	miR-503-5p (miRNAs w/seed AGCAGCG)	4.273	Ingenuity Expert Findings,TargetScan Human,miRecords	Experimentally Observed,High (predicted)	CCND1	Acute Myeloid Leukemia Signaling,AMPK Signaling,Androgen Signaling,Aryl Hydrocarbon Receptor Signaling,Bladder Cancer Signaling,Cell Cycle Regulation by BTG Family Proteins,Cell Cycle: G1/S Checkpoint Regulation,Chronic Myeloid Leukemia Signaling,Colorectal Cancer Metastasis Signaling,Cyclins and Cell Cycle Regulation,Endometrial Cancer Signaling,ErbB2-ErbB3 Signaling,Estrogen-Dependent Breast Ca…
hsa-miR-503	miR-503-5p (miRNAs w/seed AGCAGCG)	4.273	Ingenuity Expert Findings,TargetScan Human	Experimentally Observed,High (predicted)	CCNE1	Antiproliferative Role of TOB in T Cell Signaling,Aryl Hydrocarbon Receptor Signaling,Breast Cancer Regulation by Stathmin1,Cell Cycle Regulation by BTG Family Proteins,Cell Cycle: G1/S Checkpoint Regulation,Cyclins and Cell Cycle Regulation,DNA damage-induced 14-3-3σ Signaling,Estrogen-mediated S-phase Entry,Factors Promoting Cardiogenesis in Vertebrates,GADD45 Signaling,Glioblastoma Multiforme …
hsa-miR-503	miR-503-5p (miRNAs w/seed AGCAGCG)	4.273	Ingenuity Expert Findings	Experimentally Observed	CCNE2	Antiproliferative Role of TOB in T Cell Signaling,Aryl Hydrocarbon Receptor Signaling,Breast Cancer Regulation by Stathmin1,Cell Cycle Regulation by BTG Family Proteins,Cell Cycle: G1/S Checkpoint Regulation,Cyclins and Cell Cycle Regulation,DNA damage-induced 14-3-3σ Signaling,Estrogen-mediated S-phase Entry,Factors Promoting Cardiogenesis in Vertebrates,GADD45 Signaling,HER-2 Signaling in Breas…
hsa-miR-503	miR-503-5p (miRNAs w/seed AGCAGCG)	4.273	Ingenuity Expert Findings	Experimentally Observed	CCNF	Role of Oct4 in Mammalian Embryonic Stem Cell Pluripotency
hsa-miR-503	miR-503-5p (miRNAs w/seed AGCAGCG)	4.273	Ingenuity Expert Findings	Experimentally Observed	CDC14A
hsa-miR-503	miR-503-5p (miRNAs w/seed AGCAGCG)	4.273	Ingenuity Expert Findings,TargetScan Human	Experimentally Observed,High (predicted)	CDC25A	3-phosphoinositide Biosynthesis,3-phosphoinositide Degradation,ATM Signaling,Cell Cycle: G1/S Checkpoint Regulation,Cyclins and Cell Cycle Regulation,D-myo-inositol (1,4,5,6)-Tetrakisphosphate Biosynthesis,D-myo-inositol (3,4,5,6)-tetrakisphosphate Biosynthesis,D-myo-inositol-5-phosphate Metabolism,Estrogen-mediated S-phase Entry,Mitotic Roles of Polo-Like Kinase,Molecular Mechanisms of Cancer,Pr…
hsa-miR-503	miR-503-5p (miRNAs w/seed AGCAGCG)	4.273	Ingenuity Expert Findings	Experimentally Observed	CDKN1A	AMPK Signaling,Antiproliferative Role of Somatostatin Receptor 2,Aryl Hydrocarbon Receptor Signaling,ATM Signaling,Bladder Cancer Signaling,Breast Cancer Regulation by Stathmin1,Cell Cycle: G1/S Checkpoint Regulation,Cell Cycle: G2/M DNA Damage Checkpoint Regulation,Chronic Myeloid Leukemia Signaling,Cyclins and Cell Cycle Regulation,Estrogen-mediated S-phase Entry,GADD45 Signaling,Glioblastoma M…
hsa-miR-503	miR-503-5p (miRNAs w/seed AGCAGCG)	4.273	Ingenuity Expert Findings,TargetScan Human	Experimentally Observed,High (predicted)	CHEK1	Aryl Hydrocarbon Receptor Signaling,ATM Signaling,Cell Cycle: G2/M DNA Damage Checkpoint Regulation,Hereditary Breast Cancer Signaling,Molecular Mechanisms of Cancer,p53 Signaling,Role of BRCA1 in DNA Damage Response,Role of CHK Proteins in Cell Cycle Checkpoint Control
hsa-miR-503	miR-503-5p (miRNAs w/seed AGCAGCG)	4.273	Ingenuity Expert Findings,TargetScan Human	Experimentally Observed,High (predicted)	FGF2	Actin Cytoskeleton Signaling,Adipogenesis pathway,Bladder Cancer Signaling,Clathrin-mediated Endocytosis Signaling,FGF Signaling,Hepatic Fibrosis / Hepatic Stellate Cell Activation,Human Embryonic Stem Cell Pluripotency,Regulation of the Epithelial-Mesenchymal Transition Pathway,Role of Macrophages, Fibroblasts and Endothelial Cells in Rheumatoid Arthritis
hsa-miR-503	miR-503-5p (miRNAs w/seed AGCAGCG)	4.273	Ingenuity Expert Findings	Experimentally Observed	FGFR1	14-3-3-mediated Signaling,3-phosphoinositide Biosynthesis,Actin Cytoskeleton Signaling,Acute Myeloid Leukemia Signaling,Adipogenesis pathway,Aldosterone Signaling in Epithelial Cells,AMPK Signaling,Amyotrophic Lateral Sclerosis Signaling,Angiopoietin Signaling,Antiproliferative Role of Somatostatin Receptor 2,Axonal Guidance Signaling,B Cell Receptor Signaling,Breast Cancer Regulation by Stathmin…
hsa-miR-503	miR-503-5p (miRNAs w/seed AGCAGCG)	4.273	Ingenuity Expert Findings	Experimentally Observed	mir-9
hsa-miR-503	miR-503-5p (miRNAs w/seed AGCAGCG)	4.273	Ingenuity Expert Findings,TargetScan Human	Experimentally Observed,High (predicted)	WEE1	Cell Cycle: G2/M DNA Damage Checkpoint Regulation,Cyclins and Cell Cycle Regulation,Hereditary Breast Cancer Signaling,Mitotic Roles of Polo-Like Kinase
hsa-miR-25-3p	miR-92a-3p (and other miRNAs w/seed AUUGCAC)	2.069	Ingenuity Expert Findings,TargetScan Human,miRecords	Experimentally Observed,High (predicted)	BCL2L11	Apoptosis Signaling,Molecular Mechanisms of Cancer,PTEN Signaling
hsa-miR-25-3p	miR-92a-3p (and other miRNAs w/seed AUUGCAC)	2.069	TargetScan Human,miRecords	Experimentally Observed,High (predicted)	BMPR2	Adipogenesis pathway,BMP signaling pathway,Cardiomyocyte Differentiation via BMP Receptors,Epithelial Adherens Junction Signaling,Factors Promoting Cardiogenesis in Vertebrates,Human Embryonic Stem Cell Pluripotency,Molecular Mechanisms of Cancer,Mouse Embryonic Stem Cell Pluripotency,NF-κB Signaling,PPARα/RXRα Activation,PTEN Signaling,Role of NANOG in Mammalian Embryonic Stem Cell Pluripotency,…
hsa-miR-25-3p	miR-92a-3p (and other miRNAs w/seed AUUGCAC)	2.069	Ingenuity Expert Findings,TargetScan Human	Experimentally Observed,High (predicted)	CCNE2	Antiproliferative Role of TOB in T Cell Signaling,Aryl Hydrocarbon Receptor Signaling,Breast Cancer Regulation by Stathmin1,Cell Cycle Regulation by BTG Family Proteins,Cell Cycle: G1/S Checkpoint Regulation,Cyclins and Cell Cycle Regulation,DNA damage-induced 14-3-3σ Signaling,Estrogen-mediated S-phase Entry,Factors Promoting Cardiogenesis in Vertebrates,GADD45 Signaling,HER-2 Signaling in Breas…
hsa-miR-25-3p	miR-92a-3p (and other miRNAs w/seed AUUGCAC)	2.069	Ingenuity Expert Findings	Experimentally Observed	CDKN1A	AMPK Signaling,Antiproliferative Role of Somatostatin Receptor 2,Aryl Hydrocarbon Receptor Signaling,ATM Signaling,Bladder Cancer Signaling,Breast Cancer Regulation by Stathmin1,Cell Cycle: G1/S Checkpoint Regulation,Cell Cycle: G2/M DNA Damage Checkpoint Regulation,Chronic Myeloid Leukemia Signaling,Cyclins and Cell Cycle Regulation,Estrogen-mediated S-phase Entry,GADD45 Signaling,Glioblastoma M…
hsa-miR-25-3p	miR-92a-3p (and other miRNAs w/seed AUUGCAC)	2.069	TargetScan Human,miRecords	Experimentally Observed,High (predicted)	CDKN1C	Glucocorticoid Receptor Signaling
hsa-miR-25-3p	miR-92a-3p (and other miRNAs w/seed AUUGCAC)	2.069	miRecords	Experimentally Observed	ENPP6	cAMP-mediated signaling,Cardiac β-adrenergic Signaling,G-Protein Coupled Receptor Signaling,Gustation Pathway,Protein Kinase A Signaling,Relaxin Signaling,tRNA Splicing
hsa-miR-25-3p	miR-92a-3p (and other miRNAs w/seed AUUGCAC)	2.069	Ingenuity Expert Findings,TargetScan Human	Experimentally Observed,High (predicted)	FBXW7	Adipogenesis pathway,Protein Ubiquitination Pathway
hsa-miR-25-3p	miR-92a-3p (and other miRNAs w/seed AUUGCAC)	2.069	TargetScan Human,miRecords	Experimentally Observed,High (predicted)	HIPK3
hsa-miR-25-3p	miR-92a-3p (and other miRNAs w/seed AUUGCAC)	2.069	Ingenuity Expert Findings,TargetScan Human	Experimentally Observed,High (predicted)	IKZF1
hsa-miR-25-3p	miR-92a-3p (and other miRNAs w/seed AUUGCAC)	2.069	Ingenuity Expert Findings,TargetScan Human,miRecords	Experimentally Observed,High (predicted)	ITGA5	Actin Cytoskeleton Signaling,Actin Nucleation by ARP-WASP Complex,Agranulocyte Adhesion and Diapedesis,Agrin Interactions at Neuromuscular Junction,Axonal Guidance Signaling,Caveolar-mediated Endocytosis Signaling,Cdc42 Signaling,Clathrin-mediated Endocytosis Signaling,Ephrin Receptor Signaling,ERK/MAPK Signaling,FAK Signaling,Granulocyte Adhesion and Diapedesis,HGF Signaling,Integrin Signaling,L…
hsa-miR-25-3p	miR-92a-3p (and other miRNAs w/seed AUUGCAC)	2.069	Ingenuity Expert Findings	Experimentally Observed	ITGB3	Agrin Interactions at Neuromuscular Junction,Caveolar-mediated Endocytosis Signaling,Clathrin-mediated Endocytosis Signaling,Glioma Invasiveness Signaling,Granulocyte Adhesion and Diapedesis,HER-2 Signaling in Breast Cancer,IL-8 Signaling,ILK Signaling,Integrin Signaling,Leukocyte Extravasation Signaling,Macropinocytosis Signaling,NF-κB Activation by Viruses,P2Y Purigenic Receptor Signaling Pathw…
hsa-miR-25-3p	miR-92a-3p (and other miRNAs w/seed AUUGCAC)	2.069	TargetScan Human,miRecords	Experimentally Observed,High (predicted)	MAP2K4	14-3-3-mediated Signaling,4-1BB Signaling in T Lymphocytes,Activation of IRF by Cytosolic Pattern Recognition Receptors,Acute Myeloid Leukemia Signaling,Acute Phase Response Signaling,Agrin Interactions at Neuromuscular Junction,Antioxidant Action of Vitamin C,Apoptosis Signaling,April Mediated Signaling,ATM Signaling,B Cell Activating Factor Signaling,B Cell Receptor Signaling,BMP signaling path…
hsa-miR-25-3p	miR-92a-3p (and other miRNAs w/seed AUUGCAC)	2.069	Ingenuity Expert Findings	Experimentally Observed	MAPRE1	Remodeling of Epithelial Adherens Junctions
hsa-miR-25-3p	miR-92a-3p (and other miRNAs w/seed AUUGCAC)	2.069	TargetScan Human,miRecords	Experimentally Observed,High (predicted)	MYLIP	LXR/RXR Activation
hsa-miR-25-3p	miR-92a-3p (and other miRNAs w/seed AUUGCAC)	2.069	Ingenuity Expert Findings	Experimentally Observed	OSBPL2
hsa-miR-25-3p	miR-92a-3p (and other miRNAs w/seed AUUGCAC)	2.069	Ingenuity Expert Findings	Experimentally Observed	OSBPL8
hsa-miR-25-3p	miR-92a-3p (and other miRNAs w/seed AUUGCAC)	2.069	Ingenuity Expert Findings	Experimentally Observed	PCGF1
hsa-miR-25-3p	miR-92a-3p (and other miRNAs w/seed AUUGCAC)	2.069	Ingenuity Expert Findings,TargetScan Human	Experimentally Observed,High (predicted)	PTEN	3-phosphoinositide Biosynthesis,3-phosphoinositide Degradation,B Cell Receptor Signaling,Cancer Drug Resistance By Drug Efflux,D-myo-inositol (1,3,4)-trisphosphate Biosynthesis,D-myo-inositol (1,4,5,6)-Tetrakisphosphate Biosynthesis,D-myo-inositol (3,4,5,6)-tetrakisphosphate Biosynthesis,D-myo-inositol-5-phosphate Metabolism,Endometrial Cancer Signaling,Epithelial Adherens Junction Signaling,ErbB…
hsa-miR-25-3p	miR-92a-3p (and other miRNAs w/seed AUUGCAC)	2.069	Ingenuity Expert Findings	Experimentally Observed	RFFL
hsa-miR-25-3p	miR-92a-3p (and other miRNAs w/seed AUUGCAC)	2.069	miRecords	Experimentally Observed	VSNL1
hsa-miR-25-3p	miR-92a-3p (and other miRNAs w/seed AUUGCAC)	2.069	Ingenuity Expert Findings,TargetScan Human	Experimentally Observed,High (predicted)	ZEB2	Regulation of the Epithelial-Mesenchymal Transition Pathway
