# Supplementary material for: Characterization of the miRNA regulators of the human ovulatory cascade
Source: Sci Rep. 2018 Oct 23;8:15605. doi: 10.1038/s41598-018-33807-y (PMC6199329; doi:10.1038/s41598-018-33807-y)
Supplement: Supplementary file 4 — Table S5 [file 41598_2018_33807_MOESM4_ESM.xlsx]

## Sheet: GO - Biological Process
Characterization of the miRNA regulators of the human ovulatory cascade
G.M. Yerushalmi, M. Salmon-Divon, L. Ophir, Y. Yung, M. Baum, G. Coticchio, R. Fadini, M. Mignini Renzini, M. Dal Canto, R. Machtinger, E. Maman, A. Hourvitz
Table S5. GeneAnalytics - GO-Biological Process of unfiltered miRNA targets (7244 genes).
GeneAnalytics - Function-based Analysis, GO-Biological Process results
Copyright © LifeMap Sciences, Inc.
Statistics:
# Identified genes	7244
# Matched genes	4350
# Matched entities	80
Matching score statistics:
# High score matches	78
# Med score matches	2
# Low score matches	0
Results
Score	Name	# Genes	# Matched Genes	Matched Genes (Symbols)	Evidence URL
166.096	Positive Regulation of Transcription From RNA Polymerase II Promoter	970	561	RERE, REST, RFX3, MITF, RFX4, SLC9A1, RFX6, E2F1, RFXANK, RGCC, MKL1, MKL2, RGMA, E2F5, E2F7, E2F8, EBF1, EBF3, EBF4, MLLT10, SMAD2, SMAD3, SMAD4, SMAD5, EDN1, SMAD7, SMARCA2, ABLIM1, SMARCA4, SMARCC1, EOMES, EP300, RHOQ, EPAS1, MORF4L2, EPC1, MOSPD1, GDNF, LEF1, SMO, EGFR, SMYD3, EGR1, EGR2, RLF, PITX1, PITX2, EHF, PKD1, PKD2, LIF, GLIS2, ERCC2, GLIS3, PKNOX1, GLI2, PLAG1, PLAGL1, GREM1, PLAGL2,…	http://amigo.geneontology.org/amigo/term/GO:0045944
166.096	Negative Regulation of Transcription From RNA Polymerase II Promoter	722	412	RERE, REST, MITF, RFX5, E2F1, E2F6, MKX, E2F7, E2F8, MLIP, MLX, SMAD2, SMAD3, SMAD4, EDN1, SMAD7, SMARCA2, EDNRB, EED, SMARCA4, GCFC2, MNT, LCOR, EOMES, EP300, EPC1, MOSPD1, LEF1, SMO, LEP, SMURF2, SNAI1, SNAI3, EGR1, RLIM, EPO, PITX2, SNCA, PKIA, GLIS2, GLIS3, GLI2, ERF, GSC, PLK1, ACVR2B, ESR2, LRP8, ESRRA, H2AFY, HAND1, HCFC1, HCFC2, HDAC1, ETS2, HDAC4, HEXIM1, HIC1, HEY2, HES1, MSX1, ETV6, HI…	http://amigo.geneontology.org/amigo/term/GO:0000122
166.096	Positive Regulation of Transcription, DNA-templated	578	355	REST, DVL3, RET, DYRK1B, RFX3, MITF, RFX6, E2F1, MKL1, MKL2, E2F3, RGMB, EBF1, EBF3, MLLT11, SMAD2, SMAD3, SMAD4, SMAD5, SMARCA2, SMARCA4, SMARCAD1, LBH, SMARCC1, RHOG, EOMES, EP300, EPC1, GDF6, LEF1, SMO, SNAI1, EGR1, LGR4, EGR2, RLF, EPO, EHF, ERBB4, GLIS2, ERCC2, GLI2, GPBP1, PLCB1, GREM1, GRHL2, GRIP1, ACVR1, ESR1, ACVRL1, LRP5, LRP6, ESR2, ESRRA, HAND1, HAND2, ESRRG, HAS3, RNF10, HDAC1, RNF1…	http://amigo.geneontology.org/amigo/term/GO:0045893
166.096	Axon Guidance	537	326	DUSP9, KSR1, RGMA, RGMB, L1CAM, LAMA2, SLIT1, SLIT3, LAMC1, LAMTOR3, SMAD4, ABL1, ABL2, MMP2, RHOB, ABLIM1, LAT, MMP9, RHOC, RHOG, EPHA1, GDNF, EPHA10, EFNA2, EFNA5, EPHA3, EFNB1, EFNB2, EPHA4, EPHA5, EPHA7, EPHA8, EGFR, EPHB2, EPHB3, EPHB4, GFRA1, LGI1, PITPNA, ACTG1, ERBB2, LIMK1, ERBB3, GIT1, ERBB4, GLI2, ACTN2, PLA2G10, EREG, ACTR2, PLCG1, GRIN1, GRB2, GRIN2A, GSK3B, PLXNA1, PLXNB1, PLXNA2, P…	http://amigo.geneontology.org/amigo/term/GO:0007411
49.0931	Protein Phosphorylation	626	353	AAK1, RET, AATK, DYRK1A, DYRK1B, DYRK2, KSR1, KSR2, MKNK1, MKNK2, MLKL, SMAD2, MMD, SMAD5, RHO, ABL1, ABL2, LATS1, LATS2, EEF2K, MOK, MORC3, EPHA1, EPHA10, EPHA3, EPHA4, EPHA5, EPHA7, RIOK3, EPHA8, EGFR, RIPK3, EPHB2, RIPK4, EPHB3, EPHB4, PKDCC, ERBB2, LIMK1, ERBB3, LIMK2, ERBB4, EIF2AK1, PKN2, EIF2AK4, ERCC2, GMFB, ERG, GRK6, GRM5, ACVR1, PLK1, ACVR1B, GSK3B, ACVR1C, ACVR2A, GTF2H1, ACVR2B, ACVR…	http://amigo.geneontology.org/amigo/term/GO:0006468
39.9731	Transcription From RNA Polymerase II Promoter	570	314	REST, MITF, RFX4, RFX6, EBF1, EBF3, EBF4, MLLT1, ABT1, MNT, LCOR, LCORL, EP300, EPAS1, LEF1, EGR1, EGR2, PITX1, PITX2, EHF, GLIS2, ERCC2, GLIS3, PKNOX1, GLI2, ERCC6, PLAG1, PLAGL1, PLAGL2, GRHL1, GRHL2, GTF2A2, GTF2I, GTF2E1, GTF2H1, ESR1, GTF2H5, ESRRA, HAND1, HAND2, ESRRG, HCFC1, ETS1, ETV1, ETV4, HIF3A, ETV5, MSX1, ETV6, HEYL, POLR2C, HIF1A, POLR2D, ELF4, ELF5, HLF, ELK3, HLTF, LSM11, ELL, HIV…	http://amigo.geneontology.org/amigo/term/GO:0006366
39.1345	Signal Transduction	1392	662	RET, RGL1, MKLN1, RGMB, RGS1, RGS14, EDA, EDAR, EDARADD, RHEBL1, SMAD5, ABL2, RHOB, LAT, ABR, RHOBTB1, RHOBTB2, RHOC, RHOG, MOK, RHOQ, EPAS1, RHOT1, RHOT2, RHOV, GDI1, RHPN2, GDNF, SMOC1, SMOC2, LEP, SMPD1, RIN2, RIN3, MPP1, MPP2, LGALS1, EGFR, RIPK3, MPZL1, MR1, MRAS, RIT1, MRC1, PITPNC1, EPO, EPS8, GHRHR, ERBB2, LIMD1, LIMK1, ERBB3, ERBB4, GJA1, PKN2, GNAI2, GMFB, GMIP, GNAI3, GNB4, ERG, GNAL, …	http://amigo.geneontology.org/amigo/term/GO:0007165
39.0502	Transcription, DNA-templated	1934	882	RERE, REST, RFX1, RFX3, RFX5, E2F1, RFXANK, MKL1, MKL2, E2F3, E2F5, L3MBTL2, L3MBTL3, L3MBTL4, E2F6, E2F7, E2F8, MLF1, EAF1, EBF1, EBF4, MLLT10, MLLT3, SLTM, MLX, MLXIP, SMAD2, SMAD3, SMAD4, SMAD5, SMAD6, SMAD7, SMARCA2, EED, SMARCA4, LBH, LBX1, SMARCC1, GCFC2, MNX1, SMARCD2, EOMES, MORF4L1, EPAS1, MORF4L2, EPC1, EPC2, SMURF2, SNAI3, RLF, RLIM, EGR3, LHX4, SND1, LHX6, LHX8, ERBB2, LIMD1, ERBB4, P…	http://amigo.geneontology.org/amigo/term/GO:0006351
38.4936	Nervous System Development	328	201	RET, DYRK1A, L1CAM, SLITRK1, SMARCA2, EDNRB, SMARCA4, SMARCC1, SMARCD1, SMARCE1, EP300, ACHE, GDA, GDF11, GDNF, EFNA5, EFNB1, SMPD1, MPPED2, EPHB2, GFRA1, LGI1, ERBB2, LIMK1, ERBB4, GLIS2, GLRB, GMFB, LRCH4, GPSM1, PLPPR1, GSS, PLXNA4, MSI1, POFUT1, HDAC4, HES1, ELAVL3, ELAVL4, LSAMP, POU4F1, HOXA1, MAB21L2, MAFB, MAFK, ENC1, MAP1B, PPT1, IGF1, IGSF8, INA, INTU, ROBO1, ITM2B, JAG1, KALRN, MARK4, …	http://amigo.geneontology.org/amigo/term/GO:0007399
36.141	Negative Regulation of Transcription, DNA-templated	532	291	REST, RFX3, E2F1, MLX, SMAD2, SMAD4, SMARCA2, EED, SMARCA4, GCFC2, SMARCE1, EPC1, LEF1, SMO, SMURF2, SNAI1, LGR4, RLIM, PITX1, LIMD1, LIMS1, GLIS2, LOXL2, LOXL3, EREG, PLCB1, GREM1, HAND1, HDAC1, HDAC4, HEXIM1, HEY2, HES1, MSX1, HEYL, HIC2, HES2, HINFP, LRRFIP1, HES7, HHEX, HDAC9, ELF2, MTA2, ELK3, HIVEP1, HMGA1, HMBOX1, POU2F1, HMGB2, HMGA2, PPARD, EZH2, PPARG, PPARGC1B, HR, SNX6, MAEL, ENO1, HS…	http://amigo.geneontology.org/amigo/term/GO:0045892
35.7943	Positive Regulation of GTPase Activity	484	269	RGL1, RGS1, RGS13, RGS14, RGS16, RGS17, RGS18, RGS2, RGS21, RGS3, RGS4, RGS6, LAMTOR1, LAMTOR3, LAMTOR5, ECT2, ECT2L, SMAP1, SMAP2, ABR, ACAP2, MON2, GDI1, RIC1, RIC8A, RIC8B, RIN2, RIN3, ERBB2, GIT1, GIT2, LIMS1, EIF2B5, PKP4, GMIP, GNAO1, PLCB1, ERRFI1, PLEKHG1, PLEKHG6, PLEKHG7, GSK3B, PLXNB1, HACD3, HERC2, EVI5, EVI5L, LLGL2, LRRK2, ELMOD1, ELMOD2, ADCYAP1, F11R, EZH2, SNX13, ADGRB3, SNX18, H…	http://amigo.geneontology.org/amigo/term/GO:0043547
32.9126	Neurotrophin TRK Receptor Signaling Pathway	394	224	DUSP9, KSR1, LAMTOR3, ECT2, LAT, ABR, RICTOR, EGFR, RIT1, ERBB2, ERBB3, ERBB4, ACTN2, EREG, PLCG1, GRIN1, GRB2, GRIN2A, GSK3B, HDAC1, HBEGF, LINGO1, ADCY1, ADCY2, ADCY3, ADCY5, ADCY6, ADCY7, ADCY9, ADCYAP1, ADCYAP1R1, HRAS, ADORA2A, MTOR, SORT1, SOS1, SOS2, MAP2K1, PRDM4, IKBKB, MAPK1, IL17RD, PRKAR2B, PRKCA, IL2RB, AGO1, AGO2, IL2, AGO3, MAPK11, AGO4, PRKCD, PRKACB, MAPK12, PRKCE, MAPK13, MAPK14…	http://amigo.geneontology.org/amigo/term/GO:0048011
32.6396	Regulation of Transcription, DNA-templated	1923	860	RERE, REST, RFX1, RFX3, MITF, RFX4, RFX5, RFX6, E2F1, RFX7, E2F2, E2F3, E2F5, L3MBTL2, L3MBTL3, L3MBTL4, E2F6, MKX, E2F7, E2F8, EAF1, EBF1, EBF3, EBF4, MLLT1, MLLT3, MLLT6, SLTM, MLX, MLXIP, SMAD2, SMAD3, SMAD4, SMAD5, SMAD6, SMAD7, ABL1, SMARCA2, SMARCA4, LBX1, GCFC2, MNT, MNX1, EOMES, EP300, MORF4L1, EPAS1, MORF4L2, EPC2, SNAI3, EGR1, SNAPC1, EGR2, RLF, EGR3, PITX1, PITX2, LHX4, SND1, EHF, LHX6…	http://amigo.geneontology.org/amigo/term/GO:0006355
30.0763	Intracellular Signal Transduction	464	251	DVL3, KSR1, KSR2, MKNK1, MKNK2, RGS14, RGS6, ECT2, SMAD2, SMAD3, SMAD4, SMAD5, SMAD6, EDN1, SMAD7, LAT, ABR, LATS2, GCOM1, GNAI2, GMIP, GNA12, GNA13, PLCB1, PLCL1, PLCL2, GPR155, PLCD1, GRIP1, PLCG1, PLEK, PLEKHM1, PLEKHM3, GSK3B, GUCY1B3, PLXNB1, GUCY1A3, SNRK, ADCY1, LRRK2, ADCY2, ADCY3, ADCY5, ADCY6, ADCY7, ADCY9, HMOX1, SOCS1, SOCS2, SOCS3, SOCS4, SOCS5, SOCS6, SOCS7, MAGI3, HUNK, ADRA1B, ICK…	http://amigo.geneontology.org/amigo/term/GO:0035556
29.9457	Protein Ubiquitination	424	233	RFWD2, RFWD3, SMURF1, RLIM, PJA2, PLK1, HACE1, MSL2, HECW1, HECW2, RNF111, HECTD1, HECTD2, HERC3, HERC2, HECTD3, HERC4, HECTD4, RNF121, HERC6, RNF139, RNF144A, RNF168, RNF169, RNF170, RNF182, RNF19A, HLTF, RNF217, RNF222, RNF34, RNF38, RNF4, RNF41, RNF43, RNF5, RNF8, SOCS1, SOCS2, ENC1, SOCS3, SOCS4, SOCS5, SOCS6, SOCS7, MALT1, MUL1, FBXL12, FBXL20, FBXL3, FBXL17, FBXL18, PRKCQ, FBXL19, FBXL5, MY…	http://amigo.geneontology.org/amigo/term/GO:0016567
28.2268	Small GTPase Mediated Signal Transduction	729	362	DUSP9, MIS12, KSR1, KTN1, MKL1, RGL1, LAMTOR3, ECT2, RHEBL1, ABI1, ABL1, RHOB, LAT, ABR, RHOBTB1, RHOBTB2, RHOC, RHOG, RHOQ, RHOT1, RHOT2, RHOV, GDI1, RHPN2, RIN2, EGFR, MRAS, RIT1, ACTG1, ERBB2, LIMK1, ERBB3, ERBB4, PKN2, ACTN2, GMIP, EREG, GOPC, ACTR2, GRIN1, GRB2, GRIN2A, PLK1, RND2, HACD3, RND3, HBEGF, LRRK1, HIST1H4A, LRRK2, HMOX1, HRAS, PPP1R12A, PPP1R12B, PPP1CB, FAM13A, FAM13B, SOS1, SOS2…	http://amigo.geneontology.org/amigo/term/GO:0007264
27.1231	Regulation of Gene Expression	190	121	MITF, MKL2, MKX, LBH, EOMES, GDNF, RICTOR, SMO, PLAGL1, GRHL2, POFUT2, HEY2, HINFP, HIF1A, LMX1A, PPARA, RNF41, EZH2, PPARG, F2, HOXA10, HOXA11, HOXD10, HOXA9, HOXD9, EMX2, EN1, PPP2CB, PPP3CB, SORT1, IGF1, FAM46A, SOX2, MAP3K4, MURC, SOX6, IL10, PRKAA2, MYB, MAPK8IP3, MYC, IRS1, INSM1, ISL1, IREB2, IRF1, AHR, PROX1, FECH, KDM6A, FGF4, FGFR1, MCPH1, KMT2A, KMT2C, KMT2D, MECP2, MEGF8, PTH, PTHLH, …	http://amigo.geneontology.org/amigo/term/GO:0010468
26.8509	Negative Regulation of Cell Proliferation	415	224	REST, RGCC, E2F7, SLIT3, SMAD3, SMAD4, ABI1, SMAD6, SMARCA2, LBX1, MNT, GDF11, LDOC1, PKD2, LIF, ERBB4, GJA1, EIF2AK1, PKP2, EREG, PLPP1, ACVRL1, ADAMTS1, ADAMTS8, ETS1, HDAC4, ADARB1, MSX1, RNF139, HMGA1, HMOX1, RNF41, HNF4A, PPARG, ADGRB1, F2R, ADGRG1, PPM1D, HRAS, ADM, SOD2, ADORA2A, MAGI2, PPP2R5C, IFNLR1, IGF1, MAP2K1, SOX4, SOX7, IGFBP3, IL1A, PRKCA, MXD4, IL1RL1, IL6, PRKRA, ING1, ING2, IN…	http://amigo.geneontology.org/amigo/term/GO:0008285
26.5236	in Utero Embryonic Development	242	145	MKL2, SMAD2, SMAD3, SMAD4, EDN1, EPB41L5, RIC8A, SMO, EPN1, EPN2, PITPNB, PKD1, ERCC2, GLI2, EIF2S2, GNA12, GNA13, GRHL2, PLCG1, ACVR1, ACVR1B, ACVRL1, ADA, ADAM10, EIF4E2, MSH2, HAND1, HAND2, HEG1, ETNK2, ADAR, HES1, MSX1, HINFP, POLE, HHEX, ELL, ADD1, LY6E, EMX1, MAFG, MAN2A1, ICMT, MTSS1, PRDM1, SOX5, SOX6, SP1, IHH, SP2, SP3, MYB, INPP5B, MAPK8IP3, PRKCSH, ITGB1, MYH10, RPA1, SPEG, MYH9, RPGR…	http://amigo.geneontology.org/amigo/term/GO:0001701
25.8849	Angiogenesis	231	139	MMP14, MMP2, RHOB, EPAS1, EPHA1, LEMD3, EPHB2, EPHB3, EPHB4, ERAP1, PKNOX1, EREG, GNA13, GPI, PLCD1, GREM1, PLAU, ESM1, ACVRL1, PLXND1, ADAM15, HAND1, HAND2, PNPLA6, POFUT1, HIF3A, HIF1A, ELK3, HMOX1, ADGRA2, HOXB13, ADGRG1, HOXA3, HOXB3, HS6ST1, HSPG2, HTATIP2, ENPEP, ADRA2B, ID1, PRKCA, AGGF1, PRKX, PRKD1, ITGA5, PROK2, ITGAV, JAG1, RORA, JUN, JAM3, MYH9, FGF18, FGF1, FGF2, FGFR2, FGF6, KDR, FG…	http://amigo.geneontology.org/amigo/term/GO:0001525
24.3532	Fibroblast Growth Factor Receptor Signaling Pathway	292	165	DUSP9, KSR1, MKNK1, LAMTOR3, LAT, RICTOR, EGFR, ERBB2, ERBB3, ERBB4, ACTN2, EREG, PLCG1, GRIN1, GRB2, GRIN2A, GSK3B, HBEGF, ADCY1, ADCY2, ADCY3, ADCY5, ADCY6, ADCY7, ADCY9, HRAS, PPP2CA, PPP2CB, MTOR, PPP2R1A, SOS1, MAP2K1, MAPK1, IL17RD, PRKAR2B, PRKCA, IL2RB, AGO1, AGO2, IL2, AGO3, AGO4, PRKCD, PRKACB, PRKCE, MAPKAP1, IRS1, IRS2, PRKAR1B, PRKAR2A, MAPK3, ITPR1, ITPR2, JAK1, ITPR3, KBTBD7, MARK3…	http://amigo.geneontology.org/amigo/term/GO:0008543
23.8897	Protein Transport	526	267	AAGAB, SLC7A6OS, ABCB9, KTN1, ECT2, RHEBL1, RHOB, RHOBTB1, RHOBTB2, LCA5, RHOC, RHOG, RHOQ, MON2, RHOT1, RHOT2, RHOV, GDI1, MRAS, RIT1, SNAP23, SNAP29, SNAP91, EPS15, PKDCC, ERC1, LIN7C, ACTN4, GOLT1B, GOPC, GOSR1, GRIP2, PLEKHF2, PLEKHM1, PLEKHA8, LRP1B, RND2, RND3, ADAMTS9, EIF5A2, LRRK2, LMAN2, LMAN2L, EXOC5, SNX18, HOOK1, HOOK2, HOOK3, SNX21, SNX22, SNX24, SNX30, SNX33, SNX4, HRAS, MTM1, SNX9…	http://amigo.geneontology.org/amigo/term/GO:0015031
23.6493	Epidermal Growth Factor Receptor Signaling Pathway	321	177	DUSP9, REPS2, KSR1, LAMTOR3, ABL1, ABL2, LAT, RICTOR, EGFR, EPN1, EPS15, EPS15L1, EPS8, ERBB2, ERBB3, ERBB4, ACTN2, EREG, PLCG1, GRIN1, GRB2, GRIN2A, GSK3B, ADAM10, ADAM12, HBEGF, ADCY1, ADCY2, ADCY3, ADCY5, ADCY6, ADCY7, ADCY9, HRAS, SOCS5, MTOR, SOS1, MAP2K1, FAM83A, MAPK1, IL17RD, PRKAR2B, PRKCA, IL2RB, AGO1, AGO2, IL2, AGO3, AGO4, PRKCD, PRKACB, PRKCE, MAPKAP1, IRS1, IRS2, PRKAR1B, PRKAR2A, M…	http://amigo.geneontology.org/amigo/term/GO:0007173
22.5537	Synaptic Transmission	432	224	SLC5A7, SLC6A1, ABAT, SLC6A2, SLC6A3, SLC6A4, ACHE, EPB41L1, MPZ, SNAP25, SNAP91, SNAPIN, SNCA, SNCG, GIPC1, GLS, GLS2, GLRA1, LIN7C, GJC1, GLRB, ACTN2, GNAI2, GNB2, GNAI3, GNAL, GNG12, GNG2, GNG5, PLCB1, GNB1, GRIK2, GRIP1, GRIK3, GRIP2, GRIN1, GRIA1, GRIA2, GRIN2A, GRM7, GRIA3, GRIA4, GRM2, GRM3, GRM4, GRM5, LRP6, PMP22, PLP1, HCN1, HCN2, PNOC, HCN3, HCN4, ADCY1, ADCY2, ADCY3, ADCY5, ADCY6, ADC…	http://amigo.geneontology.org/amigo/term/GO:0007268
22.3517	Regulation of Transcription From RNA Polymerase II Promoter	519	261	REST, RFX1, RFX3, MITF, RFX4, RFX5, RFX7, RFXANK, SMAD3, SMAD4, SMARCA2, SMARCA4, ABT1, SMARCA5, SMARCC1, MNX1, SMARCD1, SMARCD2, SMARCE1, LCOR, LCORL, EOMES, EPAS1, EPC2, LEF1, SNAI1, SNAI3, EPO, PITX2, GLIS3, PKNOX1, PKNOX2, ERF, ERG, PLAGL1, GRHL2, GTF2E1, HCFC2, ETS1, ETV4, HIF3A, HES1, ETV6, LRRFIP1, LITAF, HHEX, ELF2, ELF5, HLTF, ELK4, HMGB2, HMGN3, POU3F2, PPARD, MTF1, EZH2, HNF4A, PPARG, …	http://amigo.geneontology.org/amigo/term/GO:0006357
22.2307	Neuron Differentiation	136	89	RET, DYNC2H1, MNX1, ACSL4, PITX2, HIPK1, HIPK2, HDAC9, ELAVL4, POU3F2, LMX1A, POU4F1, POU4F2, HOXC8, HOXD1, EMX1, EMX2, EN1, EN2, HSPA6, ADNP2, MTPN, ID3, IER2, ID1, MAP2K1, SOX11, PRKCQ, ISL1, PROX1, PSD, PSD2, PSD3, PSD4, PSEN1, MBD1, MECP2, MEF2C, ALDH1A2, PTPRR, PTPRD, NEUROG1, NEUROG2, NLGN4X, NOTCH1, NTRK2, NR4A2, FZD3, FZD4, FZD5, FZD7, FZD8, FZD10, RB1, OTX2, GAS7, GATA2, GATA3, PCSK9, RB…	http://amigo.geneontology.org/amigo/term/GO:0030182
22.1876	Positive Regulation of Apoptotic Process	315	172	REST, SLC9A1, MLLT11, ECT2, ABL1, RHOB, ABR, LATS1, LATS2, MMP9, MOAP1, LDHA, SMPD1, EPHA7, SNCA, LPAR1, GRIN1, GRIN2A, PMAIP1, PNMA1, PNMA2, ADAMTSL4, HMGA2, POU4F1, PPARG, HOXA5, FADD, ADM, HTRA2, ID3, ADRB2, SOS1, MAP2K6, SOS2, IFIT2, MAP3K10, MAP3K11, SOX4, MAP3K5, IGFBP3, MAP3K9, FAS, FASLG, IL6, ING2, ING3, ING5, MAPK9, PRMT2, ITGB1, ITGA6, IRF5, ITSN1, KALRN, AIFM2, JUN, JMY, KCNMA1, FGD1,…	http://amigo.geneontology.org/amigo/term/GO:0043065
21.7804	Transforming Growth Factor Beta Receptor Signaling Pathway	135	88	E2F5, SMAD2, SMAD3, SMAD4, SMAD5, SMAD6, SMAD7, GCNT2, GDF5, SMURF1, SMURF2, ACVR1, ACVRL1, PMEPA1, ADAM9, HDAC1, RNF111, MSTN, HIPK2, F11R, PPM1A, MTMR4, PPP1CA, PPP1CB, ID1, MAP3K1, SP1, MYC, ITGB1, JUN, FERMT2, KLF10, FKBP1A, SRC, FNTA, PTPRK, NCOR2, FOS, PXN, NCOR1, NEDD4L, NLK, FURIN, FUT8, RBL1, PARP1, PDGFB, SERPINE1, SKI, SKIL, TGFB3, TFDP1, TFDP2, TGFBR1, TGFBR2, TGFBR3, TGFBRAP1, TGIF1,…	http://amigo.geneontology.org/amigo/term/GO:0007179
21.6515	Membrane Organization	211	124	SNAP23, SNCA, ACTG1, GJA1, GJC1, LPCAT2, GRIA1, LMAN1, EXOC5, LNPEP, F8, HSPA8, PPP6C, PPP6R1, PPP6R3, PREB, PRKAA2, PRKAB1, PRKAB2, PRKAG2, PRKAG3, PRKCI, MYH2, MYH4, MBP, MCFD2, KIF3A, AKT1, KIF3B, AKT2, MYO1C, MIA3, MYO5A, SRC, MYO6, PUM1, RAB10, RAB1A, RAB13, RAB14, NSF, RALGAPA2, RALGAPB, FTL, RALA, STAM2, GBF1, ANKRD28, SAR1B, SEC23A, SEC23IP, SEC24A, SEC24C, SEC16A, SEC22B, SGCD, SH3D19, S…	http://amigo.geneontology.org/amigo/term/GO:0061024
20.6562	Cell Migration	201	118	SLC9A1, LAMC1, ABI2, ABL1, MMP14, ABL2, EPHA3, EPHB3, SNAI1, LIMD1, ERBB4, ERG, GPC6, PLCG1, GSK3B, PLXNB1, PODXL, HBEGF, HES1, ELMO2, LURAP1, ADGRE2, HOXA5, EMP2, PPP1R9B, ENPEP, FAM83D, IL12A, IL12B, FAT1, PRKCI, SPATA13, ITGB1, ITGA4, ITGB3, JAK1, PRPF40A, ITGAV, JAM3, KDR, FGFR1, PSTPIP2, PTEN, MYO18A, PTK2B, FLT1, SRC, PTK7, FMNL3, NANOS1, PTPRK, SRGAP1, NCK1, NDEL1, RAB1A, NRP1, NRG1, FRK, …	http://amigo.geneontology.org/amigo/term/GO:0016477
20.5012	Wnt Signaling Pathway	180	108	DVL3, MITF, LEF1, GRK6, GSK3B, LRP5, LRP6, HBP1, HIC1, RNF138, LRRFIP2, HHEX, HMGXB4, RNF43, MACF1, PPM1A, SOST, SOSTDC1, PRKAA1, PRKAA2, FBXW11, FBXW4, MARK1, MARK2, MARK4, FERMT2, SPIN1, KIAA0922, MCC, KLHL12, KREMEN2, KREMEN1, NDP, NDRG2, PYGO2, NKD1, NLK, NPHP3, AMER1, AMER2, AMER3, NXN, FRAT1, FRAT2, AMOTL1, FZD4, FZD5, FZD8, FZD10, PIAS4, RSPO2, RSPO3, RSPO4, RTF1, SENP2, STRN, TCF7L2, APC,…	http://amigo.geneontology.org/amigo/term/GO:0016055
20.3461	Protein Ubiquitination Involved in Ubiquitin-dependent Protein Catabolic Process	98	68	RFFL, SMURF1, SMURF2, HACE1, HECW1, HECW2, RNF11, HECTD1, HECTD2, HERC3, HERC2, HECTD3, HERC4, HECTD4, HERC6, RNF128, RNF144A, RNF144B, RNF19A, RNF217, RNF34, RNF43, RNF7, HUWE1, FBXL14, FBXO10, ITCH, FBXO45, KLHL15, MYLIP, KLHL3, KLHL20, KLHDC8A, KLHL7, KLHL8, KLHL25, KLHL28, NEDD4, NEDD4L, ANKIB1, GAN, PARK2, RBBP6, RCHY1, SIAH1, SIAH3, SYVN1, TCEB1, TCEB3, UBE3B, UBE3C, UBE2Z, UBE4B, UBA6, UBR…	http://amigo.geneontology.org/amigo/term/GO:0042787
20.0977	Positive Regulation of Cell Migration	179	107	RET, SMAD3, EDN1, MMP14, GCNT2, EPHA1, LEF1, EGFR, SNAI1, ACTN4, PLET1, ADAM10, LRRC15, HAS2, PODXL, HBEGF, ETS1, F2R, F3, HRAS, HSPA5, FAM110C, ADRA2A, IGF1, MAP2K1, IGF1R, FAM83H, IKBKAP, MAPK1, PRKCA, MYADM, SPAG9, IRS1, INSM1, IRS2, INSR, ITGAV, FGF1, KDR, KIT, MYLK, AKT2, MYO1C, PTP4A1, MYO1F, PTK2B, FLT1, FOXF1, ALOX12, NOTCH1, NTF3, NTRK3, NUMB, ONECUT2, FURIN, PAK1, PDCD10, PDGFRA, PDGFRB…	http://amigo.geneontology.org/amigo/term/GO:0030335
19.9432	Actin Cytoskeleton Organization	154	95	ABL1, ABR, RHOG, EPB41, EPB41L5, MRAS, LIMK1, ACTR2, RND3, ADD1, ADD2, FAM101B, ENAH, ADRA2A, MTSS1, PRKG1, INF2, IQSEC1, IQSEC2, MYH10, ROCK1, ROCK2, FGD1, FGD4, FGD5, FGD6, SPIRE1, KLHL17, FHL3, SPTA1, FLNB, FMNL2, FMNL3, SRF, NF2, NF1, NISCH, NUAK2, AMOT, FRK, SSH1, SSH2, RAN, PAK2, PAFAH1B1, PAK4, PAK6, PALLD, PDPK1, PDGFA, PFN2, PHACTR4, PIP5K1C, SDCBP, SHROOM3, SHROOM4, STRADB, TAOK2, TESK2…	http://amigo.geneontology.org/amigo/term/GO:0030036
19.9313	Transmembrane Transport	769	360	SLC45A3, SLC46A3, SLC4A10, SLC4A4, SLC4A7, SLC4A8, SLC4A9, SLC5A12, SLC5A3, SLC5A6, SLC5A7, SLC5A8, SLC5A9, SLC6A1, SLC6A14, SLC6A15, SLC6A2, ABCA1, SLC6A3, SLC6A4, SLC6A6, SLC6A8, ABCA8, SLC6A9, ABCA9, SLC7A1, SLC7A11, SLC7A2, SLC7A6, SLC7A7, ABCB6, SLC8A1, SLC8A2, ABCB9, SLC8A3, SLC9A1, SLC9A2, ABCC10, SLC9A5, SLC9A6, ABCC3, SLC9A8, SLC9A9, ABCC4, ABCC5, SLC9C1, SLCO2A1, SLCO2B1, SLCO3A1, ABCD1…	http://amigo.geneontology.org/amigo/term/GO:0055085
19.9072	Transcription Initiation From RNA Polymerase II Promoter	256	142	E2F2, E2F3, E2F5, LAMTOR1, LAMTOR3, LAMTOR5, SMAD2, SMAD3, SMAD4, SMAD7, SMURF2, GLS, GLS2, ERCC2, GPI, GTF2A2, GTF2I, GTF2E1, GTF2H1, ESR1, GTF2H5, ESR2, ESRRA, ESRRG, HDAC1, RNF111, POLR2C, POLR2D, PPARA, PPARD, HNF4A, PPARG, HNF4G, PPARGC1A, PPM1A, MTOR, MAML1, MAML3, SP1, PRKAA1, PRKAA2, PRKAB1, PRKAB2, MYC, PRKAG2, PRKAG3, RORA, RORB, RORC, KAT2B, MAZ, AKT1, PTEN, MED1, MED17, MED20, MED13, …	http://amigo.geneontology.org/amigo/term/GO:0006367
19.8724	Neuron Projection Development	117	77	L1CAM, LAMC1, GDNF, EPHA8, LGI1, SNAPIN, EHD1, GNAO1, LINGO1, ADCYAP1, PPP1R9A, PPP1R9B, MAP2, IGF1R, IKBKB, PRICKLE2, MAP4, IL6, MAPK9, ITGB1, MYH10, MATN2, FGFR1, PTEN, MECP2, MICALL1, PTK2B, SRF, PTPRM, NCDN, NDEL1, NEDD4, RAB11A, NEFH, NLGN1, RAB13, RAB35, NRTN, FRY, FRYL, FSHR, RAPGEF2, RASGRF1, RB1, RUNX3, SEPT2, SEMA7A, STMN1, STMN2, STMN3, STX3, TBC1D24, APP, UHMK1, UNC5A, ULK1, USP21, VA…	http://amigo.geneontology.org/amigo/term/GO:0031175
19.175	Vascular Endothelial Growth Factor Receptor Signaling Pathway	281	152	DUSP9, KSR1, LAMTOR3, ABI1, LAT, RICTOR, EGFR, ACTG1, ERBB2, ERBB3, ERBB4, ACTN2, EREG, PLCG1, GRIN1, GRB2, GRIN2A, HBEGF, ELMO2, HRAS, HSP90AA1, MTOR, SOS1, MAP2K1, MAPK1, IL17RD, PRKCA, IL2RB, IL2, MAPK11, PRKCD, MAPK12, MAPK13, MAPK14, MAPKAP1, MAPKAPK2, IRS1, IRS2, MAPK3, PRKD1, ITPR1, ITGB3, ITPR2, ROCK1, JAK1, ITPR3, ROCK2, ITGAV, KBTBD7, MARK3, PSMA2, PSMA5, FGF16, FGF18, FGF1, FGF2, FGF23…	http://amigo.geneontology.org/amigo/term/GO:0048010
19.1061	Endocytosis	152	93	AAK1, EEA1, LDLR, RIN2, RIN3, MRC2, EPN1, EPN2, EHD1, EHD2, EPS15L1, GHR, PLA2R1, LRP12, LRP2, LRP4, LRP5, LRP8, HIP1, LRRK2, LMBR1L, LY75, SNX18, HOOK2, SNX2, SNX3, SNX30, SNX33, SNX4, HRAS, SNX6, SNX8, SNX9, SORT1, MARCH3, FKBP15, MYO1E, MICALL1, MIB1, MYO6, FNBP1, FNBP1L, NECAP1, RAB1A, RAB22A, RAB34, NPC1, RAB5A, RABEP2, RABGEF1, RABEP1, RALBP1, ANKFY1, STAB2, RBSN, PIK3C2A, PICALM, STEAP2, S…	http://amigo.geneontology.org/amigo/term/GO:0006897
18.5425	Brain Development	234	130	AATK, SLC6A17, SLC6A4, SLC7A11, ABCB6, ABR, EOMES, ACSL3, EPHA7, EGR2, PITX2, PLCB1, GRHL2, POU6F1, POU3F2, HNMT, LMX1A, HMGCS1, ADGRG1, EML1, MACROD2, EMX1, EMX2, HSPG2, HTT, ID4, ID1, PPT1, IGF1R, AFF2, FAS, IRS2, MAPT, ROBO2, MYH10, PROX1, RORB, KCNAB1, KCNA1, KCNC1, KCNK3, AK4, SPHK2, RPGRIP1L, PSEN1, FGFR1, KLHL17, MDGA1, MECP2, MED1, PTCH1, MET, PTPN11, NCOA6, QARS, NDRG4, PYGO2, NF2, NF1, …	http://amigo.geneontology.org/amigo/term/GO:0007420
18.4987	Neuron Migration	112	73	MNX1, GPM6A, ADGRL3, PRKG1, FAT3, ITGA3, MAPT, FBXO45, MYH10, MARK1, MARK2, MATN2, FEZF1, PSEN1, KIRREL3, SPOCK1, FGFR1, MDGA1, MEF2C, NAV1, SRF, NDN, NDEL1, NEUROD4, NEUROG2, NKX2-1, NR2F2, NRP1, NRP2, NRCAM, NTN1, NTRK2, NR4A2, NTRK3, FZD3, RAPGEF2, PAFAH1B1, PAX6, GATA2, GATA3, PCM1, PEX13, PEX5, PHOX2B, RELN, SATB2, SEMA6A, SEMA3A, APBB2, TLX3, TWIST1, TUBB2B, UNK, VAX1, USP9X, YWHAE, ARX, AS…	http://amigo.geneontology.org/amigo/term/GO:0001764
18.3135	Positive Regulation of Cell Proliferation	489	240	E2F3, EDN1, EDNRB, RHOG, ACER2, ACER3, GCNT2, EPHA1, GDNF, LEF1, SMO, LEP, EGFR, EPO, LIF, GHRHR, LIFR, PKHD1, ERBB2, ERBB4, GLI2, GNAI2, EREG, GREM1, PLAU, ESM1, LRP5, ADAM10, HAS2, HDAC1, HBEGF, ETS1, HDAC4, EIF5A2, HES1, HIPK1, HIPK2, HMGA2, HMGCR, POU3F2, PPARD, F2, F2R, HOXC10, HOXA3, HRAS, MAB21L2, EMP2, HPSE2, ADM, HTR2A, ICMT, ADRA2A, ID4, ADRB2, IGF1, IGF1R, PRC1, SOX11, SOX4, IHH, IL15,…	http://amigo.geneontology.org/amigo/term/GO:0008284
18.3109	Insulin Receptor Signaling Pathway	307	162	DUSP9, KSR1, LAMTOR1, LAMTOR3, LAMTOR5, LAT, SMARCC1, EEF2K, RHOQ, EGFR, ERBB2, ERBB3, ERBB4, ACTN2, EREG, GRB10, GRIN1, GRB2, GRIN2A, EIF4B, EIF4E, EIF4EBP1, EIF4EBP2, EIF4G1, HBEGF, HRAS, PPM1A, SOCS7, MTOR, SOGA1, SORBS1, IDE, SOS1, MAP2K1, IGF1R, PRKAA1, MAPK1, IL17RD, PRKAA2, PRKAB1, IL2RB, PRKAB2, IL2, PRKAG2, PRKAG3, IRS1, IRS2, INSR, MAPK3, JAK1, KBTBD7, MARK3, RPE65, PSMA2, PSMA5, FGF16,…	http://amigo.geneontology.org/amigo/term/GO:0008286
18.221	MAPK Cascade	271	146	DUSP9, RET, KSR1, LAMTOR3, LAT, EGFR, ERBB2, ERBB3, ERBB4, ACTN2, EREG, GRIN1, GRB2, GRIN2A, HBEGF, LRRK2, POU4F2, HRAS, PPM1L, ADRA2B, MAP2K4, SOS1, MAP2K6, MAP2K1, MAP3K10, MAP2K3, MAP3K14, MAP3K4, MAP3K5, MAP3K2, MAP3K3, MAP3K8, MAP3K9, MAPK1, IL17RD, MAP4K2, IL2RB, MAP4K3, MAP4K4, MAPK10, IL2, MAPK12, MAPK13, MAPK8IP2, MYC, MAPK9, MAPK14, MAPKAPK2, IRS1, IRS2, MAPK3, ITPKB, JAK1, MAPK4, MAPK6…	http://amigo.geneontology.org/amigo/term/GO:0000165
18.1116	Protein Autophosphorylation	174	102	AAK1, AATK, DYRK1A, MKNK1, MKNK2, MOB1B, EEF2K, SMG1, EPHA1, EPHA4, EPHA8, EGFR, RIPK3, EPHB3, EPHB4, PKDCC, ERBB2, ERBB4, EIF2AK1, EIF2S1, ACVR1B, GSK3B, LRRK2, LMTK2, MAK, MTOR, MAP3K10, IGF1R, MAP3K11, MAP3K12, MAP3K13, MAP3K3, MAP3K9, PRKX, MAPK14, MAPKAPK2, INSR, PRKD1, JAK1, MARK2, KIAA1804, FGFR2, KDR, FGFR3, KIT, FGFR1, AKT1, MET, MEX3B, PTK2B, FLT1, SRC, FLT3, MINK1, NEK6, NLK, NTRK2, NT…	http://amigo.geneontology.org/amigo/term/GO:0046777
17.9789	Negative Regulation of Cell Migration	89	61	ABHD2, ABHD6, SMAD7, ABR, LDLRAD4, EPHA1, PKP2, ACVRL1, ADAM15, ADARB1, RNF20, RNF41, MAGI2, IGFBP5, FAM60A, IL1RN, KANK1, KLF4, PTEN, MIA3, PTPRU, PTPRJ, SRF, PTPRK, SRGAP1, SRGAP3, NF2, NF1, NISCH, NKX2-1, NOG, FUZ, RAP2A, RAP2B, RAP2C, OSBPL8, RECK, STC1, RRAS, STK24, SCAI, SERPINE1, SFRP1, SULF1, TBX5, THY1, TP53INP1, TPM1, VCL, WNT4, ARHGDIA, BCR, BCL2, CHRD, CLIC4, CNN2, DAG1, DACH1, DLC1, …	http://amigo.geneontology.org/amigo/term/GO:0030336
17.7778	Regulation of Cell Cycle	145	88	E2F1, RGCC, E2F2, E2F5, MNT, EP300, MOK, LEMD3, LIN54, LIN9, PLCB1, PLK1, MS4A3, MS4A6A, ADARB1, HIPK2, MADD, HSPA8, MAK, SON, ICK, ID3, MYBL2, ITGB1, IRF1, PRR11, JUN, MASTL, KIAA0101, FGF2, PTEN, MECOM, MED1, SRC, PUM1, FOXA1, FOXM1, SRSF5, RAD51D, GADD45A, RB1, OVOL2, RBBP4, GAS2L1, RBL1, RBL2, PER2, PHACTR4, SIPA1, TARDBP, APC, TP53, TRNP1, TSC1, TRIM36, TXLNG, UBA3, UHRF2, USP16, WEE1, ATM, …	http://amigo.geneontology.org/amigo/term/GO:0051726
17.5036	Multicellular Organism Growth	88	60	SLC4A10, SLITRK1, SLITRK6, SMO, PKDCC, GIGYF2, ERCC2, ERCC6, GPD2, PLAG1, GRHL2, PLEKHA1, HEG1, ETNK2, HHEX, ADD1, HOXA5, EN1, PPP1R13L, MTOR, ICMT, IGF1, IHH, SP2, KDM6A, FGFR2, KLF2, KMT2C, SPTBN2, PTPN11, NCOA3, G6PC, RBBP6, PCDH15, RC3H2, PDE4D, STK40, SIK3, SLC1A2, SLC12A2, SLC25A25, TCF7L2, TBL1XR1, TARBP2, APBA1, TNKS2, TP53, AR, WDTC1, WWTR1, ZFP36L1, ARID5B, ATRX, BRCA2, CCM2, CDC42, CDK…	http://amigo.geneontology.org/amigo/term/GO:0035264
17.474	Heart Development	211	118	MKL2, ECE1, SMAD2, EDN1, EP300, MRE11A, PKD1, PKD2, ERBB2, ERBB3, ERBB4, GJA1, GJC1, GLI2, PKP2, ACVR1, ACVR2B, GYS1, ADAM19, HAND1, HAND2, HEG1, POFUT1, HEXIM1, HEY2, MSX1, HDAC9, POU6F1, PPARA, PPARG, ADIPOR2, ADM, SOD2, ID3, PPP3CB, ID2, SOX4, FBN1, SPARC, ITGA3, ISL1, ITGA4, IRX4, KCNAB1, FGF12, PSEN1, MBD1, KDM6A, KIF3A, PTEN, MED1, MEF2A, MEF2C, MIB1, PTPN11, MICAL2, MYOCD, PTPRJ, SRF, NCOA…	http://amigo.geneontology.org/amigo/term/GO:0007507
17.3664	Cell Cycle Arrest	144	87	MLF1, LAMTOR1, LAMTOR3, LAMTOR5, SMAD3, ABL1, PKD1, PKD2, PLAGL1, MSH2, EIF4G2, HBP1, HEPACAM, HRAS, MACF1, PPM1A, PPP1R9B, MTOR, MAP2K6, MAP2K1, SOX2, PRKAA1, PRKAA2, IL12A, IL12B, PRKAB1, PRKAB2, MAPK12, MYC, PRKAG2, PRKAG3, IRF1, PRNP, JMY, KAT2B, AK1, MFN2, NOTCH2, FOXO4, GADD45A, RASSF1, RB1, GAS1, GAS2L1, GAS7, RBM38, RRAGB, STK11, RPTOR, RRAGD, SESN1, SKIL, STRADB, TBRG1, TCF7L2, APBB2, TG…	http://amigo.geneontology.org/amigo/term/GO:0007050
17.1128	Anterior/posterior Pattern Specification	105	68	MLLT3, SMAD2, SMAD4, GDF11, SMO, GRSF1, ACVR2A, ACVR2B, LRP5, MSX1, HHEX, HIPK1, HIPK2, HNF1B, HOXA1, HOXA10, HOXA11, HOXC10, HOXC11, HOXC13, HOXA3, HOXB3, HOXC4, HOXB4, HOXB5, HOXA5, HOXD10, HOXC8, HOXB8, HOXC9, HOXA9, HOXD9, EMX2, HTT, KIF3A, KMT2A, ALDH1A2, NEUROD1, NR2F2, ALX1, ALX4, OTX1, OTX2, PBX1, PAX6, PCGF2, SCMH1, SFRP1, TCF15, TGFBR1, APC, TSHZ1, VANGL2, WNT5A, ARC, WNT3, WNT3A, YY1, …	http://amigo.geneontology.org/amigo/term/GO:0009952
16.496	Phosphatidylinositol-mediated Signaling	121	75	RICTOR, EGFR, ERBB2, ERBB3, ERBB4, EREG, GRB2, GSK3B, HBEGF, MTOR, IGF1, IGF1R, AGO1, AGO2, AGO3, AGO4, MAPKAP1, IRS1, IRS2, FGF16, FGF18, FGF1, FGF2, FGF23, FGF4, FGFR2, FGF5, FGF6, FGF7, FGFR3, FGF9, KIT, FGFR1, KITLG, KL, AKT1, AKT1S1, PTAFR, PTEN, PTPN11, NCS1, NGF, FOXO1, NRG1, FOXO3, NPR3, FOXO4, NRG2, OGT, FRS2, GAB1, GAB2, PDGFRA, PDGFRB, PDPK1, PDGFA, PDGFB, PI4KA, PI4KB, PHLPP2, PIK3CA,…	http://amigo.geneontology.org/amigo/term/GO:0048015
16.3647	Regulation of Small GTPase Mediated Signal Transduction	134	81	ECT2, RHOB, ABR, RHOBTB1, RHOBTB2, RHOC, RHOG, RHOQ, RHOT1, RHOT2, RHOV, GDI1, GMIP, FAM13A, FAM13B, SOS1, SOS2, INPP5B, ITSN1, KALRN, FGD1, AKAP13, FGD4, MCF2L, SRGAP1, SRGAP2, SRGAP3, NET1, OCRL, RACGAP1, AMOT, RALGAPA2, RALGAPB, RALBP1, RAP1GAP, RAP1GAP2, RASGRF2, STARD13, SIPA1, SIPA1L2, SIPA1L3, SYDE1, SYDE2, TAGAP, TIAM1, TRIO, TRIP10, VAV2, VAV3, ARAP2, ARHGAP1, ARHGAP10, ARHGAP11A, ARHGAP…	http://amigo.geneontology.org/amigo/term/GO:0051056
16.3591	Cellular Response to Hypoxia	113	71	SLC8A1, SLC8A3, SLC9A1, E2F1, RGCC, EDN1, EP300, EPAS1, EGLN1, EGLN2, EGLN3, EGR1, EPO, GNB1, PLAU, PMAIP1, HIF3A, HIF1A, HIF1AN, HIPK2, HMOX1, PPARD, PPARGC1A, HP1BP3, HYOU1, MTOR, ADRB2, PRKAA1, PRKCE, RORA, KCND2, KCNK2, KCNK3, AKT1, MDM4, PTEN, PTGS2, PTGIS, FMN2, NPEPPS, GATA6, STC1, STC2, SFRP1, SIRT4, SLC11A2, SLC2A4, SIRT1, SUV39H1, TCEB1, TP53, TRPC6, UBC, TWIST1, UCN2, VLDLR, VHL, VEGFA…	http://amigo.geneontology.org/amigo/term/GO:0071456
16.252	Neurotransmitter Secretion	65	47	SLC5A7, SLC6A1, ABAT, RIMS2, SNAP25, SNAPIN, GLS, GLS2, LIN7C, GRM4, SNPH, PPFIA1, PPFIA2, PPFIA3, HRH3, HSPA8, MAOA, PPT1, ALDH5A1, NRXN1, NRXN2, NRXN3, GAD2, PDZD11, SLC1A1, SLC1A2, SLC1A3, SLC17A7, SLC18A3, STXBP1, SLC32A1, STX1A, SLC38A2, SYN1, SYN2, SYT4, SYT1, APBA1, UNC13A, UNC13B, VAMP2, WNT7A, CACNA1B, CASK, CPLX1, DGKI, DNAJC5	http://amigo.geneontology.org/amigo/term/GO:0007269
16.1412	Extracellular Matrix Organization	316	162	LAMA2, LAMA3, LAMA4, LAMC1, LAMC2, ABI3BP, MMP11, MMP14, MMP16, MMP2, MMP3, MMP9, ACAN, GDF5, SMOC2, GFAP, EGFLAM, MPZL3, GFOD2, ERCC2, ACTN1, LOX, LOXL1, ERO1A, ERO1B, LRP4, ADAM10, PLOD1, ADAM15, HAPLN1, ADAM9, ADAMTS14, ADAMTS2, ADAMTS4, ADAMTS5, ADAMTSL2, ADAMTSL4, POSTN, ELN, F11R, HPSE2, HSPG2, PRKCA, FBN2, FBN1, SPARC, ITGA2, ITGB1, ITGA3, ITGA4, ITGA5, MYF5, ITGA6, ITGB3, ITGA10, ITGA11, …	http://amigo.geneontology.org/amigo/term/GO:0030198
15.8912	Embryonic Limb Morphogenesis	58	43	DYNC2H1, GDF5, LEF1, GREM1, LRP4, MSX1, HOXA10, HOXA11, HOXC10, HOXD10, EN1, SP8, FBN2, FBXW4, PRRX1, MBNL1, PSEN1, FGF4, FGF9, FGFR1, PTCH1, MEGF8, ALDH1A2, NOTCH1, ALX1, FRAS1, PBX1, PBX2, SALL4, SHOX2, SKI, TBX4, TBX5, TP63, TWIST1, WNT5A, WNT7A, BMP7, CHST11, CYP26B1, DICER1, DKK1, DLX6	http://amigo.geneontology.org/amigo/term/GO:0030326
15.6898	Activation of MAPKK Activity	233	125	DUSP9, KSR1, LAMTOR3, LAT, EGFR, ERBB2, ERBB3, ERBB4, ACTN2, GNAI2, EREG, PLCG1, GRIN1, GRB2, GRIN2A, ADAM9, HBEGF, LRRK2, F2R, HRAS, SOS1, MAP2K1, MAP3K1, MAP3K10, MAP3K12, MAP3K13, MAP3K14, MAP3K4, MAP3K5, MAP3K2, MAP3K3, MAP3K8, MAP3K9, MAPK1, IL17RD, IL2RB, IL2, IRS1, IRS2, MAPK3, JAK1, KBTBD7, MARK3, PSMA2, PSMA5, PSEN1, FGF16, FGF18, FGF1, FGF2, FGF23, KIAA1804, FGF4, FGFR2, FGF5, FGF6, FGF…	http://amigo.geneontology.org/amigo/term/GO:0000186
15.6692	Post-embryonic Development	92	60	SLC4A10, SLC8A1, SMAD2, MNX1, MORC3, GIGYF2, ERCC2, PLAGL2, PLEKHA1, ACVR2B, HEG1, ETNK2, EMX1, PPP1R13L, SOD2, MTOR, PRDM1, SOX6, AGO2, IMPAD1, MAPK8IP3, IREB2, ITPR1, PSEN1, FGFR2, MECOM, MECP2, MYT1, ALDH5A1, NDN, PYGO2, NKX2-3, ALX4, FOXP2, NR4A2, GABRG2, GATA3, RC3H2, SCN9A, SERP1, SEMA3C, SGPL1, SZT2, TCF7L2, TAPT1, TET2, TGFBR1, TMTC3, TP73, USP9X, ARID5B, ATG7, BCL11B, BCL2, BCL2L11, CCDC…	http://amigo.geneontology.org/amigo/term/GO:0009791
15.6257	Palate Development	76	52	SMAD2, SMAD4, GDF11, LEF1, EPHB2, EPHB3, SNAI1, PKDCC, PLEKHA1, ACVR2B, LRP6, HAND2, MSX1, PRDM16, INSIG1, INSIG2, PRRX1, MEOX2, MEF2C, PYGO2, FOXF2, ALX1, ALX4, FRAS1, GABRB3, OSR1, SATB2, SGPL1, SKI, TBX3, TCF21, TBX2, TGFB3, TGFBR1, TGFBR2, TFAP2A, TGFBR3, TWIST1, VAX1, WNT5A, WNT7A, WNT3A, ARID5B, ASPH, BNC2, BMPR1A, CHD7, COL11A2, COL2A1, CSRNP1, DLX6, DHRS3	http://amigo.geneontology.org/amigo/term/GO:0060021
15.5354	Intracellular Protein Transport	335	169	RFFL, RHOB, RHOG, RIMS2, MRAS, RIT1, GGA1, GGA2, GGA3, SNAPIN, EHD1, GRIK2, HERC2, EXPH5, SNX1, SNX13, SNX15, SNX17, SNX18, SNX2, SNX27, SNX33, SNX5, SNX6, SNX8, SNX9, IFT22, IPO4, IPO5, IPO7, IPO8, IPO9, KIF13A, KPNB1, KRAS, MYO6, MYO7A, MYRIP, NAPB, NAPG, RAB10, RAB11A, RAB18, RAB1A, RAB1B, RAB2B, RAB21, RAB22A, RAB30, RAB23, RAB12, RAB13, RAB33B, RAB34, RAB35, RAB14, RAB36, RAB27B, RAB39B, RAB…	http://amigo.geneontology.org/amigo/term/GO:0006886
15.1207	Ras Protein Signal Transduction	242	128	DUSP9, KSR1, RFXANK, LAMTOR3, LAT, EGFR, MRAS, RIT1, ERBB2, ERBB3, ERBB4, ACTN2, EREG, GNB1, GRIN1, GRB2, GRIN2A, HBEGF, HRAS, ADRA2A, SOS1, IGF1, MAP2K1, MAPK1, IL17RD, IL2RB, IL2, MAPK11, MAPK12, MAPK13, MAPK14, MAPKAPK2, IRS1, IRS2, MAPK3, JAK1, KBTBD7, MARK3, PSMA2, PSMA5, FGF16, FGF18, FGF1, FGF2, FGF23, FGF4, FGFR2, FGF5, FGF6, FGF7, PSMB8, FGFR3, FGF9, KIT, FGFR1, KITLG, PSMD12, KL, PSMD7,…	http://amigo.geneontology.org/amigo/term/GO:0007265
15.0548	Neuron Development	50	38	EPHA5, LIF, GLI2, HS6ST1, MTMR2, EN1, EN2, SOD2, HTRA2, HTT, PPT1, IHH, PSEN1, MEF2C, SRF, NDN, NEUROD2, NEUROD4, NRP1, NTF3, GABRB2, GABRB3, PBX3, RUNX1, SECISBP2, TENM4, TGFB2, TP73, VSX1, WNK1, ZBTB18, ASCL1, ATAT1, BECN1, CRMP1, DGKG, DPYSL4, DPYSL3	http://amigo.geneontology.org/amigo/term/GO:0048666
14.9974	Chromatin Modification	106	66	L3MBTL2, L3MBTL3, L3MBTL4, SMARCAD1, MORF4L1, MORF4L2, EPC2, H2AFY, HDAC1, HDAC4, HDAC7, HDAC8, HDAC9, HLTF, HMGN3, EYA4, MTF2, AEBP2, IKZF1, ING1, ING2, ING3, JMJD1C, JARID2, KDM5A, SPIN1, MBTD1, KDM4B, NCOR1, NR3C1, SS18L1, RBL1, RBL2, PHF19, PHF1, PHF21A, PHF13, RRP8, SETD7, SFMBT1, TAF5, TDG, TLK1, TLK2, TET1, TSPYL2, UBN1, WHSC1, ZMYND11, ARID2, ASF1A, BCORL1, BRD3, BMI1, BRD2, CBX2, CBX4, C…	http://amigo.geneontology.org/amigo/term/GO:0016568
14.9466	Post-translational Protein Modification	366	181	A4GNT, RFT1, MLEC, RHBDD1, EDEM1, EDEM3, SMC1A, MOGS, GCNT1, SMC5, GCNT4, GFPT1, GFPT2, GGCX, GNPNAT1, GRIA1, PMM1, PMM2, ADAMTS5, ADAMTS7, POFUT2, ADAMTSL1, HERC2, ADAMTSL4, EIF5A2, HDAC7, LMAN1, RNF168, RNF2, F2, F8, MAN2A1, MAN1A1, MAN1B1, PPP6C, PPP6R1, PPP6R3, MUC13, PREB, SP100, PRKCSH, RPA1, MCFD2, MDC1, MGAT3, MIA3, MGAT4A, MGAT4B, SRD5A3, NANP, ALG10B, ALG13, ALG2, NEU1, ALG6, ALG9, RAB1…	http://amigo.geneontology.org/amigo/term/GO:0043687
14.7643	Cell Proliferation	374	184	E2F8, LAMP3, SMAD4, LARP1, ENTPD5, ACHE, MORF4L1, EGFR, LGI1, MRE11A, EPS15, EHF, EPS8, ERBB2, ERBB4, ERCC2, GLI2, GMNC, GNAI2, ERG, GNG2, GNAT1, GPC4, GNB1, GRHL2, GRPR, PLK1, LRP1, LRP2, POLA1, LIPA, HHEX, EVI5, POLR3G, ELF5, HDGF, HMGA2, ELN, MTCP1, PPARD, HOXB4, HRAS, EMP1, EMP2, ENPEP, ADRA1B, ID4, IGF1, MAP2K1, SOX11, PRDM4, MAP3K11, FAM83A, FAM83D, IGSF8, IL1A, MXD1, INSIG1, MAPRE1, IRS2, …	http://amigo.geneontology.org/amigo/term/GO:0008283
14.7638	Protein N-linked Glycosylation Via Asparagine	178	99	RFT1, MLEC, EDEM1, EDEM3, MOGS, GFPT1, GFPT2, GNPNAT1, GRIA1, PMM1, PMM2, LMAN1, F8, MAN2A1, MAN1A1, MAN1B1, PPP6C, PPP6R1, PPP6R3, PREB, PRKCSH, MCFD2, MGAT3, MIA3, MGAT4A, MGAT4B, SRD5A3, NANP, ALG10B, ALG13, ALG2, NEU1, ALG6, ALG9, RAB1A, NPL, NSF, FUCA1, FUT8, ST3GAL1, ST3GAL2, ST3GAL5, ST3GAL6, OSTC, ST6GAL1, ST6GAL2, ST6GALNAC3, ST6GALNAC4, ST6GALNAC6, ST8SIA1, ST8SIA2, ST8SIA3, ST8SIA4, ST…	http://amigo.geneontology.org/amigo/term/GO:0018279
14.7554	Activation of Protein Kinase Activity	62	44	RGCC, ECT2, RIPK3, EPO, GPRC5B, ACVR2B, EMP2, ADNP, PPP2R3C, ADRA2A, MAP3K1, MAP3K8, MAP4K3, MAP4K4, MAPK8IP2, PRKAG2, INSR, ITGB3, MARK2, MINK1, NRK, OXSR1, PAK2, PAK4, PAK1, PAK6, PDGFB, PIK3CA, STK10, STK11, STK24, STK26, STK39, SLC11A1, STRADB, TGFBR2, TGFB2, TOM1L1, TRAF6, VEGFA, CAMKK1, CAB39, CLSPN, DUSP19	http://amigo.geneontology.org/amigo/term/GO:0032147
14.5689	Peptidyl-serine Phosphorylation	105	65	DYRK1A, MKNK1, MKNK2, LATS2, MORC3, SMG1, RICTOR, EPO, PKD1, PLK1, GSK3B, HIPK2, LRRK2, HIPK3, LMTK2, MTOR, MAP3K10, MAP3K12, MAPK1, PRKX, MAPK12, PRKCE, MAPK13, MAPK14, MAPKAPK2, MAPK3, PRKD1, MAST2, MAST3, MAST4, MASTL, AKT1, NEK6, PAK2, PDK3, PDGFB, RPS6KA2, STK32A, SGK1, STK39, STK4, TAF1, TBK1, TGFBR1, TGFBR2, TLK2, TNKS, TTBK1, UHMK1, ULK1, VRK3, ATM, BCL2, BRSK2, CAMK2A, CAMK2D, CDC7, CDK5…	http://amigo.geneontology.org/amigo/term/GO:0018105
14.5689	ER to Golgi Vesicle-mediated Transport	105	65	ERGIC1, GOPC, GOSR1, GRIA1, LMAN1, LMAN2L, F8, HTT, PPP6C, PPP6R1, PPP6R3, PREB, SPAST, MCFD2, KLHL12, MIA3, RAB1A, RAB1B, RAB35, NRBP1, NSF, ANK1, ANKRD28, SAR1B, SEC23A, SEC23B, SEC23IP, SEC24A, SEC24C, SEC16A, SEC22A, SEC22B, SEC22C, STX17, TBC1D20, TEX261, TGFA, TRAPPC6B, TRAPPC8, TRAPPC1, TRAPPC10, USO1, VAMP7, VTI1A, VAPA, VTI1B, VAPB, VCP, VAMP4, WHAMM, AREG, ATL3, ATL2, BET1, BCAP29, CNIH…	http://amigo.geneontology.org/amigo/term/GO:0006888
14.4103	Signal Transduction By Protein Phosphorylation	53	39	ERBB2, ERBB4, ACVR1, ACVR1B, ACVR1C, ACVR2A, ACVR2B, ACVRL1, MAP2K6, MAP2K3, MAP3K14, MAP3K8, INSR, KCNH1, KCNH3, KCNH4, KCNH8, KDR, KIT, OXSR1, PAK2, PAK4, PAK6, STK10, STK24, STK26, STK39, STK4, STRADB, TAOK1, TGFBR1, TGFBR2, TGFB2, TYRO3, BMPR1A, BMPR1B, BMPR2, CAB39, CNTLN	http://amigo.geneontology.org/amigo/term/GO:0023014
13.7626	Lung Development	105	64	SMAD2, MMP14, EP300, EPAS1, LIF, GLI2, LOX, ACVR2B, ADA, EIF4EBP1, ADAMTS2, HEG1, LIPA, HES1, HOXA5, HSD11B1, PPP1CA, IGF1, SP1, SP3, SPARC, ITGA3, PROX1, FBXW7, FGF18, FGF1, FGF2, FGFR2, FGF7, KDR, FGF9, FGFR1, SPRY2, ALDH1A2, SREBF1, NFIB, FOXA1, FOXF1, NKX2-1, NOTCH1, NPHP3, FOXP1, FOXP2, PDE4D, PDPN, STK40, SIM2, SLC23A1, TBX4, TBX5, TGFBR2, THRA, TMBIM6, TMTC3, VEGFA, WNT5A, WNT7B, ZIC3, ZFP…	http://amigo.geneontology.org/amigo/term/GO:0030324
13.7519	Forebrain Development	76	50	DYNC2H1, RFX4, E2F1, GNAO1, GSC, LRP2, MSX1, HHEX, EMX2, HTRA2, SOX2, IKZF1, PRKG1, MAPK8IP3, FEZF1, PSEN1, FGFR3, MECOM, SRC, ALDH1A2, NCOR2, NDST1, NFIB, NEUROG2, NKX2-1, NOG, NOTCH1, NR2F2, NUMB, NUMBL, FRS2, SSTR3, OTX1, OTX2, PCDH9, PAX6, RELN, SETD2, APAF1, APLP2, TP73, ARHGAP35, ARX, ARID1A, ATRX, CHRD, CNP, DCLK1, DKK1, DLC1	http://amigo.geneontology.org/amigo/term/GO:0030900
13.7384	Learning	64	44	SLC6A1, SLC8A2, SLC8A3, RGS14, ABL2, GMFB, GRIN1, GRIN2A, GRM4, GRM5, ELAVL4, HTT, SORCS3, PPP3CB, PRKAR2B, JPH3, JUN, MECP2, PTGS2, PTGS1, FOSL1, NLGN3, NLGN4X, NLGN4Y, NRXN1, NRXN3, NTRK2, PARK2, RELN, SHANK2, SLC24A2, SYNJ1, UBA6, ARC, ATP8A1, BDNF, CHRNB2, CHST10, CNTN2, CNTNAP2, CTNND2, DLG4, DRD1, DRD3	http://amigo.geneontology.org/amigo/term/GO:0007612
13.6916	Skeletal System Development	155	87	SMAD3, EDN1, MMP9, ACAN, GDF11, ACP2, PITX1, PKDCC, GLI2, ACVR2B, HAPLN1, HAPLN3, ADAMTS4, ETS2, HDAC4, HES7, POSTN, HOXA10, HOXA11, HOXC10, HOXA13, HOXC11, HOXC4, HOXA5, HOXD10, EN1, FAM20C, IGF1, SOX11, SOX4, IHH, PRELP, IMPAD1, FBN1, MATN3, FGFR3, FGFR1, FGFRL1, KLF10, PTH, PTH1R, PTHLH, NCAN, NKX3-2, NOG, NPR3, ALX4, FRZB, RAI1, ANKH, RASSF2, RUNX1, RUNX2, RPS6KA3, SERP1, SH3PXD2B, SHOX, SHOX…	http://amigo.geneontology.org/amigo/term/GO:0001501
13.5191	Ion Transport	321	159	SLC4A10, SLC4A4, SLC4A7, SLC4A8, SLC4A9, SLC5A8, SLC6A14, SLC6A15, SLC6A6, SLC7A1, SLC7A11, SLC7A2, SLC7A6, SLC7A7, SLC8A1, SLC8A2, SLC8A3, SLC9A1, SLC9A2, SLC9A5, SLC9A6, SLC9A8, SLC9A9, SLCO2A1, SLCO2B1, LASP1, GLRA1, GLRA3, GLRB, PLLP, LRRC38, HCN1, HCN2, HCN3, HCN4, LRRC55, LRRC8B, LRRC8D, LRRC8E, ADD2, ITPR1, ITPR2, ITPR3, KCNA6, KCNA1, KCND3, KCNA4, KCNE4, KCNC1, KCNG4, KCNC4, KCNH1, KCNH3,…	http://amigo.geneontology.org/amigo/term/GO:0006811
13.4083	Fc-epsilon Receptor Signaling Pathway	331	163	DUSP9, KSR1, LAMTOR3, LAT, RICTOR, EGFR, ERBB2, ERBB3, ERBB4, ACTN2, EREG, PLCG1, GRIN1, GRB2, GRIN2A, GSK3B, MS4A2, HBEGF, HRAS, MTOR, MALT1, PPP3CA, MAP2K4, PPP3CB, SOS1, MAP2K7, PPP3R1, MAP2K1, MAP3K1, IKBKB, MAPK1, IL17RD, IL2RB, AGO1, MAPK10, AGO2, IL2, AGO3, AGO4, MAPK9, MAPKAP1, PRKCQ, IRS1, IRS2, MAPK3, ITPR1, FBXW11, ITPR2, JAK1, ITPR3, KBTBD7, MARK3, JUN, PSMA2, PSMA5, FGF16, FGF18, FGF…	http://amigo.geneontology.org/amigo/term/GO:0038095
13.3761	Hemopoiesis	83	53	MKNK2, EPAS1, PKNOX1, GLRX5, HHEX, HOXB4, SOD2, SOX6, IL10, IKZF1, JAG1, RPA1, KDR, KIRREL3, KIT, SPTA1, SPTB, MYO1E, MEIS1, FLT3, NOTCH2, NOTCH4, GATA2, RBPJ, PDGFB, PGM3, PICALM, RUNX1, RUNX2, RTKN2, RUNX3, SH2B3, SGPL1, SFRP1, TAZ, TAL1, TET2, TGFB2, TTC7A, WNT3A, ZFP36L2, BCL2, BMI1, BRCA2, CD164, CDK13, CDK6, CNN2, CSF1R, CUL4A, CSF1, DDIAS, DLL1	http://amigo.geneontology.org/amigo/term/GO:0030097
13.2647	Neuron Projection Morphogenesis	61	42	DYNLT1, SLC9A6, SLIT1, SLITRK6, MNX1, EPB41L3, LIFR, GJA1, GPM6A, PLXNB1, PLXNA4, LRRK2, ADORA2A, MAP2K1, MAP4K4, KIRREL3, MINK1, SRGAP2, NEFL, NEK3, NGF, NRK, NTF3, NYAP2, PACSIN1, PAK1, GAS7, SHTN1, SGK1, UGT8, WEE1, WNT5A, ZSWIM6, ATP7A, BDNF, ATXN2, BMP7, BRSK2, CNTNAP1, DAB2IP, DICER1, DNM2	http://amigo.geneontology.org/amigo/term/GO:0048812
13.1077	Lung Alveolus Development	42	32	LIF, PKDCC, ERRFI1, ADA, HOXA5, HS6ST1, MAN2A1, IGF1, IGFBP5, MAPK8IP3, FGFR2, KDR, PTHLH, MYOCD, FOXF1, FOXP2, RC3H2, PDGFA, PDPN, PGR, PHF14, SEPN1, STK40, TCF21, TGFB3, TMTC3, TNS3, ATP7A, ATXN1, ATXN1L, BMPR2, CIC	http://amigo.geneontology.org/amigo/term/GO:0048286
