# Supplementary material for: Characterization of the miRNA regulators of the human ovulatory cascade
Source: Sci Rep. 2018 Oct 23;8:15605. doi: 10.1038/s41598-018-33807-y (PMC6199329; doi:10.1038/s41598-018-33807-y)
Supplement: Supplementary file 5 — Table S6 [file 41598_2018_33807_MOESM5_ESM.xlsx]

## Sheet: Pathways
Characterization of the miRNA regulators of the human ovulatory cascade
G.M. Yerushalmi, M. Salmon-Divon, L. Ophir, Y. Yung, M. Baum, G. Coticchio, R. Fadini, M. Mignini Renzini, M. Dal Canto, R. Machtinger, E. Maman, A. Hourvitz
Table S6. GeneAnalytics - Pathway results of unfiltered miRNA targets (7244 genes).
GeneAnalytics - Pathway results
Copyright © LifeMap Sciences, Inc.
Statistics:
# Identified genes	7244
# Matched genes	3223
# Matched entities	215
Matching score statistics:
# High score matches	141
# Med score matches	74
# Low score matches	0
Results
Score	SuperPath Name	# SuperPath Total Genes	# SuperPath Matched Genes	Matched Genes (Symbols)	Evidence URL
166.096	ERK Signaling	1260	659	SLC6A2, SLC9A1, E2F1, E2F2, E2F3, MKNK1, MKNK2, E2F5, LAMA2, LAMA3, LAMA4, LAMC1, LAMC2, SLTM, LAMTOR3, MMAB, SMAD2, SMAD3, SMAD4, SMAD5, SMAD6, SMAD7, ABL1, ABL2, RHOB, LAT, RHOC, GCFC2, ACAN, RHOG, EP300, RHOQ, GDF5, GDF6, EPHA1, GDNF, LEF1, EPHA3, SMO, SMOX, EPHA4, EPHA5, GFAP, EPHA7, EPHA8, EGFR, EPHB2, ACTA1, EPHB3, ACTA2, MRAS, EPHB4, SNAI1, ACTG1, LIF, LIFR, ERBB2, LIMK1, ERBB3, LIMK2, ERB…	http://pathcards.genecards.org/card/erk_signaling
166.096	Developmental Biology	861	473	DUSP9, RET, KSR1, KSR2, RGMA, RGMB, L1CAM, MLF2, EBF1, SLIT1, SLIT3, LAMC1, SLTM, LAMTOR3, SMAD2, SMAD3, SMAD4, ABL1, ABL2, MMP2, RHOB, ABLIM1, LAT, EED, MMP9, RHOC, RHOG, EP300, EPAS1, EPHA1, GDNF, EPHA10, EFNA2, EFNA5, EPHA3, EFNB1, EFNB2, LEP, EPHA4, EPHA5, EPHA7, EPHA8, EGFR, EPHB2, EPHB3, EPHB4, GFRA1, LGI1, LGI2, EGR2, PITPNA, ACTG1, ERBB2, LIMK1, ERBB3, LIMK2, GIT1, ERBB4, PKN2, LIN28A, LI…	http://pathcards.genecards.org/card/developmental_biology
44.6163	Apoptotic Pathways in Synovial Fibroblasts	777	413	SLC6A2, SLTM, MMAB, ABI2, ABL1, MMP2, RHOB, LAT, MMP9, RHOC, RHOG, EP300, RHOQ, GDF5, GDF6, EGFR, ACTA1, ACTA2, MRAS, ACTG1, LIF, LIFR, ERBB2, LIMK1, EIF1AX, ERBB3, LIMK2, ERBB4, EIF2AK1, PKN2, EIF2AK4, GLG1, GNAI2, GNB2, EIF2B5, EIF2S1, PLA2G10, GNAI3, EIF2S2, GNB4, GNAL, GNA12, EIF2S3, GNAO1, GNB5, GNA13, PLA2G2F, EIF3A, PLA2G3, GNG12, GNG2, GPC6, ACTR2, GNAT1, PLA2G6, GNG5, GNB1, GRIP1, PLCG1,…	http://pathcards.genecards.org/card/apoptotic_pathways_in_synovial_fibroblasts
44.0113	Development HGF Signaling Pathway	259	174	SLTM, ABL1, EP300, EPAS1, EPB41L1, LDLR, RIN2, SNAI1, EGLN1, EGLN2, EGLN3, EGR1, EPS15, ERBB2, ERBB3, PKN2, PLCG1, GRB2, PLAU, GSK3B, ESR1, EIF4E, EIF4EBP1, ETS1, HIF1A, RNMT, F2RL2, HRAS, MTOR, MAP2K4, SORT1, SOS1, MAP2K7, SOS2, MAP2K1, MAP3K1, PRDM4, MAP3K5, MAP3K3, AGAP2, IKBKB, MAPK1, PRKCA, FAS, MAPK10, FASLG, FASN, MAPK11, IL6, PRKCD, MAPK12, PRKCE, MAPK13, MAPK9, MAPK14, MAPKAPK2, IRAK2, I…	http://pathcards.genecards.org/card/development_hgf_signaling_pathway
41.9026	Translation Insulin Regulation of Translation	359	220	DYRK1A, DYRK2, MKNK1, MKNK2, SLTM, MLX, MLXIP, ACACA, ACACB, EEF2K, RHOQ, ACLY, GDNF, RICTOR, EGFR, GFPT1, GFPT2, EGR1, GHR, LIFR, ERBB2, ERBB3, EIF2AK1, EIF2AK4, EIF2B5, EIF2S1, EIF2S2, EIF2S3, GRB10, GRB2, PLAU, GSK3B, EIF4A2, GYS1, EIF4B, EIF4E, EIF4E2, EIF4EBP1, EIF4G1, EIF4G2, EIF4H, LIPE, HIF1A, ELK4, HK1, HK2, PPARA, RNF41, PPARGC1A, HOOK1, PPARGC1B, RNMT, HOOK2, HOOK3, HRAS, SOCS1, SOCS2,…	http://pathcards.genecards.org/card/translation_insulin_regulation_of_translation
41.6781	Pathways in Cancer	428	252	DVL3, RET, MITF, E2F1, E2F2, E2F3, LAMA2, LAMA3, LAMA4, LAMC1, LAMC2, SLTM, SMAD2, SMAD3, SMAD4, ABL1, MMP2, EDNRB, MMP9, EP300, EPAS1, LDLR, LEF1, SMO, SMOX, EGFR, EGLN1, EGLN2, EGLN3, ERBB2, GLI2, GNAI2, GNB2, GNAI3, LPAR1, LPAR2, GNB4, GNA12, LPAR4, GNB5, GNA13, GNG12, GNG2, GNG5, PLCB1, GNB1, PLCG1, GRB2, GSK3B, MSH2, HDAC1, ETS1, HIF1A, HHIP, ADCY1, ADCY2, ADCY3, ADCY5, ADCY6, LMNB2, ADCY7, …	http://pathcards.genecards.org/card/pathways_in_cancer
41.1158	GPCR Pathway	761	400	SLC6A2, E2F1, E2F2, E2F3, E2F5, SLTM, SMAD2, SMAD3, SMAD4, MMP11, MMP2, RHOB, LAT, MMP3, MMP9, RHOC, RHOG, EP300, GDF5, GDF6, EPHA1, GDNF, EPHA3, EPHA4, EPHA5, EPHA7, EPHA8, EGFR, EPHB2, ACTA1, EPHB3, ACTA2, MRAS, EPHB4, ACTG1, LIFR, ERBB2, LIMK1, ERBB3, LIMK2, ERBB4, PKN2, GLG1, GNAI2, GNB2, GNAI3, GNB4, GNAL, GNA12, GNAO1, GNB5, GNA13, GNG12, GNG2, GPC6, GNAT1, GNG5, PLCB1, GNB1, PLCD1, PLD3, G…	http://pathcards.genecards.org/card/gpcr_pathway
40.3973	MAPK Signaling Pathway	298	189	DUSP9, MKNK1, MKNK2, LAMTOR3, GDNF, EGFR, MRAS, PKN2, PLA2G10, GNA12, GNG12, GPI, GRB2, ACVR1B, ACVR1C, LRRK2, ELK4, HRAS, PPM1A, PPM1B, HSPA5, HSPA6, HSPA8, HSPA2, PPP3CA, MAP2K4, PPP3CB, SOS1, MAP2K6, MAP2K7, SOS2, PPP3R1, MAP2K1, MAP3K1, MAP3K11, MAP3K12, MAP2K3, MAP3K13, MAP3K14, MAP3K4, MAP3K5, MAP3K2, MAP3K3, MAP3K8, IL1A, IKBKB, MAPK1, PRKCA, MAP4K2, IL1R1, MAP4K3, FAS, MAP4K4, MAPK10, FAS…	http://pathcards.genecards.org/card/mapk_signaling_pathway
36.3935	P70S6K Signaling	418	240	SLTM, RHOB, RHOC, RHOG, EEF2K, GDF5, GDF6, EPHA1, GDNF, RICTOR, EPHA3, EPHA4, EPHA5, EPHA7, EPHA8, EGFR, EPHB2, EPHB3, MRAS, EPHB4, PKN2, GLG1, GNAI2, GNB2, GNAI3, GNB4, GNA12, GNB5, GNA13, EIF3A, GNG2, GPC6, GNB1, PLD3, PLCG1, GRB2, EIF3J, PLPP3, EIF4A2, EIF4B, EIF4E, EIF4EBP1, RND2, EIF4G1, RND3, EIF4G2, HBEGF, HIF1A, ADCY1, ADCY2, ADCY3, HDGF, F2, F2R, RNMT, HRAS, PPP1R11, PPP1R12A, PPP1R12B, …	http://pathcards.genecards.org/card/p70s6k_signaling
35.9912	NFAT and Cardiac Hypertrophy	337	202	EDN1, RHOB, RHOC, RHOG, EP300, GDNF, EGFR, ACTA1, ACTA2, MRAS, ACTG1, LIF, LIFR, ERBB2, ERBB3, ERBB4, GNAI2, GNB2, EIF2B5, GNAI3, GNB4, GNAL, GNA12, GNB5, GNA13, GNG2, PLCB1, GNB1, PLCD1, PLCG1, GRB2, GSK3B, GYS1, EIF4E, HAND1, HAND2, RND2, RND3, HDAC1, ADCY1, HDAC7, HDAC8, ADCY2, HDAC9, ADCY3, HRAS, MTOR, ADRA1B, ADRA2A, PPP3CA, ADRA2B, ADRB1, ADRB2, MAP2K4, PPP3CB, SOS1, MAP2K6, IGF1, MAP2K7, S…	http://pathcards.genecards.org/card/nfat_and_cardiac_hypertrophy
34.369	Proteoglycans in Cancer	222	145	SLC9A1, SLTM, SMAD2, MMP2, MMP9, SMO, SMOX, EGFR, MRAS, ACTG1, ERBB2, ERBB3, ERBB4, PLCG1, GRB2, PLAU, ESR1, EIF4B, HBEGF, HIF1A, RNMT, HOXD10, HRAS, HPSE2, PPP1R12A, PPP1CA, PPP1R12B, PPP1R12C, PPP1CB, HSPG2, MTOR, SOS1, IGF1, SOS2, MAP2K1, IGF1R, MAPK1, IL12B, PRKCA, FAS, FASLG, FASN, MAPK11, IL6, PRKACB, MAPK12, MAPK13, MYC, MAPK14, ITGA2, ITGB1, MAPK3, ITGA5, ITPR1, ITGB3, ITPR2, ROCK1, ITPR3…	http://pathcards.genecards.org/card/proteoglycans_in_cancer
34.3066	Focal Adhesion	297	181	LAMA2, LAMA3, LAMA4, LAMC1, LAMC2, SLTM, RHO, RHOB, EGFR, MRAS, ACTG1, ERBB2, GIT2, PKN2, ACTN1, ACTN2, ACTN4, PLCG1, GRB2, GSK3B, ETS1, ETS2, LMNB2, RNMT, HRAS, PPP1R12A, PPP1CA, PPP1R12B, PPP1R12C, PPP1CB, SORBS1, MAP2K4, SOS1, MAP2K6, IGF1, MAP2K7, SOS2, MAP2K1, IGF1R, MAP2K3, MAP3K4, MAP3K5, MAP3K2, MAP3K3, MAPK1, PRKCA, MAPK10, IL6, MAPK12, MAPK9, ITGA2, ITGB1, ITGA3, MAPK3, ITGA4, ITGA5, IT…	http://pathcards.genecards.org/card/focal_adhesion
33.3637	Endocytosis	270	167	RET, SLTM, SMAD2, SMAD3, SMAP1, SMAP2, EEA1, ACAP2, LDLR, LDLRAP1, SMOC2, SMURF1, SMURF2, EGFR, PISD, EPN1, EPN2, EHD1, EHD2, EHD3, EPS15, EHD4, EPS15L1, ERBB3, GIT1, GIT2, ERBB4, GRK6, RNF103-CHMP3, RNF41, SNX1, F2R, RNMT, SNX2, SNX3, SNX4, HRAS, SNX5, SNX6, HSPA6, HSPA8, HSPA2, ADRB1, ADRB2, ADRB3, IGF1R, IGF2R, AGAP1, MVB12B, AGAP2, AGAP3, IL2RB, PRKCI, IQSEC1, IQSEC2, IST1, PRKCSH, ITCH, SPG2…	http://pathcards.genecards.org/card/endocytosis
32.6862	Ras Signaling Pathway	351	204	KSR1, KSR2, RGL1, RGS14, SLTM, ABL1, ABL2, LAT, EFNA2, EFNA5, EGFR, MRAS, ACTG1, PKN2, GNAI2, GNB2, PLA2G10, GNAI3, LPAR1, LPAR2, GNB4, GNAO1, LPAR4, GNB5, PLA2G2F, PLA2G3, GNG12, GNG2, PLA2G6, GNG5, PLCB1, GNB1, PLCG1, GRIN1, GRB2, GRIN2A, ETS1, ETS2, ADCY1, ADCY2, ADCY3, ADCY5, ADCY6, ADCY7, ADCY9, F2R, RNMT, HRAS, MAGI3, HTR7, ADORA2A, ADORA2B, MAGI1, MAGI2, ID1, SOS1, MAP2K6, IGF1, SOS2, MAP2…	http://pathcards.genecards.org/card/ras_signaling_pathway
31.5035	Axon Guidance	192	127	L1CAM, MLF2, SLIT1, RGS3, SLIT3, SLTM, ABL1, ABLIM1, EPHA1, EFNA2, EFNA5, EPHA3, EFNB1, SMO, EFNB2, SMOX, EPHA4, EPHA5, EPHA7, EPHA8, EPHB2, EPHB3, EPHB4, LIMK1, LIMK2, PKN2, GNAI2, GNAI3, PLCG1, GSK3B, PLXNA1, PLXNB1, PLXNA2, PLXNC1, LRRC4, RNMT, F2RL2, HRAS, ENAH, PPP3CA, PPP3CB, PPP3R1, MAPK1, PRKCA, ITGB1, MAPK3, ROBO1, ROBO2, ROCK1, ROCK2, KRAS, PTCH1, MET, SRC, PTPN11, SRGAP1, SRGAP2, NCK1,…	http://pathcards.genecards.org/card/axon_guidance
30.6105	TGF-Beta Pathway	699	354	DUSP9, SLC6A2, MKNK1, MKNK2, SLTM, SMAD2, SMAD3, SMAD4, SMAD5, SMAD6, SMAD7, GCFC2, EP300, GDF5, GDF6, EPHA1, GDNF, EPHA3, EPHA4, EPHA5, EPHA7, EPHA8, EGFR, EPHB2, EPHB3, MRAS, EPHB4, EPO, GHR, LIFR, ERBB2, ERBB3, ERBB4, PKN2, GNB2, GNB4, GNA12, GNB5, GNA13, GNG12, GNG2, GPC6, GNG5, GNB1, GRB2, PLPP3, EIF4A2, EIF4E, EIF4EBP1, EIF4EBP2, EIF4EBP3, EIF4G1, EIF4G2, HDGF, LMTK2, LMTK3, HNF1B, HNF4A, F…	http://pathcards.genecards.org/card/tgf-beta_pathway
30.5447	Insulin Signaling	178	119	RHOQ, SNAP23, SNAP25, EGR1, EHD1, EHD2, EHD3, GRB10, GRB2, GSK3B, GYS1, EIF4E, EIF4EBP1, LIPE, HRAS, SOCS1, SOCS3, MTOR, ENPP1, SORBS1, MAP2K4, SOS1, MAP2K6, MAP2K7, SOS2, MAP2K1, MAP3K1, MAP3K10, IGF1R, MAP3K11, MAP3K12, MAP2K3, MAP3K13, MAP3K14, MAP3K4, MAP3K5, MAP3K2, MAP3K3, MAP3K8, MAP3K9, IKBKB, PRKAA1, MAPK1, PRKAA2, PRKCA, MAP4K2, MAP4K3, MAP4K4, MAPK10, MAPK11, PRKCD, MAPK12, INPP4A, MAP…	http://pathcards.genecards.org/card/insulin_signaling
30.1787	Development FGFR Signaling Pathway	147	103	ABI1, GDNF, MRAS, EPS8, PLD3, PLCG1, GRB2, HRAS, HSPG2, MAP2K4, SOS1, MAP2K6, MAP2K7, SOS2, MAP2K1, MAP3K1, MAP3K11, MAP2K3, MAP3K4, MAP3K5, MAP3K2, MAP3K3, MAPK1, PRKD3, PRKCA, MAPK10, MAPK11, PRKCD, MAPK12, PRKCE, MAPK13, MAPK9, MAPK14, MAPKAPK2, PRKCI, PRKCQ, PRKCSH, MAPK3, PRKD1, ITPR1, ITPR2, ITPR3, JUN, KCNH4, KCNH8, FGF12, FGF14, FGF16, FGF18, FGF1, FGF2, FGF11, FGF23, FGF4, FGFR2, FGF5, F…	http://pathcards.genecards.org/card/development_fgfr_signaling_pathway
29.3613	Akt Signaling	733	366	MKNK1, MKNK2, SLTM, RHOB, LAT, RHOC, RHOG, RHOQ, GDF5, GDF6, EPHA1, GDNF, EPHA3, EPHA4, EPHA5, EPHA7, EPHA8, EGFR, EPHB2, ACTA1, EPHB3, ACTA2, MRAS, EPHB4, ACTG1, LIF, LIFR, ERBB2, ERBB3, ERBB4, PKN2, GNAI2, GNB2, GNAI3, GNB4, GNAL, GNA12, GNAO1, GNB5, GNA13, GNG12, GNG2, GPC6, GNAT1, GNG5, PLCB1, GNB1, PLCD1, PLCG1, GRB2, GTF2I, ACVR1, PLPP3, GSK3B, ACVR2B, ACVRL1, GYS1, EIF4E, EIF4EBP1, RND2, R…	http://pathcards.genecards.org/card/akt_signaling
27.8985	Interleukin-3, 5 and GM-CSF Signaling	1382	630	DUSP9, RET, SLC6A2, KSR1, KSR2, MKNK1, RGS18, RGS2, RGS21, RGS3, LAMTOR1, LAMTOR3, LAMTOR5, ECT2, EDA, EDAR, EDARADD, ABHD6, ABI1, ABI2, EDN1, EDNRB, LAT, ABR, MMP3, MMP9, EEF2K, GDNF, RICTOR, LEP, GFAP, EGFR, MRAP, GFRA1, RIT1, LGALSL, EGR1, EPN1, EPS15, EPS15L1, GHR, LIF, LIFR, ERBB2, ERBB3, ERBB4, PKN2, ACTN2, GNB2, EREG, LPAR1, LPAR2, GNB4, LPAR4, GNB5, GNG12, GNG2, GNG5, PLCB1, GPR132, GNB1,…	http://pathcards.genecards.org/card/interleukin-3_5_and_gm-csf_signaling
27.0889	IL-2 Pathway	367	203	E2F1, E2F2, E2F3, E2F5, MMAB, ABL1, RHOB, RHOC, RHOG, EP300, MOK, GDNF, SMPD1, SMPD3, EGFR, MRAS, GHR, ERBB2, ERBB3, ERBB4, PKN2, EREG, PLCB1, PLCD1, PLCG1, GRB2, PLEKHA1, GSK3B, RND2, RND3, HBEGF, ETV4, ADCY1, ADCY2, ADCY3, ADCYAP1, ADCYAP1R1, HRAS, SOCS1, SOCS2, SOCS3, SOCS4, SOCS5, SOCS6, SOCS7, MTOR, MALT1, PPP3CA, MAP2K4, PPP3CB, SOS1, MAP2K6, IGF1, MAP2K7, SOS2, PPP3R1, MAP2K1, MAP3K1, MAP3…	http://pathcards.genecards.org/card/il-2_pathway
26.9019	Phospholipase-C Pathway	543	280	SLC6A2, LAMA2, LAMA3, LAMA4, LAMC1, LAMC2, SLTM, RHOB, LAT, RHOC, ACAN, RHOG, EP300, GDF5, GDF6, EGFR, ACTA1, ACTA2, MRAS, ACTG1, PKD1, GLG1, GNAI2, GNB2, PLA2G10, GNAI3, GNB4, GNAL, GNA12, GNAO1, GNB5, GNA13, PLA2G2F, PLA2G3, GNG12, GNG2, GPC6, GNAT1, PLA2G6, GNG5, PLCB1, GNB1, PLCD1, PLD3, PLCG1, GRB2, PLPP3, HAPLN1, HAPLN3, RND2, RND3, HDAC1, HBEGF, ADCY1, HDAC7, HDAC8, ADCY2, HDAC9, ADCY3, HD…	http://pathcards.genecards.org/card/phospholipase-c_pathway
26.7323	PAK Pathway	734	361	SLTM, SMAD3, SMAD4, RHOB, RHOC, GCFC2, RHOG, EPB41, GDF5, GDF6, GDNF, LEF1, EGFR, ACTA1, ACTA2, MRAS, SNAI1, EPN1, EPN2, ACTG1, LIF, LIFR, ERBB2, LIMK1, LIMK2, PKN2, GLG1, ACTN1, GLRX, ACTN2, ACTN4, GLRX5, PLA2G10, PLA2G2F, PLA2G3, GPC6, ACTR2, PLA2G6, PLCB1, PLCD1, PLD3, PLCG1, ACVR1, PLPP3, ACVR2B, ACVRL1, RND2, RND3, HBEGF, HDGF, HNF1B, HNF4A, RNMT, HRAS, PPP1R12A, ENC1, PPP1R12B, PPP1CB, MAGI…	http://pathcards.genecards.org/card/pak_pathway
26.3601	Development Ligand-independent Activation of ESR1 and ESR2	143	97	EP300, LDHA, EGFR, ERBB2, ERBB3, GRB2, ESR1, ESR2, ADCY1, ADCY5, PPARA, PPARD, PPARG, HRAS, PPP1CA, PPP1CB, HTR4, PPP2CA, HTR7, PPP2CB, ADRB1, ADRB2, ADRB3, SOS1, MAP2K6, IGF1, SOS2, MAP2K1, IGF1R, MAP3K11, MAP2K3, MAPK1, PRKAR2B, PRKCA, MAPK11, PRKACB, MAPK12, MAPK13, MAPK14, IRS1, PRKAR1B, INSR, PRKAR2A, MAPK3, KCNIP3, MBD4, AKT1, AKT2, AKT3, MED1, PTGS2, PTGIS, NCOR2, NCOA1, NCOA2, NCOA3, NCOR…	http://pathcards.genecards.org/card/development_ligand-independent_activation_of_esr1_and_esr2
26.2712	CREB Pathway	562	287	SLC6A2, SLC8A1, SLC8A2, SLC8A3, SLC9A1, SLC9A2, SLC9A6, SLTM, RHOB, LAT, RHOC, RHOG, EP300, GDF5, GDF6, EPHA1, EPHA3, EPHA4, EPHA5, EPHA7, EPHA8, EGFR, EPHB2, EPHB3, MRAS, EPHB4, LIFR, ERBB2, ERBB3, ERBB4, GLG1, GNAI2, GNB2, GNAI3, GNB4, GNAL, GNA12, GNAO1, GNB5, GNA13, GNG12, GNG2, GPC6, GNAT1, GNG5, PLCB1, GNB1, PLCD1, GRIK2, GRIK3, PLCG1, GRIN1, GRB2, GRIA1, GRIA2, GRIN2A, GRM7, GRIA3, GRIA4, …	http://pathcards.genecards.org/card/creb_pathway
25.9658	Apoptosis Pathway	162	106	SLTM, MMAB, EGFR, ERBB2, ERBB3, ERBB4, ACVR1, ACVR1B, GSK3B, RNMT, HRAS, PPP2CA, PPP2CB, MTOR, MAP2K1, IGF1R, IGF2R, IL1A, IKBKB, PRKCA, IL1R1, IL13, MAPK10, IL2, MAPK11, PRKCD, MAPK12, PRKCE, MAPK13, MAPK9, MAPK14, PRKCI, PRKCQ, INSR, ITGB1, ITGA4, ITGA11, ITGAV, JUN, FGFR2, KDR, FGFR3, FGFR1, AKT1, AKT2, AKT3, KRAS, MET, FLT1, NRAS, NTRK2, NTRK3, GABRA1, GABRA3, GABRA4, GABRA6, GABRB1, GABRB2, …	http://pathcards.genecards.org/card/apoptosis_pathway
25.9162	Glioma	193	121	MITF, E2F1, E2F2, E2F3, SLTM, EP300, LEF1, EGFR, ERBB2, ERBB3, PLCG1, ERRFI1, GRB2, GSK3B, RNMT, EML4, HRAS, HSP90AA1, HSP90B1, MTOR, MAP2K4, SOS1, MAP2K6, IGF1, MAP2K7, SOS2, MAP2K1, IGF1R, MAP2K3, IKBKB, MAPK1, PRKCA, IL6, PRKCD, PRKCQ, IRS1, MAPK3, FGF12, FGF14, FGF16, FGF18, FGF1, FGF2, FGF11, FGF23, FGF4, FGFR2, FGF5, FGF6, FGF7, FGF9, FGFR1, AKT1, SPRY2, MDM4, AKT2, PTEN, AKT3, KRAS, MET, S…	http://pathcards.genecards.org/card/glioma
25.6295	Wnt Signaling Pathways: Beta-Catenin-independent Wnt/PCP Signaling Pathways	200	124	DVL3, SLTM, LEF1, RICTOR, EGFR, LGR4, ERBB2, ERBB3, ERBB4, GPC6, GRB2, GSK3B, LRP5, EIF4B, LRP6, EIF4E, EIF4EBP1, EIF4G1, POLA1, RNF43, RNMT, MAF1, MTOR, SOS1, SOS2, SOST, SOSTDC1, IGF1R, MAP3K14, IGF2R, IKBKB, PRKAA1, MAPK1, PRKAA2, PRKCA, PRKAB1, PRKAB2, MAPK10, MAPKAP1, IRS1, INSR, MAPK3, ROCK1, ROCK2, RORA, JUN, FGFR2, KDR, FGFR3, FGFR1, FGFRL1, AKT1, AKT1S1, AKT2, PTEN, AKT3, KRAS, MET, FLT1…	http://pathcards.genecards.org/card/wnt_signaling_pathways_beta-catenin-independent_wntpcp_signaling_pathways
25.5934	EGFR1 Signaling Pathway	198	123	REPS2, SLC6A4, RFXANK, RGS16, SMAD2, SMAD3, ABI1, GDNF, EGFR, EPN1, PITPNA, SNCA, EPS15, EPS15L1, EPS8, GIT1, GJA1, PKN2, GRB10, PLCG1, ERRFI1, GRB2, HDAC1, HIP1, MTA2, ELK4, HRAS, SOCS1, SOCS3, HTT, SOS1, MAP2K7, SOS2, MAP2K1, MAP3K1, MAP2K3, MAP3K14, MAP3K4, MAP3K2, SP1, MAP3K3, MAPK1, PRKCA, MYC, MAPK14, PRKCI, PRKCSH, MAPK3, PRKD1, ITCH, JAK1, JUN, KCNH4, KCNH8, AKT1, KLF11, SPRY2, KRAS, PTK2…	http://pathcards.genecards.org/card/egfr1_signaling_pathway
25.2257	MTOR Pathway	108	78	ACVR1, ACVR1B, GSK3B, PPARG, HRAS, PPP1R11, PPP1R12A, PPP1CA, PPP1R12B, PPP1R12C, PPP1CB, PPP1R2, PPP1R9A, PPP1R3B, PPP1R9B, PPP2CA, PPP1R10, PPP1R3D, PPP1R3F, PPP1R7, PPP2CB, MTOR, MAP2K1, IGF1R, IGF2R, IKBKB, PRKAA1, PRKAA2, PRKCA, PRKAB1, PRKAB2, MAPK10, MAPK11, MAPK12, MAPK13, PRKAG2, MAPK9, MAPK14, PRKAG3, INSR, MAPK3, ROCK1, MAPK4, ROCK2, MAPK6, JUN, AKT1, AKT2, AKT3, KRAS, NRAS, RAF1, PDPK…	http://pathcards.genecards.org/card/mtor_pathway
25.1723	Wnt Signaling Pathway (WikiPathways)	170	109	DVL3, MLKL, SMAD3, SMAD4, ABL1, EP300, LDLR, LEF1, ERBB2, GPI, GRB2, PLAU, GSK3B, LRP5, LRP6, PMAIP1, LRRK2, PPARD, PPP2CA, SOD2, PPP2CB, PPP2R5C, PPP2R1A, PPP2R5E, PPP2R1B, PPP2R2A, MAP2K4, PPP2R2C, SOS1, PPP2R3A, SOS2, MAP3K1, SOX2, MAP3K4, MAPK1, PRKCA, MAPK10, FASLG, PRKCD, PRKCE, MYC, MAPK9, PRKCI, PRKCQ, IRS1, INSR, PRKD1, FBXW2, JUN, AKT1, AKT2, PTEN, AKT3, NCOA3, FOXD3, FOSL1, NFYA, NKD1,…	http://pathcards.genecards.org/card/wnt_signaling_pathway_(wikipathways)
24.7625	Activation of CAMP-Dependent PKA	656	324	RGS1, RGS13, RGS14, RGS16, RGS17, RGS18, RGS2, RGS21, RGS3, RGS4, RGS6, SLTM, SMAD3, SMAD4, GDF5, GDF6, EPHA1, GDNF, EPHA3, SMO, SMOX, EPHA4, EPHA5, EPHA7, EPHA8, EGFR, EPHB2, EPHB3, MRAS, EPHB4, LIFR, PKIA, ERBB2, ERBB3, ERBB4, GLG1, GNAI2, GNB2, PLA2G10, GNAI3, GNB4, GNAL, GNA12, GNAO1, GNB5, GNA13, PLA2G2F, PLA2G3, GNG12, GNG2, GPC6, GNAT1, PLA2G6, GNG5, PLCB1, GNB1, PLCD1, PLCG1, GRB2, PLPP3,…	http://pathcards.genecards.org/card/activation_of_camp-dependent_pka
24.7268	G-AlphaQ Signaling	230	137	SLC6A2, RGS1, RGS13, RGS14, RGS16, RGS17, RGS18, RGS2, RGS21, RGS3, RGS4, RGS6, RHOB, RHOC, RHOG, EGFR, MRAS, GNAI2, GNB2, GNAI3, GNB4, GNAL, GNA12, GNAO1, GNB5, GNA13, GNG12, GNG2, GNAT1, GNG5, PLCB1, GNB1, PLCD1, PLD3, PLCG1, GRB2, GSK3B, GYS1, RND2, RND3, ADCY1, ADCY2, ADCY3, ADCY5, ADCY6, ADCY7, ADCY9, F2, F2R, F2RL2, HRAS, PPP1R12A, PPP1R12B, PPP1CB, PPP3CA, PPP3CB, SOS1, SOS2, PPP3R1, MAP2K…	http://pathcards.genecards.org/card/g-alphaq_signaling
24.6636	G-protein Signaling Ras Family GTPases in Kinase Cascades (scheme)	111	79	MMP3, LDLR, GDNF, RICTOR, EGR1, LIFR, GRB2, PPARG, HRAS, SOCS3, MTOR, MAP2K4, SOS1, MAP2K6, MAP2, MAP2K7, SOS2, MAP2K1, MAP3K1, MAP3K12, MAP2K3, MAP3K4, MAP3K2, MAP3K3, MAPK1, PRKCA, MAPK10, MAPK11, PRKCD, MAPK12, PRKCE, IL6ST, MAPK13, MAPK9, MAPK14, IRS1, MAPK3, JAK1, JUN, KCNH4, KCNH8, MBP, AKT1, KRAS, PTK2B, SRC, PTPN11, METAP2, FOS, PXDN, PXN, FOSB, FOSL1, FOSL2, NRAS, RAF1, RAP1A, OSM, OSMR,…	http://pathcards.genecards.org/card/g-protein_signaling_ras_family_gtpases_in_kinase_cascades_(scheme)
24.639	Nanog in Mammalian ESC Pluripotency	560	283	SLC7A1, SLTM, GDF5, GDF6, EPHA1, LEF1, EPHA3, EPHA4, EPHA5, EPHA7, EPHA8, EGFR, EPHB2, ACTA1, EPHB3, ACTA2, MRAS, EPHB4, SNCA, ACTG1, LIFR, ERBB2, ERBB3, ERBB4, EIF2AK4, GNAI2, GNB2, EIF2B5, EIF2S1, GNAI3, EIF2S2, LPAR1, LPAR2, GNB4, EIF2S3, GNAO1, GNB5, GNG2, GPC6, PLCB1, GNB1, PLCD1, PLCG1, GRB2, PLPP3, GSK3B, GUCY1B3, ESR1, GUCY1A3, ESR2, HEXIM1, ADCY1, ADCY2, ADCY3, HDGF, ADCY5, ADCY6, ADCY7,…	http://pathcards.genecards.org/card/nanog_in_mammalian_esc_pluripotency
24.3744	PI3K-Akt Signaling Pathway	361	196	LAMA2, LAMA3, LAMA4, LAMC1, LAMC2, SLTM, GDNF, EFNA2, EFNA5, EGFR, EPO, GHR, PKN2, GNB2, LPAR1, LPAR2, GNB4, LPAR4, GNB5, GNG12, GNG2, GNG5, GNB1, GRB2, GSK3B, GYS1, EIF4B, EIF4E, EIF4E2, EIF4EBP1, LMNB2, MTCP1, F2R, RNMT, HRAS, HSP90AA1, HSP90B1, PPP2CA, PPP2R3C, PPP2R5A, PPP2CB, MTOR, PPP2R5C, PPP2R1A, PPP2R5E, PPP2R1B, PPP2R2A, PPP2R2C, SOS1, PPP2R3A, IGF1, SOS2, MAP2K1, IGF1R, IKBKB, PRKAA1, …	http://pathcards.genecards.org/card/pi3k-akt_signaling_pathway
24.1787	Signaling Pathways Regulating Pluripotency of Stem Cells	158	102	DUSP9, REST, DVL3, SMAD2, SMAD3, SMAD4, SMAD5, SMARCAD1, RIF1, LIF, LIFR, GRB2, ACVR1, ACVR1B, GSK3B, ACVR1C, ACVR2A, ACVR2B, HAND1, HRAS, ID3, ID4, ID1, ID2, IGF1, MAP2K1, IGF1R, SOX2, MAPK1, MAPK11, MAPK12, IL6ST, MAPK13, INHBB, MYC, MAPK14, ISL1, MAPK3, MYF5, JAK1, JARID2, KAT6A, FGF2, FGFR2, FGFR3, FGFR1, KLF4, AKT1, AKT2, AKT3, KRAS, MEIS1, NEUROG1, NRAS, RAF1, FZD3, FZD4, FZD5, FZD6, FZD7, …	http://pathcards.genecards.org/card/signaling_pathways_regulating_pluripotency_of_stem_cells
23.9748	Vesicle-mediated Transport	500	256	DYNC1I1, DYNC1LI2, DYNC2H1, DYNLL2, GCC1, GCC2, RHOQ, RIC1, SNAP23, SNAP29, SNAPIN, GJA1, GJC1, GOLGA4, GOLGA5, GNS, GOLGA1, GOSR1, PLA2G6, GRIA1, LRP1, MSR1, HIP1R, LMAN1, LMAN2, LMAN2L, EXOC5, LSM8, LNPEP, SNX2, F8, M6PR, SNX5, SNX9, HSP90AA1, HSP90B1, HSPA8, HYOU1, MAN2A1, MAN1A1, PPP6C, PPP6R1, PPP6R3, SORT1, IGF2R, PREB, PRKAA2, PRKAB1, PRKAB2, AGPAT3, PRKAG2, SPARC, PRKAG3, MYH1, MYH2, MYH4…	http://pathcards.genecards.org/card/vesicle-mediated_transport
23.9346	Integrin Pathway	608	302	LAMA2, LAMA3, LAMA4, LAMC1, LAMC2, MMP11, MMP2, MMP3, MMP9, ACAN, GDNF, EGFR, ACTA1, ACTA2, MRAS, ACTG1, PKN2, GNAI2, GNB2, GNAI3, GNB4, GNAL, GNA12, GNAO1, GNB5, GNA13, GNG12, GNG2, ACTR2, GNAT1, GNG5, PLCB1, GNB1, PLCG1, GRB2, PLAU, PLPP3, HAPLN1, HAPLN3, ADCY1, ADCY2, ADCY3, ADCY5, ADCY6, LMNB2, ADCY7, ADCY9, ELN, POU4F1, F11R, F2, F2R, HRAS, PPP1R12A, ENC1, PPP1R12B, PPP1CB, HSPG2, MAP2K4, SO…	http://pathcards.genecards.org/card/integrin_pathway
22.304	Development EGFR Signaling Via Small GTPases	79	60	ABI1, EGFR, EPS8, ERBB2, PLCG1, GRB2, ADCY3, HRAS, MAP2K4, SOS1, MAP2K7, SOS2, MAP2K1, MAP3K1, MAP3K10, MAPK1, PRKAR2B, PRKCA, MAPK10, PRKCE, MYC, MAPK9, IRS1, IRS2, PRKAR1B, PRKAR2A, MAPK3, ITPR1, ITPR2, ITPR3, JUN, KCNH4, KCNH8, AKT1, AKT2, PTEN, AKT3, KRAS, SRF, FOS, NRAS, RAB5A, RAF1, GAB1, RASA1, PDGFC, PDGFRA, PDGFRB, PDPK1, PDGFA, PDGFB, PIK3CA, PIK3CD, PIK3R1, PIK3R3, SYNGAP1, VAV2, USP6N…	http://pathcards.genecards.org/card/development_egfr_signaling_via_small_gtpases
22.0974	Sertoli-Sertoli Cell Junction Dynamics	427	221	RHOB, RHOC, RHOG, RHOQ, EPB41, GDNF, MPDZ, MPP5, SMURF1, ACTA1, ACTA2, MRAS, SNAP23, SNAP25, EPN1, EPN2, ACTG1, LIMK1, LIMK2, PKN2, ACTN1, ACTN2, ACTN4, GNA12, GOSR1, ACTR2, PLPP3, GSK3B, GUCY1B3, PLS1, GUCY1A3, RND2, RND3, LLGL2, EXOC5, F11R, HRAS, MTMR2, MAGI3, PPP2CA, PPP2R5A, PPP2CB, MAGI1, MAGI2, PPP2R5C, PPP2R1A, SORBS1, PPP2R5E, PPP2R1B, PPP2R2A, MAP2K4, PPP2R2C, PPP2R3A, MAP2K6, MAP2K7, M…	http://pathcards.genecards.org/card/sertoli-sertoli_cell_junction_dynamics
22.0914	Human Embryonic Stem Cell Pluripotency	199	119	E2F1, E2F2, E2F3, E2F5, SMAD2, SMAD3, SMAD4, SMAD5, SMAD6, SMAD7, GCFC2, GDNF, LEF1, GNAI2, GNB2, GNAI3, GNB4, GNAL, GNA12, GNAO1, GNB5, GNA13, GNG12, GNG2, GNAT1, GNG5, GNB1, ACVR1, ACVR1B, GSK3B, ACVR1C, ACVR2A, ACVR2B, HEXIM1, HNF1B, HNF4A, SOX2, PRKD3, PRKCA, PRKCD, PRKCE, MAPK14, PRKCI, PRKCQ, PRKD1, FGF2, FGF4, FGFR2, AKT1, AKT2, AKT3, MEF2C, NFE2L1, NOX4, NOG, NTF3, NTRK2, NTRK3, FZD3, FZD…	http://pathcards.genecards.org/card/human_embryonic_stem_cell_pluripotency
21.7057	Glioblastoma Multiforme	119	80	E2F1, E2F2, E2F3, E2F5, RHOB, RHOC, RHOG, LEF1, EGFR, MRAS, PLCB1, PLCD1, PLCG1, GRB2, GSK3B, RND2, RND3, HRAS, MTOR, MAP2K4, SOS1, MAP2K6, IGF1, SOS2, MAP2K1, IGF1R, MAP2K3, MAPK1, PRKCD, MYC, MAPK3, ITPR1, ITPR2, ITPR3, MAPK6, AKT1, AKT2, PTEN, AKT3, KRAS, SRC, NF2, NF1, NRAS, FOXO1, RAF1, FZD3, FZD4, FZD5, FZD6, FZD7, FZD8, FZD10, RB1, PDGFC, PDGFRA, PDGFRB, PDGFA, PDGFB, PIK3R5, RRAS, RRAS2, …	http://pathcards.genecards.org/card/glioblastoma_multiforme
21.5951	Development Dopamine D2 Receptor Transactivation of EGFR	177	108	EGFR, GNAI2, GNB2, GNAI3, GNB4, GNA12, GNAO1, GNB5, GNA13, GNG12, GNG2, GNG5, GNB1, GRB2, PLPP6, ADAM12, HBEGF, ADCY1, ADCY2, ADCY3, PPM1D, HRAS, PPM1A, PPM1B, PPM1L, PPP1CA, PPP2CA, PPP2R5A, PPP2CB, PPP2R5C, PPP2R1A, PPP2R5E, ADRA2A, PPP3CA, PPP2R1B, ADRA2B, PPP2R2A, PPP3CB, PPP2R2C, SOS1, PPP2R3A, PPTC7, IGF1, SOS2, PPP3R1, MAP2K1, IGF1R, MAPK1, PRKAR2B, PRKCA, PRKACB, IRS1, PRKAR1B, PRKAR2A, M…	http://pathcards.genecards.org/card/development_dopamine_d2_receptor_transactivation_of_egfr
21.5812	Circadian Entrainment	390	204	SLC5A7, SLC6A1, ABAT, SLC6A3, SLC6A4, ABHD6, ACHE, GDNF, GLS, GLS2, GNAI2, GNB2, GNAI3, GNB4, GNAL, GNAO1, GNB5, GNG12, GNG2, GNG5, PLCB1, PLCL1, GNB1, GRIK2, GRIK3, GRIN1, GRIA1, GRIA2, GRIN2A, GRM7, GRIA3, GRK6, GRIA4, GRM2, GRIN3A, GRM3, GRM4, GRM5, GSK3B, GUCY1B3, GUCY1A3, ADCY1, ADCY2, ADCY3, ADCY5, ADCY6, ADCY7, ADCY9, ADCYAP1R1, HRAS, HOMER1, PPP1CA, PPP1CB, HTR4, PPP2CA, PPP2R3C, HTR7, HT…	http://pathcards.genecards.org/card/circadian_entrainment
21.0977	Prolactin Signaling Pathway	172	105	ACACA, EP300, LEP, LHCGR, ERBB2, PLCG1, GRB2, GSK3B, ESR1, ESR2, EIF4EBP1, ELF5, HRAS, SOCS1, SOCS2, SOCS3, SOCS4, SOCS5, SOCS6, SOCS7, MTOR, SOS1, SOS2, MAP2K1, SP1, AGAP2, IKBKB, MAPK1, MAP4K2, MAPK10, IL1RN, MAPK11, PRKCD, MAPK12, MAPK13, MYC, MAPK9, MAPK14, PRLR, IRS1, IRS2, ITGB1, MAPK3, IRF1, JAK1, JUN, KCNH4, KCNH8, AKT1, KPNA4, AKT2, AKT3, KRAS, MYO1C, MYO1E, PTPN1, SRC, PTPN11, NCOA1, FO…	http://pathcards.genecards.org/card/prolactin_signaling_pathway
20.9652	DAG and IP3 Signaling	288	158	SLC8A1, SLCO2A1, SMAD2, SMAD3, SMAD4, GDNF, EGFR, PITX1, LHCGR, GLRA1, GLRA3, PKNOX1, GLRB, GNAI2, GNB2, GNAI3, GNB4, GNAL, GNAO1, GNB5, GNG12, GNG2, GNAT1, GNG5, PLCB1, GNB1, PLCG1, GRIN1, GRIA1, GRIA2, GRIN2A, GRIA3, GRIA4, ACVR1B, PLPP6, ACVR2A, ACVR2B, PLN, HDAC4, LIPE, ADCY1, HDAC7, ADCY2, HDAC9, ADCY3, ADCY5, ADCY6, ADCY7, ADCY9, PPARG, PPARGC1A, SOCS2, PPP1CA, PPP1CB, PPP2CA, PPP2R5A, PPP2…	http://pathcards.genecards.org/card/dag_and_ip3_signaling
20.7799	Akt Signaling Pathway	117	78	KSR1, E2F1, E2F2, SLTM, LAMTOR3, RICTOR, EGFR, MRAS, ERBB2, ERBB3, ERBB4, PLCG1, GRB2, GSK3B, EIF4B, EIF4E, EIF4EBP1, EIF4G1, RNMT, MTOR, SOS2, MAP2K1, IGF1R, IGF2R, MAPK1, IL17RD, MYC, INSR, MAPK3, FGFR2, KDR, FGFR3, FGFR1, FGFRL1, AKT1, AKT1S1, AKT2, PTEN, AKT3, KRAS, MET, FLT1, SRC, FOXO1, FOXO3, NTRK2, NTRK3, RAF1, GAB2, RASGRP1, RB1, PDGFRA, PDCD4, PDGFRB, PDPK1, PIK3CD, RPTOR, PIK3R1, RPS6K…	http://pathcards.genecards.org/card/akt_signaling_pathway
20.7797	L1CAM Interactions	107	73	L1CAM, LAMC1, EGFR, EPHB2, HSPA8, MAP2K1, MAPK1, IPO9, ITGA2, ITGB1, MAPK3, ITGA5, ITGB3, ITGA10, ITGA9, ITGAV, KCNQ3, FGFR1, SPTA1, SPTB, SPTBN2, SPTBN4, ALCAM, SRC, NCAN, NELL2, NFASC, NRP1, NRP2, NRCAM, NUMB, RANBP9, ANK1, ANK2, ANK3, PAK1, RDX, RPS6KA1, RPS6KA2, RPS6KA3, SCN8A, SCN9A, SCN11A, SCN1A, RPS6KA4, SCN1B, SCN2A, SCN2B, SCN3A, SCN3B, SDCBP, SCN4A, SCN4B, RPS6KA5, SCN5A, SCN7A, RPS6KA…	http://pathcards.genecards.org/card/l1cam_interactions
20.6844	TGF-beta Receptor Signaling Pathway	171	104	E2F5, SMAD2, SMAD3, SMAD4, SMAD6, SMAD7, EP300, GDNF, LEF1, SMURF1, SMURF2, SNIP1, GIPC1, ERBIN, ESR1, ACVRL1, HDAC1, ETS1, SNX1, HNF4A, SNX2, HOXA9, SNX4, SNX6, HSPA8, PPP2R2A, MAP2K6, MAP2K3, SP1, PRKCD, MYC, MAPK14, SPARC, PRKAR1B, PRKAR2A, ROCK1, JUN, KAT2B, KPNB1, FKBP1A, MEF2A, MEF2C, FNTA, NCOA1, FOS, FOSB, NFYA, NFYB, NFYC, FOXG1, FOXO1, FOXO3, FOXO4, NUP153, ANAPC1, RB1, RBL1, RBL2, STK1…	http://pathcards.genecards.org/card/tgf-beta_receptor_signaling_pathway
20.6642	DREAM Repression and Dynorphin Expression	238	135	SMAD4, SMAD5, SMAD6, SMAD7, EP300, GDNF, SMPD1, SMPD3, EGFR, ACTA1, ACTA2, MRAS, ACTG1, ERC2, GRB10, GRB2, ACVR1, PLPP3, ACVR2B, ACVRL1, POLR2C, LMNB1, LMNB2, SNTB1, HRAS, FADD, MAP3K14, MAPK1, PRKAR2B, PRKCA, FAS, MAPK10, FASLG, FASN, MAPK11, PRKACB, MAPK12, MAPK13, MAPK9, MAPK14, ITGA2, PRKAR1B, ITGB1, ITGA3, PRKAR2A, MAPK3, ITGA4, ITGA5, ITGA6, ITGB3, ITGA10, ITGA11, ITGA9, ITGAL, MAPK6, ITGAV…	http://pathcards.genecards.org/card/dream_repression_and_dynorphin_expression
20.5964	4-1BB Pathway	184	110	GDNF, EGFR, MRAS, EIF2S1, POLR2C, HRAS, PPP2CA, PPP2R5A, PPP2CB, PPP2R5C, PPP2R1A, PPP2R5E, PPP2R1B, PPP2R2A, MAP2K4, PPP2R2C, PPP2R3A, MAP2K6, MAP2K7, MAP2K1, MAP3K1, MAP3K10, MAP3K11, MAP3K12, MAP2K3, MAP3K13, MAP3K14, MAP3K4, MAP3K5, MAP3K2, SP1, MAP3K3, MAP3K8, IL1A, MAP3K9, IKBKB, SP100, MAPK1, IKBKE, PRKD3, PRKCA, IL1R1, FAS, MAPK10, FASLG, FASN, MAPK11, PRKCD, PRKRA, MAPK12, PRKCE, MAPK13,…	http://pathcards.genecards.org/card/4-1bb_pathway
20.4299	PEDF Induced Signaling	766	360	ECE1, SLTM, EDA, EDAR, SMAD3, SMAD4, EDN1, SMARCA2, EDNRB, SMARCA4, SMARCA5, SMARCAD1, SMARCC1, SMARCD1, SMARCD2, SMARCE1, EP300, GDF5, EPHA1, GDNF, EPHA3, LEP, EPHA4, EPHA5, EPHA7, EPHA8, EGFR, EPHB2, EPHB3, MRAS, EPHB4, EPO, GHR, LIF, LIFR, ERBB2, ERBB3, ERBB4, GNAI2, GNAI3, GNAL, GNA12, GNAO1, GNA13, GNAT1, PLA2G6, PLCB1, PLD3, GRIP1, GRIN1, GRB2, GRIN2A, GTF2A2, GTF2E1, PLEKHO2, ACVR1, ACVR1B…	http://pathcards.genecards.org/card/pedf_induced_signaling
20.313	CNTF Signaling	114	76	MRAS, LIFR, GRB2, EIF4E, EIF4EBP1, ETS1, ETS2, ELK3, ELK4, HRAS, MTOR, MAP2K4, SOS1, MAP2K6, SOS2, MAP2K1, MAP2K3, SP1, IKBKB, MAPK1, IKBKE, MAPK11, PRKCD, MAPK12, IL6ST, MAPK13, MAPK14, MAPK3, JAK1, JUN, KCNH4, KCNH8, AKT1, KRAS, MEF2A, MEF2C, MEF2D, FLT3, FOS, NRAS, RAF1, GAB2, OSM, OSMR, PDPK1, STAT2, STAT3, STAT5B, PIK3R5, RRAS, RPS6KA1, RRAS2, PIK3R1, RPS6KA2, PIK3R3, RPS6KA3, RPS6KA4, RPS6K…	http://pathcards.genecards.org/card/cntf_signaling
20.3085	GDNF-Family Ligands and Receptor Interactions	106	72	RET, GDNF, MRAS, GFRA1, PLCG1, GRB2, HRAS, MAP2K4, SOS1, MAP2K6, MAP2K7, SOS2, MAP2K1, MAP3K1, MAP2K3, MAP3K4, MAP3K5, MAP3K2, MAP3K3, IKBKB, MAPK1, MAPK10, MAPK9, IRS1, IRS2, MAPK3, ITPR1, ITPR2, ITPR3, JUN, AKT1, AKT2, AKT3, KRAS, SRC, FOS, NCK1, NRAS, NRTN, NTRK2, FRS2, RAF1, GAB1, GAB2, RASA1, PAK1, PIK3R5, PIK3CA, PIK3CD, RRAS, RPS6KA1, RRAS2, PIK3R1, RPS6KA2, PIK3R3, RPS6KA3, RPS6KA4, RPS6K…	http://pathcards.genecards.org/card/gdnf-family_ligands_and_receptor_interactions
20.2445	SIDS Susceptibility Pathways	185	110	REST, RET, SLC6A4, ECE1, EP300, SNAP25, EGR1, GJA1, PKNOX1, GPD1L, GRIN1, ESR2, PLP1, HDAC1, HES1, HIF1A, HDAC9, POU2F2, ADCYAP1, ADCYAP1R1, POU3F2, PPARGC1A, PPARGC1B, F3, EN1, HSP90B1, HTR2A, MAOA, MAP2, SOX2, SP1, IL10, IL1A, PRKAR2B, SP3, PRKCA, MAP4K2, IL13, IL1RN, MYB, IL6, PRKACB, IL6R, PRKAR1B, PRKAR2A, RORA, JUN, KCNJ8, MAZ, MBD1, MECP2, MEF2C, METAP2, ALDOA, NEUROD1, NFYA, NGF, NKX2-2, …	http://pathcards.genecards.org/card/sids_susceptibility_pathways
20.2294	Hippo Signaling Pathway	168	102	DVL3, SMAD2, SMAD3, SMAD4, SMAD7, LATS1, LATS2, MOB1B, GDF5, GDF6, LEF1, MPP2, MPP5, ACTG1, LIMD1, GLI2, GSK3B, LLGL2, PPP1CA, PPP1CB, PPP2CA, PPP2CB, PPP2R1A, PPP2R1B, ID1, PPP2R2A, ID2, PPP2R2C, SOX2, MYC, PRKCI, FBXW11, AJUBA, FGF1, NF2, NKD1, AMOT, FRMD1, FRMD6, FZD3, FZD4, FZD5, FZD6, FZD7, FZD8, FZD10, RASSF1, PARD6G, PARD6B, STK24, SERPINE1, TCF7L1, TCF7L2, TEAD1, TGFB3, TEAD3, TGFBR1, APC…	http://pathcards.genecards.org/card/hippo_signaling_pathway
20.0613	BDNF Signaling Pathway	160	98	KSR1, ACACB, RHOG, EGR1, EGR2, EIF2S1, EIF2S2, GRIP1, PLCG1, GRIN1, GRB2, GRIA1, GRIA2, GRIA3, GSK3B, EIF4E, EIF4EBP1, LINGO1, HRAS, PPP2CA, MTOR, SORT1, MAP2K1, MAP3K1, IGF2BP1, MAP3K2, PRKAA1, MAPK1, PRKAA2, MAPK10, PRKCD, MAPK9, MAPK14, IPO9, IRS1, IRS2, MAPK3, MAPT, MARCKS, JUN, KCNH4, KCNH8, SPP1, AKT1, MEF2A, SQSTM1, MEF2C, PTK2B, SRC, PTPN11, FOS, NCOA2, NCK1, NFATC4, NGF, FOXO3, NTF3, NSF…	http://pathcards.genecards.org/card/bdnf_signaling_pathway
19.6991	FoxO Signaling Pathway	140	88	SMAD2, SMAD3, SMAD4, EP300, EGFR, GPI, GRB2, PLK1, HRAS, HOMER1, SOD2, SOS1, IGF1, SOS2, MAP2K1, IGF1R, AGAP2, IL10, IKBKB, PRKAA1, MAPK1, PRKAA2, PRKAB1, PRKAB2, MAPK10, FASLG, MAPK11, IL6, MAPK12, MAPK13, PRKAG2, MAPK9, MAPK14, PRKAG3, IRS1, IRS2, INSR, MAPK3, FBXO32, KLF2, AKT1, AKT2, PTEN, AKT3, KRAS, NLK, FOXG1, NRAS, FOXO1, FOXO3, FOXO4, RAF1, RAG1, GABARAPL1, G6PC, GADD45A, RBL2, PDPK1, ST…	http://pathcards.genecards.org/card/foxo_signaling_pathway
19.6103	Development EGFR Signaling Pathway	134	85	ABI1, MMP2, RHOB, MMP9, RHOC, RHOG, EGFR, MRAS, EPS8, ERBB2, ERBB3, ERBB4, EREG, PLCG1, GRB2, GSK3B, RND2, RND3, HBEGF, HRAS, HSP90AA1, MAP2K4, SOS1, MAP2K7, SOS2, MAP2K1, MAP3K10, MAP3K14, IKBKB, MAPK1, IKBKE, PRKD3, PRKCA, MAPK10, PRKCD, PRKCE, MYC, MAPK9, PRKCI, PRKCQ, MAPK3, PRKD1, JAK1, JUN, KCNH4, KCNH8, AKT1, AKT2, AKT3, KRAS, SRC, FOS, NCK1, PXDN, PXN, NRAS, RAB5A, NRG1, NRG2, NRG3, RAF1,…	http://pathcards.genecards.org/card/development_egfr_signaling_pathway
19.5568	Integrated Pancreatic Cancer Pathway	224	127	E2F1, SMAD2, SMAD4, SMAD6, ABL1, EP300, ACHE, SMO, SMOX, EGFR, MRE11A, EGR1, PITX2, ERBB2, GPRC5A, GRB2, LRIG1, GTF2A2, PLK1, ESR1, ESR2, PLN, POLA1, HDAC8, EZH2, HNF4A, FADD, PPP1R13L, SOS1, IGF1, MAP2K1, MAP3K4, MAP3K5, SP1, IGFBP3, MAPK1, IL11, PRKAA2, PRKCA, IL1R1, FAS, FASLG, FASN, MYC, MAPK9, MAPK14, MAPK3, MAPT, MAPK4, JUN, FGF1, FGF2, FGFR1, AKT1, PTEN, KRAS, FKBP1A, FKBP1B, PTGS2, SRC, M…	http://pathcards.genecards.org/card/integrated_pancreatic_cancer_pathway
19.5098	ErbB Signaling Pathway	126	81	ABL1, ABL2, EGFR, MRAS, ERBB2, ERBB3, ERBB4, PKN2, EREG, PLCG1, GRB2, GSK3B, EIF4EBP1, HBEGF, HRAS, MTOR, MAP2K4, SOS1, MAP2K7, SOS2, MAP2K1, MAP3K1, SP1, MAPK1, PRKCA, MAPK10, MYC, MAPK9, MAPK3, JAK1, JUN, KCNH4, KCNH8, AKT1, AKT2, AKT3, KRAS, SRC, FOS, NCK1, NRAS, FOXO1, NRG1, NRG2, NRG3, RAF1, GAB1, PAK2, PAK4, PAK1, PAK6, PDK1, PDPK1, STAT2, STAT3, STAT5B, PIK3R5, PIK3CA, PIK3CD, RRAS, PIK3R1…	http://pathcards.genecards.org/card/erbb_signaling_pathway
19.502	Transmission Across Chemical Synapses	316	168	SLC5A7, SLC6A1, ABAT, SLC6A3, ACHE, EPB41L1, SNAP25, GLS, GLS2, LIN7C, GJC1, ACTN2, GNAI2, GNB2, GNAI3, GNB4, GNAL, GNB5, GNG12, GNG2, GNG5, PLCB1, GNB1, GRIK2, LRFN2, GRIP1, GRIK3, GRIP2, GRIN1, GRIA1, LRFN4, GRIA2, GRIN2A, GRIA3, GRIA4, HCN1, HCN2, HCN3, HCN4, ADCY1, ADCY2, ADCY3, ADCY5, ADCY6, ADCY7, ADCY9, PPFIA1, PPFIA2, PPFIA3, HRAS, HSPA8, MAOA, MAPK1, PRKCA, PRKACB, KCNA6, KCNAB1, KCNA1, …	http://pathcards.genecards.org/card/transmission_across_chemical_synapses
19.3783	TGF-beta Signaling Pathways	108	72	SMAD2, SMAD3, SMAD4, SMAD5, SMAD7, GDNF, SMURF1, SMURF2, PKN2, GRB2, ESR1, ACVRL1, ESR2, HNF4A, PPARG, HNF4G, PPP2CA, MTOR, MAP2K4, SOS1, MAP2K6, SOS2, MAP2K1, MAP2K3, MAPK1, MAPK10, MAPK11, MAPK12, MAPK13, MYC, MAPK9, MAPK14, MAPK3, ROCK1, ROCK2, JUN, MAX, AKT1, AKT2, AKT3, KRAS, MEF2C, FOS, FOSB, FOSL1, FOXO1, NR3C1, FOXO3, RAF1, PAK2, PDPK1, PIK3C2B, PIK3CD, RUNX1, PIK3R1, RUNX2, RUNX3, PIK3R3…	http://pathcards.genecards.org/card/tgf-beta_signaling_pathways
19.3024	Normal WtCFTR Traffic / ER-to-Golgi	141	88	SLC9A3R2, EEA1, GCC2, RHOQ, GDI1, ACTA1, ACTA2, SNAP23, SNAP25, SNAP91, EPN1, ACTC1, EPS15, ACTG1, GOPC, GOSR1, PLEKHA8, HIP1, HIP1R, SNX9, PREB, PRKAR2B, PRKCA, PRKACB, PRKCE, PRKAR1B, PRKAR2A, MYO1B, MYO1C, MYO1D, MYO1E, MYO1F, MYO1H, FLNB, MYO5B, MYO6, RAB11A, RAB11FIP1, RAB11FIP2, RAB11FIP5, RAB4B, RAB5A, RAB9A, NSF, RABGEF1, RABEP1, STAM2, RBSN, PIKFYVE, PICALM, SAR1A, SAR1B, SEC23A, SEC23B,…	http://pathcards.genecards.org/card/normal_wtcftr_traffic__er-to-golgi_
19.2689	VEGF Pathway (Qiagen)	139	87	L1CAM, RHOB, RHOC, RHOG, GDNF, EGFR, ACTA1, ACTA2, MRAS, ACTG1, GNA12, GNA13, PLCB1, PLCG1, GRB2, RND2, RND3, HRAS, HSP90AA1, MAP2K4, SOS1, MAP2K6, SOS2, MAP2K1, MAP2K3, MAPK1, PRKD3, PRKCA, MAPK10, MAPK11, PRKCD, MAPK12, PRKCE, MAPK13, MAPK9, MAPK14, MAPKAPK2, PRKCI, PRKCQ, ITGB1, MAPK3, PRKD1, ITGA5, ITPR1, ITGB3, ITPR2, ROCK1, ITPR3, ROCK2, ITGAV, JUN, KCNH4, KCNH8, MYL12B, KDR, AKT1, AKT2, FI…	http://pathcards.genecards.org/card/vegf_pathway_(qiagen)
19.2323	EPH-Ephrin Signaling	158	96	RGS3, MMP2, MMP9, EPHA1, EPHA10, EFNA2, EFNA5, EPHA3, EFNB1, EFNB2, EPHA4, EPHA5, EPHA7, EPHA8, EPHB2, EPHB3, EPHB4, ACTG1, LIMK1, LIMK2, GIT1, PKN2, ACTN1, ACTN2, GNAI2, ACTN4, GNAI3, GNAO1, ACTR2, GRB10, GRIN1, GRB2, GRIA1, ADAM10, F3, HRAS, HSP90AA1, MAP2K1, MAPK1, MAP4K4, ITGB1, MAPK3, ITGA5, ITGB3, MYH10, ROCK1, ROCK2, ITSN1, ITGAV, KALRN, MYH9, MYL12B, KDR, SRC, NCK1, PXDN, PXN, NISCH, RAF1…	http://pathcards.genecards.org/card/eph-ephrin_signaling
19.18	Immune Response IFN Gamma Signaling Pathway	75	55	SMAD7, EP300, GDNF, SOCS1, MTOR, MAP2K6, MAP2K1, MAP3K1, MAP3K11, AFAP1, MAP3K4, MAPK1, PRKCA, MAPK11, PRKCD, MAPK12, MAPK13, MYC, MAPK14, IRF9, MAPK3, IRF1, ITPR1, ITPR2, JAK1, ITPR3, AKT1, AKT2, AKT3, PTK2B, SRC, PTPN11, RAP1A, RAPGEF1, PDPK1, STAT2, STAT3, PIAS4, PIK3CA, PIK3CD, PIK3R1, PIK3R3, ATF2, BRCA1, CALM1, CBL, CAMK2A, CAMK2D, CAMK2G, CEBPB, CDKN1A, CLSTN1, CRKL, CREBBP, DAPK1	http://pathcards.genecards.org/card/immune_response_ifn_gamma_signaling_pathway
19.0004	CGMP-PKG Signaling Pathway	248	137	SLC8A1, SLC8A2, SLC8A3, SLC9A1, RGS2, EDNRB, GDNF, ACTC1, GNAI2, GNAI3, GNA12, GNA13, PLCB1, GTF2I, GUCY1B3, GUCY1A3, PLN, ADCY1, ADCY2, ADCY3, ADCY5, ADCY6, ADCY7, ADCY9, PPIF, PPP1R12A, PPP1CA, PPP1CB, PPP2CA, PPP2R3C, PPP2R5A, PPP2CB, PPP2R5C, PPP2R1A, ADRA1B, PPP2R5E, ADRA2A, PPP3CA, PPP2R1B, ADRA2B, ADRB1, PPP2R2A, ADRB2, PPP3CB, ADRB3, PPP2R2C, PPP2R3A, PPP3R1, MAP2K1, MAPK1, PRKCA, PRKG1, …	http://pathcards.genecards.org/card/cgmp-pkg_signaling_pathway
18.949	Longevity Regulating Pathway - Multiple Species	144	89	ABHD5, GDNF, GNAI2, GNAI3, EIF4E, EIF4E2, EIF4EBP1, EIF4EBP2, HDAC1, LIPE, ADCY1, ADCY2, ADCY3, ADCY5, ADCY6, ADCY7, ADCY9, PPARG, PPARGC1A, HRAS, ADIPOR2, HSPA6, HSPA8, SOD2, MTOR, HSPA2, ADRB1, ADRB2, ADRB3, IGF1, IGF1R, PRKAA1, PRKAA2, PRKCA, PRKAB1, PRKAB2, PRKG1, PRKG2, PRKACB, PRKAG2, PRKAG3, IRS1, IRS2, INSR, KL, AKT1, AKT1S1, AKT2, AKT3, KRAS, PTGER3, PTGS2, PTGS1, MGLL, NRAS, FOXO1, FOXO…	http://pathcards.genecards.org/card/longevity_regulating_pathway_-_multiple_species
18.9237	Beta-Adrenergic Signaling	332	174	LAMA2, LAMA3, LAMA4, LAMC1, LAMC2, ABL1, EEF2K, MRAS, EGR1, EPO, EIF1AX, GNAI2, GNB2, EIF2B5, GNAI3, GNB4, GNAL, GNA12, GNAO1, GNB5, GNA13, GNG12, GNG2, GNAT1, GNG5, GNB1, GRB10, PLCG1, GRB2, GSK3B, EIF4A2, GYS1, PLN, EIF4E, EIF4EBP1, EIF4EBP2, EIF4EBP3, EIF4G1, EIF4G2, ADCY1, ADCY2, ADCY3, ELK3, ELK4, LMNB2, LNPEP, HRAS, PPP1R11, PPP1R12A, PPP1R12B, PPP1R12C, PPP1R13B, PPP1R2, PPP1R9A, PPP1R3B, …	http://pathcards.genecards.org/card/beta-adrenergic_signaling
18.8759	MTOR Signalling	140	87	DYNLL2, LAMTOR1, LAMTOR3, LAMTOR5, EEF2K, RICTOR, GRB2, EIF4B, EIF4E, EIF4EBP1, EIF4G1, PPM1A, MTMR3, MTOR, PRKAA1, PRKAA2, PRKCA, PRKAB1, PRKAB2, PRKAG2, MAPKAP1, PRKAG3, IRS1, IRS2, PRR5L, FGF16, FGF18, FGF1, FGF2, FGF23, FGF4, FGFR2, FGF5, FGF6, FGF7, FGFR3, FGF9, FGFR1, KL, AKT1, AKT1S1, AKT2, FKBP1A, PTPN11, AMBRA1, FRS2, GAB1, GABARAPL1, RB1CC1, PDE3B, PDPK1, PIK3CA, RRAGB, STK11, RPTOR, RR…	http://pathcards.genecards.org/card/mtor_signalling
18.8628	Downstream Signaling Events of B Cell Receptor (BCR)	390	199	SMAD2, SMAD3, SMAD4, EP300, RICTOR, EGFR, ERBB2, ERBB3, ERBB4, EREG, ERLIN2, PLCG1, GRB2, GSK3B, LRP5, LRP6, ADAM10, HDAC1, HBEGF, HDAC4, HEY2, HES1, HEYL, LRRFIP1, POLR2C, POLR2D, HDAC7, HDAC8, HDAC9, RNF43, HRAS, HSP90AA1, PPP2CA, PPP2R5A, PPP2CB, MTOR, MALT1, PPP2R5C, MAML1, MAML3, PPP2R1A, PPP2R5E, PPP2R1B, SOS1, IHH, IKBKB, MAPK1, AGO1, AGO2, AGO3, AGO4, MYC, MAPKAP1, IRS1, IRS2, INSR, AHCYL…	http://pathcards.genecards.org/card/downstream_signaling_events_of_b_cell_receptor_(bcr)
18.5673	AMPK Signaling Pathway	145	89	ACACA, ACACB, EEF2K, LEP, PLCB1, GYS1, EIF4EBP1, LIPE, ELAVL1, HMGCR, HNF4A, PPARG, PPARGC1A, PPARGC1B, ADIPOR2, PPP2CA, PPP2R3C, PPP2R5A, PPP2CB, MTOR, PPP2R5C, PPP2R1A, ADRA1B, PPP2R5E, PPP2R1B, PPP2R2A, PPP2R2C, PPP2R3A, IGF1, IGF1R, PRKAA1, PRKAA2, PRKAB1, PRKAB2, FASN, PRKACB, PRKAG2, PRKAG3, IRS1, IRS2, INSR, KHSRP, AKT1, AKT1S1, AKT2, AKT3, SREBF1, RAB10, RAB14, RAB43, FOXO1, FOXO3, G6PC, …	http://pathcards.genecards.org/card/ampk_signaling_pathway
18.3109	G-Beta Gamma Signaling	307	162	MMP9, EP300, GDNF, SMO, SMOX, EGFR, MRAS, GHRHR, GLI2, GNAI2, GNB2, GNAI3, GNB4, GNAL, GNA12, GNAO1, GNB5, GNA13, GNG12, GNG2, GNAT1, GNG5, PLCB1, GNB1, PLCD1, PLCG1, GRB2, GUCY1B3, GUCY1A3, HBEGF, ADCY1, ADCY2, ADCY3, ADCY5, ADCY6, ADCY7, ADCY9, HRAS, SOS1, SOS2, MAP2K1, MAP3K1, MAP3K4, MAP3K5, MAP3K2, MAP3K3, IHH, MAPK1, PRKAR2B, PRKD3, PRKCA, FASLG, MAPK11, PRKCD, PRKACB, MAPK12, PRKCE, MAPK13…	http://pathcards.genecards.org/card/g-beta_gamma_signaling
18.1952	Regulation of TP53 Activity	379	193	RFFL, DYRK2, E2F1, RGCC, E2F7, LAMTOR1, LAMTOR3, LAMTOR5, MMAB, EP300, GDNF, RICTOR, MPZ, MRE11A, GLS, GLS2, ERCC2, ERCC4, GNPDA1, GPI, PLAGL1, GTF2H1, GTF2H5, PMAIP1, MSH2, HDAC1, POLR2C, POLR2D, HIPK1, HIPK2, MTA2, ELL, RNF34, POU4F1, POU4F2, PPP1R13B, PPP1R13L, PPP2CA, PPP2CB, MTOR, PPP2R5C, PPP2R1A, PPP2R1B, PRDM1, PRELID1, IGFBP3, PRKAA1, FANCD2, PRKAA2, FANCI, PRKAB1, FAS, PRKAB2, AGO1, AGO…	http://pathcards.genecards.org/card/regulation_of_tp53_activity
18.0582	IL-7 Signaling Pathways	172	101	RHOQ, GDNF, LEP, EIF2S2, GRB2, GSK3B, GYS1, POLR2D, HRAS, SOCS1, SOCS2, SOCS3, SOCS5, SOCS6, SOCS7, MTOR, SORBS1, SOS1, SOS2, MAP2K1, MAP3K14, IL15, IKBKB, PRKAA1, MAPK1, PRKAA2, IL21R, PRKCA, PRKAB1, IL2RB, IL13RA1, PRKAB2, IL2, IL6, PRKCD, PRKCE, MYC, PRKCI, PRKCQ, IRS1, IRS2, INSR, MAPK3, IRF1, JAK1, JUN, KAT5, KCNH4, KCNH8, MAX, MCL1, AKT1, AKT2, PTEN, AKT3, KRAS, PTK2B, PTPN11, FOS, FOSB, FO…	http://pathcards.genecards.org/card/il-7_signaling_pathways
18.0153	Chronic Myeloid Leukemia	107	70	E2F1, E2F2, E2F3, SMAD2, SMAD3, SMAD4, ABL1, EGFR, ERBB2, GRB2, HDAC1, HRAS, SOS1, SOS2, MAP2K1, IKBKB, MAPK1, MAPK10, MYC, MAPK9, PRKCSH, MAPK3, JAK1, AKT1, AKT2, AKT3, KRAS, MECOM, PTPN11, NCOA3, NRAS, RAF1, RALGDS, RALA, RALB, RALBP1, GAB2, RB1, STAT3, STAT5B, PIK3R5, PIK3CA, PIK3CD, RUNX1, PIK3R1, PIK3R3, SHC3, TGFB3, TGFBR1, TGFBR2, TGFA, TGFB2, TP53, VEGFA, ARHGEF6, BCR, BRCA2, BCL2L1, CBL,…	http://pathcards.genecards.org/card/chronic_myeloid_leukemia
18.0029	MAPK Signaling: Oxidative Stress Pathway	85	59	GDNF, MRAS, PLCG1, PPM1L, PPP3CA, MAP2K4, MAP2K6, MAP2K7, PPP3R1, MAP2K1, MAP2K3, MAP3K5, MAPK1, PRKCA, MAPK10, MAPK11, PRKCD, MAPK12, PRKCE, MAPK13, MAPK9, MAPK14, PRKCQ, MAPK3, JUN, KRAS, SRC, FOS, FOSB, FOSL1, NFE2L2, FOXO1, FOXO3, RAF1, RPS6KA4, RPS6KA5, SIRT1, TP53, TRAF6, TXN2, USP9X, YWHAG, YWHAZ, YWHAB, YWHAH, YWHAQ, YWHAE, ATF2, ARRB1, BAK1, BMF, BCL2L1, BCL2L11, CAMKK1, CAMK2A, CAMK2D, …	http://pathcards.genecards.org/card/mapk_signaling_oxidative_stress_pathway
17.9479	Neuropathic Pain-Signaling in Dorsal Horn Neurons	245	134	SLC9A1, ACTA1, ACTA2, ACTG1, PLCB1, ERO1A, PLCD1, PLCG1, GRIN1, GRIA1, GRIA2, GRIN2A, GRM7, GRIA3, GRIA4, GRM2, GRM3, GRM4, GRM5, ADCY1, ADCY2, ADCY3, ADCY5, ADCY6, ADCY7, ADCY9, HSP90AA1, MAP2K4, SOS1, MAP2K6, SOS2, MAP2K1, MAP2K3, MAPK1, PRKAR2B, PRKD3, PRKCA, MAPK10, MAPK11, PRKCD, PRKACB, MAPK12, PRKCE, MAPK13, MAPK9, MAPK14, PRKCI, PRKCQ, PRKAR1B, PRKAR2A, MAPK3, PRKD1, MAPK4, MAPK6, KCMF1, …	http://pathcards.genecards.org/card/neuropathic_pain-signaling_in_dorsal_horn_neurons
17.8052	Regulation of Actin Cytoskeleton	250	136	SLC9A1, ABI2, EGFR, MRAS, ACTG1, LIMK1, LIMK2, GIT1, PKN2, ACTN1, ACTN2, ACTN4, GNA12, GNA13, GNG12, F2, F2R, HRAS, ENAH, PPP1R12A, PPP1CA, PPP1R12B, PPP1R12C, PPP1CB, SOS1, SOS2, MAP2K1, MAPK1, IQGAP2, ITGA2, ITGB1, ITGA3, MAPK3, ITGA4, ITGA5, ITGA6, ITGB3, ITGA10, ITGA11, MYH10, ITGA9, ROCK1, MAPK4, ROCK2, ITGAL, MAPK6, ITGAV, ITGB8, MYH9, FGF12, FGD1, FGF14, FGF16, FGF18, MYL12B, FGF1, FGF2, F…	http://pathcards.genecards.org/card/regulation_of_actin_cytoskeleton
17.5002	Development A2B Receptor- Action Via G-protein Alpha S	94	63	GDNF, PLCB1, GRB2, GSK3B, ADCY1, ADCY6, HRAS, ADORA2A, ADORA2B, SOS1, MAP2K6, MAP2K7, SOS2, MAP2K1, MAP3K1, MAP2K3, MAP3K4, IKBKB, MAPK1, PRKAR2B, PRKCA, MAPK10, MAPK11, IL6, PRKACB, MAPK12, PRKCE, MAPK13, MAPK9, MAPK14, PRKAR1B, PRKAR2A, MAPK3, ITPR1, ITPR2, ITPR3, JUN, KCNH4, KCNH8, AKT1, AKT2, AKT3, PTK2B, RAP1A, RAPGEF2, RAPGEF3, PARD6G, PAK1, PARD6B, PDPK1, PIK3CA, PIK3CD, RPS6KA1, RPS6KA2, …	http://pathcards.genecards.org/card/development_a2b_receptor-_action_via_g-protein_alpha_s
17.2591	TNF Signaling Pathway	117	74	MLKL, EDN1, MMP14, MMP3, MMP9, GDNF, RIPK3, LIF, FADD, SOCS3, MAP2K4, MAP2K6, MAP2K7, MAP2K1, MAP2K3, MAP3K14, MAP3K5, IL15, MAP3K8, IKBKB, MAPK1, FAS, MAPK10, FASN, MAPK11, IL6, MAPK12, MAPK13, MAPK9, MAPK14, MAPK3, ITCH, JAG1, JUN, AKT1, AKT2, AKT3, PTGS2, FOS, PIK3R5, PIK3CA, PIK3CD, PIK3R1, PIK3R3, RPS6KA4, RPS6KA5, TAB2, TAB3, TNF, TNFRSF1A, TNFRSF1B, TNFAIP3, TRAF3, TRAF5, ATF2, BAG4, BCL3,…	http://pathcards.genecards.org/card/tnf_signaling_pathway
17.1786	Senescence and Autophagy	111	71	E2F1, LAMP1, LAMP2, SMAD3, SMAD4, MMP14, PLAU, GSK3B, RNASEL, HMGA1, HRAS, MTOR, IGF1, IGFBP5, MAP2K1, IGF1R, MAP2K3, IGFBP3, IL1A, MAPK1, IL6, ING1, ING2, ING3, IL6R, IL6ST, MAPK14, SPARC, IRF1, IRF5, JUN, KMT2A, AKT1S1, PTEN, SQSTM1, SRC, AMBRA1, RAF1, GABARAPL1, RB1, RB1CC1, SERPINE1, SH3GLB1, SLC39A1, THBS1, TP53, TNFSF15, ULK1, UVRAG, ATG10, ATG12, ATG13, ATG14, ATG16L1, ATG5, ATG7, BECN1, B…	http://pathcards.genecards.org/card/senescence_and_autophagy
17.133	Transcription Androgen Receptor Nuclear Signaling	107	69	DVL3, SMAD3, MMP2, EP300, EGFR, ERBB2, GRB2, GSK3B, EIF4EBP1, HBEGF, HRAS, MTOR, SOS1, IGF1, SOS2, MAP2K1, IGF1R, MAPK1, PRKCA, IL6, PRKACB, IL6R, IL6ST, IRS1, AKT1, AKT2, PTEN, AKT3, PTK2B, SRC, NCOA1, NCOA2, NCOR1, NRG1, FOXO3, RAF1, RAD9A, RAD9B, FZD3, FZD4, FZD5, FZD6, FZD7, FZD8, FZD10, PAK6, STAT3, PIK3CA, PIK3R1, RPS6KB1, SH2D2A, TGFBR1, TGFBR2, TGFB1I1, AR, WNT5A, WNT5B, WNT1, WNT7A, WNT7…	http://pathcards.genecards.org/card/transcription_androgen_receptor_nuclear_signaling
17.0606	Colorectal Cancer Metastasis	175	101	SMAD2, SMAD3, SMAD4, MMP11, MMP14, MMP2, MMP9, LEF1, EGFR, GNB2, GNB4, GNB5, GNG12, GNG2, GNG5, GNB1, GRB2, GRK6, GSK3B, LRP5, LRP6, MSH2, ADCY1, ADCY2, ADCY3, ADCY5, ADCY6, ADCY7, ADCY9, MAP2K4, SOS1, MAP2K6, SOS2, MAP2K1, MAP2K3, MAPK1, PRKAR2B, PRKCA, IL6, PRKACB, IL6R, MYC, PRKAR1B, PRKAR2A, MAPK3, JAK1, MAPK6, AKT1, KRAS, PTGER4, PTGS2, SRC, FZD3, FZD4, FZD5, FZD6, FZD7, FZD8, FZD10, STAT3, …	http://pathcards.genecards.org/card/colorectal_cancer_metastasis
17.0291	Regulation of Nuclear SMAD2/3 Signaling	89	60	LAMC1, SMAD2, SMAD3, SMAD4, SMAD7, EP300, GDNF, SNIP1, GSC, ESR1, HDAC1, HNF4A, HSPA8, SP1, IL10, MYC, JUN, KAT2B, MAX, AKT1, MED15, MEF2C, NCOA1, FOS, NCOA2, NCOR1, FOXG1, FOXO1, NR3C1, FOXO3, FOXO4, RBBP7, RBBP4, RBL1, GATA3, PIAS3, PIAS4, RUNX2, SERPINE1, SIN3B, SKI, SKIL, TCF7L1, TCF3, TFDP1, TGIF1, TGIF2, VDR, AR, AREG, ATF2, CBFB, CDKN2B, CEBPB, CDKN1A, COL1A2, CREB1, CREBBP, DCP1A, DLX1	http://pathcards.genecards.org/card/regulation_of_nuclear_smad23_signaling
16.9908	Development Endothelin-1/EDNRA Signaling	253	136	EDN1, MMP14, MMP2, MMP9, GDNF, EGFR, GNAI2, GNAI3, GNAO1, PLA2G6, PLCB1, PLCG1, GRB2, GSK3B, ESR1, ESR2, ADAM9, HBEGF, ADCY1, ADCY2, ADCY3, ADCY5, ADCY6, ADCY7, ADCY9, HRAS, HSP90AA1, HSP90B1, PPP1CA, HSPA6, PPP1CB, HSPA8, HTR2A, MTOR, HTR2C, HSPA2, MAP2K4, SOS1, MAP2K6, IGF1, MAP2K7, SOS2, MAP2K1, MAP3K1, MAP2K3, MAP3K4, MAP3K2, SP1, MAP3K3, MAPK1, PRKCA, IL1R1, IL1RAP, MAPK10, MAPK11, PRKCD, PR…	http://pathcards.genecards.org/card/development_endothelin-1ednra_signaling
16.8772	HTLV-I Infection	283	149	DVL3, E2F1, E2F2, E2F3, MMAB, SMAD2, SMAD3, SMAD4, EP300, GDNF, MRAS, EGR1, EGR2, GSK3B, ETS1, ETS2, POLD2, POLDIP2, MSX1, POLE, POLE3, ADCY1, ADCY2, ADCY3, ADCY5, ADCY6, ELK4, ADCY7, ADCY9, LTBR, HRAS, PPP3CA, MAP2K4, PPP3CB, PPP3R1, MAP3K1, MAP3K14, MAP3K3, IL15, IKBKB, PRKCA, IL1R1, IL2RB, MYB, IL2, IL6, PRKACB, MYBL1, MYBL2, MYC, JAK1, ITGAL, JUN, KAT2B, KAT5, KCNH4, KCNH8, SPI1, AKT1, AKT2, …	http://pathcards.genecards.org/card/htlv-i_infection
16.7937	ErbB1 Downstream Signaling	114	72	SLC9A1, KSR1, ABI1, GDNF, RICTOR, EGFR, EGR1, EPS8, ACTR2, GRB2, F2RL2, PPP2CA, MTOR, PPP2R1A, PPP2R2A, MAP2K4, SOS1, MAP2K1, MAP3K1, MAP3K2, MAPK1, PRKCA, PRKCD, MYC, MAPK9, MAPKAP1, PRKCSH, MAPK3, JUN, KCNH4, KCNH8, AKT1, MEF2C, SRC, SRF, FOS, RAB5A, RAF1, RALGDS, RALA, GAB1, PDPK1, STAT3, PIK3CA, PIK3R1, RPS6KA3, RPS6KA4, RPS6KA5, SH2D2A, VAV2, USP6NL, WASL, WASF2, YWHAG, YWHAZ, YWHAB, YWHAH, …	http://pathcards.genecards.org/card/erbb1_downstream_signaling
16.7893	FMLP Pathway	355	180	SLC6A2, SLC8A1, SLC8A2, SLC8A3, SLTM, ABL1, ACTA1, ACTA2, MRAS, ACTG1, LIMK1, LIMK2, PKN2, GNAI2, GNB2, GNAI3, GNB4, GNAL, GNA12, GNAO1, GNB5, GNA13, GNG12, GNG2, ACTR2, GNAT1, GNG5, PLCB1, GNB1, PLCD1, PLCG1, GRIN1, GRB2, GRIN2A, GRM5, GSK3B, GYS1, HDAC1, HEXIM1, HIP1, ADCY1, HDAC7, HDAC8, ADCY2, HDAC9, ADCY3, RNMT, HRAS, PPP1R12A, PPP1R12B, PPP1CB, HTT, ADRA2A, PPP3CA, MAP2K4, PPP3CB, SOS1, MAP…	http://pathcards.genecards.org/card/fmlp_pathway
16.7698	Transport of Glucose and Other Sugars, Bile Salts and Organic Acids, Metal Ions and Amine Compounds	625	293	SLC4A10, SLC4A4, SLC4A7, SLC4A8, SLC4A9, SLC5A3, SLC5A6, SLC5A7, SLC5A8, SLC5A9, SLC6A1, SLC6A14, SLC6A15, SLC6A2, SLC6A3, SLC6A6, ABCA8, SLC6A9, ABCA9, SLC7A1, SLC7A11, SLC7A2, SLC7A6, SLC7A7, ABCB6, SLC8A1, SLC8A2, ABCB9, SLC8A3, SLC9A1, SLC9A2, ABCC10, SLC9A5, SLC9A6, ABCC3, SLC9A8, SLC9A9, ABCC4, ABCC5, SLC9C1, SLCO2A1, SLCO2B1, SLCO3A1, ABCD1, ABCD2, ABCE1, ABCF1, ABCG4, SLN, MMGT1, GLRA1, G…	http://pathcards.genecards.org/card/transport_of_glucose_and_other_sugars_bile_salts_and_organic_acids_metal_ions_and_amine_compounds
16.6778	TSH Signaling Pathway	70	50	E2F1, GNAI2, GNAI3, GNA12, GNAO1, GNA13, GNG2, PLCB1, GNB1, ADCY2, ADCY3, HRAS, MTOR, MAP2K6, MAP2K1, IGF1R, MAP2K3, MAPK1, MYC, MAPK14, PRKCSH, MAPK3, JAK1, JUN, KCNIP3, MYL12B, AKT1, SRC, FOS, NKX2-1, RAF1, RALGDS, RAP1A, RAP1B, RAP1GAP, RB1, RBL2, PDPK1, PDE4D, STAT3, PIK3CA, RPS6KA1, PIK3R1, RPS6KB1, TTF2, CCND3, CCNE1, CDKN1B, CHGA, CREB1	http://pathcards.genecards.org/card/tsh_signaling_pathway
16.6748	TCR Signaling (Qiagen)	261	139	SLC9A1, SLC9A2, SLC9A6, LAT, GDNF, ACTA1, ACTA2, MRAS, ACTG1, PKN2, PLA2G10, GNAL, PLA2G2F, PLA2G3, ACTR2, PLA2G6, PLCG1, GRB2, POU2F1, HRAS, MALT1, PPP3CA, MAP2K4, PPP3CB, SOS1, MAP2K6, MAP2K7, SOS2, PPP3R1, MAP2K1, MAP3K1, MAP2K3, MAP3K4, MAP3K5, MAP3K2, MAP3K3, IKBKB, MAPK1, IKBKE, PRKD3, PRKCA, MAPK10, MAPK11, PRKCD, MAPK12, PRKCE, MAPK13, MAPK9, MAPK14, PRKCI, PRKCQ, MAPK3, PRKD1, ITPR1, ITP…	http://pathcards.genecards.org/card/tcr_signaling_(qiagen)
16.6021	Signaling Events Mediated By VEGFR1 and VEGFR2	76	53	EPAS1, GRB10, PLCG1, GRB2, HIF1A, HRAS, HSP90AA1, SOS1, MAP2K3, MAP3K13, MAPK1, PRKCA, MAPK11, MAPK3, ITGB3, ROCK1, ITGAV, KDR, AKT1, MIA3, PTK2B, FLT1, SRC, PTPN11, NCK1, PXDN, PXN, NELL2, NEDD4, NRP1, NRP2, FRS2, GAB1, RASA1, PAK1, PDPK1, PGF, PIK3CA, S1PR1, PIK3R1, SH2D2A, SHB, SYNGAP1, VHL, VEGFA, VCL, YES1, ARNT, CALM1, CBL, CD2AP, CDH5, CDC42	http://pathcards.genecards.org/card/signaling_events_mediated_by_vegfr1_and_vegfr2
16.5027	Actin Nucleation By ARP-WASP Complex	368	185	SLC6A2, SLC9A1, KTN1, SLTM, RHOB, RHOC, RHOG, RHOQ, RHPN2, EPHA1, GDNF, EPHA3, EPHA4, EPHA5, EPHA7, EPHA8, EGFR, EPHB2, ACTA1, EPHB3, ACTA2, EPHB4, ACTG1, LIFR, ERBB2, LIMK1, ERBB3, LIMK2, ERBB4, PKN2, GNAI2, GNB2, GNAI3, LPAR1, LPAR2, GNB4, GNAL, GNA12, GNAO1, GNB5, GNA13, GNG12, GNG2, ACTR2, GNAT1, GNG5, GNB1, PLPP3, GSK3B, RND2, RND3, LLGL2, EXOC5, LMTK2, LMTK3, RNMT, PPP1R12A, PPP1R12B, IGF1,…	http://pathcards.genecards.org/card/actin_nucleation_by_arp-wasp_complex
16.4481	Basal Cell Carcinoma	166	96	DVL3, MITF, EDN1, EDNRB, EP300, LEF1, SMO, SMOX, GLI2, GNAI2, GNAI3, GNAO1, GPI, PLCB1, GSK3B, LRP2, HHIP, ADCY1, ADCY2, ADCY3, ADCY5, ADCY6, ADCY7, ADCY9, HRAS, PPP3CA, MAP2K1, IHH, MAPK1, PRKD3, PRKCA, MAPK10, PRKCD, PRKACB, PRKCE, PRKCI, PRKCQ, MAPK3, PRKD1, FBXW11, RORA, KIT, KITLG, KRAS, PTCH1, PTCH2, SRC, PYGO2, NLK, RAB23, NRAS, RAF1, FZD3, FZD4, FZD5, FZD6, FZD7, FZD8, FZD10, GAS1, TCF7L1…	http://pathcards.genecards.org/card/basal_cell_carcinoma
16.2515	Development Angiotensin Activation of ERK	249	133	SLTM, EDN1, EDNRB, LAT, GDNF, EGFR, MRAS, EGR1, EPO, ACTG1, GNAI2, GNB2, GMFB, GNAI3, GNB4, GNA12, GNAO1, GNB5, GNA13, GNG12, GNG2, GNG5, PLCB1, GNB1, PLCG1, GRB2, GUCY1B3, GUCY1A3, ADAM12, HBEGF, ADCY1, F2, F2R, RNMT, HRAS, ADORA2A, ADORA2B, MAP2K4, SOS1, SOS2, MAP2K1, MAP3K1, MAPK1, PRKAR2B, PRKCA, PRKG1, MAPK10, PRKG2, PRKCD, PRKACB, PRKCE, MAPK9, ITGA2, PRKAR1B, ITGB1, PRKAR2A, MAPK3, ITGA5, …	http://pathcards.genecards.org/card/development_angiotensin_activation_of_erk
16.1942	Integrins in Angiogenesis	50	39	EDIL3, F11R, ADGRA2, HSP90AA1, IGF1R, MAPK1, IRS1, MAPK3, ITGB3, ROCK1, ITGAV, FGF2, KDR, SPP1, AKT1, PTK2B, SRC, PTPN11, MFGE8, PXDN, PXN, PI4KA, PIK3C2A, PI4KB, PIK3CA, PIK3R1, SDC1, RPS6KB1, TGFBR2, TLN1, VAV3, VEGFA, VCL, CBL, CD47, CDKN1B, COL4A3, CSF1R, CSF1	http://pathcards.genecards.org/card/integrins_in_angiogenesis
16.089	Central Carbon Metabolism in Cancer	83	56	RET, SLTM, LDHA, EGFR, ERBB2, GLS, GLS2, HIF1A, HK1, HK2, HOOK1, RNMT, HOOK2, HOOK3, HRAS, MTOR, IDH1, MAP2K1, MAPK1, MAP4K2, MYC, MAPK3, KCNA4, FGFR2, FGFR3, KIT, FGFR1, KIF2A, AKT1, AKT2, PTEN, AKT3, KRAS, MET, FLT3, NRAS, NTRK3, RAF1, PDGFRA, PDGFRB, PDK1, PDPK1, PFKM, PGAM1, PFKP, PIK3R5, PIK3CA, PIK3CD, PIK3R1, PIK3R3, SIRT6, SLC16A3, SLC2A1, SLC2A2, TP53, CLSTN1	http://pathcards.genecards.org/card/central_carbon_metabolism_in_cancer
16.0014	Guidance Cues and Growth Cone Motility	135	81	SLC6A2, SLIT1, SLIT3, ABL1, ABL2, RHOB, RHOC, RHOG, EPHA1, EFNA2, EFNA5, EPHA3, EPHA4, EPHA5, EPHA7, EPHA8, LIMK1, LIMK2, PKN2, ACTR2, PLCG1, PLXNB1, LRP8, RND2, RND3, MAPK8IP2, ROBO1, PRPF38B, ROCK1, ROCK2, MYL12B, MCF2L, SRGAP1, SRGAP2, NCK1, SRGAP3, NCOA3, NET1, NGF, NRP1, NTN1, NTRK2, NTRK3, OMA1, RASA1, PAK2, PAK4, PAK1, PAK6, RELN, PIK3R5, PIK3R1, PIK3R3, SEMA4D, SEMA3A, SYNGAP1, UNC5A, UNC…	http://pathcards.genecards.org/card/guidance_cues_and_growth_cone_motility
15.8431	Phospholipase D Signaling Pathway	201	111	SLC5A7, EGFR, MRAS, LPAR1, LPAR2, GNA12, LPAR4, GNA13, GPCPD1, PLCB1, PLCG1, GRB2, GRM7, GRM2, GRM3, GRM4, GRM5, PLPP1, PLPP3, MS4A2, EIF4EBP1, HIF1A, ADCY1, ADCY2, ADCY3, ADCY5, ADCY6, ADCY7, ADCY9, F2R, LYPLA1, HRAS, MTOR, SOS1, SOS2, MAP2K1, SP1, MAPK1, PRKCA, MAPK10, AGPAT3, AGPAT4, AGPAT5, MAPK9, PRKCSH, INSR, MAPK3, JUN, KIT, KITLG, AKT1, AKT2, AKT3, KRAS, PTGFR, PTK2B, PTPN11, FOS, NCOA3, …	http://pathcards.genecards.org/card/phospholipase_d_signaling_pathway
15.7062	G-protein Signaling Regulation of P38 and JNK Signaling Mediated By G-proteins	96	62	GDNF, MRAS, LIMK1, GNAI2, GNB2, GNAI3, GNB4, GNA12, GNAO1, GNB5, GNA13, GNG12, GNG2, GNG5, PLCB1, GNB1, PLCG1, MAP2K4, MAP2K6, MAP2K7, MAP2K1, MAP3K1, MAP2K3, MAP3K4, MAPK1, PRKCA, MAPK10, MAPK11, PRKACB, MAPK12, PRKCE, MAPK13, MAPK9, MAPK14, MAPK3, ROCK1, ROCK2, JUN, AKAP13, MEF2C, PTK2B, SRC, RAF1, RAP1A, RAPGEF5, PAK1, PIK3R5, PIK3CA, PIK3CD, RRAS, RRAS2, PIK3R1, VAV2, ZAK, YWHAB, ARHGEF1, ARH…	http://pathcards.genecards.org/card/g-protein_signaling_regulation_of_p38_and_jnk_signaling_mediated_by_g-proteins
15.7062	NGF Pathway	96	62	RHOG, SMPD1, SMPD3, MRAS, PLCG1, GRB2, ELK3, ELK4, HRAS, MAP2K4, SOS1, SOS2, MAP2K1, MAP3K4, MAP3K5, MAP3K2, MAP3K3, IKBKB, MAPK1, IKBKE, MAPK10, PRKCD, MYC, MAPK9, MAPK3, ROCK1, ROCK2, JUN, KCNH4, KCNH8, AKT1, AKT2, AKT3, KRAS, SRF, NCOA3, NGF, NRAS, FOXO3, RAF1, RAP1A, RAP1B, GAB1, PDPK1, PIK3R5, RRAS, RPS6KA1, RRAS2, PIK3R1, PIK3R3, APAF1, TP53, TRAF4, TRIO, TRAF6, CASP3, CDC42, CHUK, CREB1, C…	http://pathcards.genecards.org/card/ngf_pathway
15.6226	Cytoskeleton Remodeling Regulation of Actin Cytoskeleton By Rho GTPases	204	112	LAMC1, LEF1, MPDZ, ACTA1, ACTA2, SNAI1, ACTC1, ACTG1, LIMK1, LIMK2, LIMS1, ACTN1, ACTN2, ACTN4, ACTR2, GRB2, GSK3B, LINGO1, MTDH, F11R, HRAS, PPP1R12A, PPP1CB, SOS1, SOS2, MAP2K1, SP1, MAPK1, ITGA2, ITGB1, ITGA3, MAPK3, ITGA5, MYH1, ITGB3, ITGA10, ITGA11, MYH10, ROCK1, ROCK2, ITGAV, MYH2, JUN, MYH4, JAM3, MYH9, PSEN1, MYL12B, MYLK, AKT1, MYLK3, AKT2, AKT3, SRC, PXDN, PXN, NECTIN1, NKX2-1, NGF, NT…	http://pathcards.genecards.org/card/cytoskeleton_remodeling_regulation_of_actin_cytoskeleton_by_rho_gtpases
15.5485	Development VEGF Signaling Via VEGFR2 - Generic Cascades	171	97	GDNF, ACTG1, PKN2, GPC6, PLCG1, GRB2, PLAU, GSK3B, ESR1, HRAS, HSP90AA1, HSP90B1, PPP3CA, PPP3CB, SOS1, SOS2, MAP2K1, MAP3K1, MAP2K3, SP1, IKBKB, MAPK1, SP3, PRKD3, PRKCA, MAPK11, PRKCD, MAPK12, PRKCE, MAPK13, MAPK14, MAPKAPK2, PRKCI, PRKCQ, MAPK3, PRKD1, ITPR1, ITGB3, ITPR2, ROCK1, JAK1, ITPR3, ITGAV, JUN, SPHK2, KIAA1549L, KDR, AKT1, AKT2, AKT3, KRAS, PTGS2, PTGS1, SRC, PTPN11, FOS, NCK1, PXDN,…	http://pathcards.genecards.org/card/development_vegf_signaling_via_vegfr2_-_generic_cascades
15.451	P53 Pathway (RnD)	143	84	MMAB, LAPTM4A, GLS2, PMAIP1, MSH2, POLK, ADGRB1, ADORA2B, MTOR, HUWE1, PRKAA1, PRKAA2, PRKAB1, FAS, PRKAB2, FASN, PRKAG2, IRF9, IRF5, AKT1, AKT1S1, AKT2, PTEN, AKT3, KRAS, FOXO3, GADD45A, PARK2, PAPD7, RCHY1, PERP, STK11, RPTOR, PIK3R3, ANTXR1, SESN1, SESN2, SERPINE1, SERPINB5, SIVA1, APAF1, THBS1, TLR7, TLR8, TLR3, TLR4, TLR5, TP53INP1, TPP1, TP53, TSC1, TTPA, ULBP1, ULBP2, ULK1, USP2, ULK2, UVR…	http://pathcards.genecards.org/card/p53_pathway_(rnd)
15.4285	AGE-RAGE Signaling Pathway in Diabetic Complications	107	67	SMAD2, SMAD3, SMAD4, EDN1, MMP2, EGR1, PLCB1, PLCD1, PLCG1, F3, HRAS, IL1A, MAPK1, PRKCA, MAPK10, MAPK11, IL6, PRKCD, MAPK12, PRKCE, MAPK13, MAPK9, MAPK14, MAPK3, JUN, AKT1, AKT2, FIGF, AKT3, KRAS, NRAS, FOXO1, STAT3, STAT5B, PIK3R5, PIM1, PIK3CA, PIK3CD, PIK3R1, PIK3R3, SERPINE1, TGFB3, THBD, TGFBR1, TGFBR2, TGFB2, TNF, VEGFA, BCL2, CASP3, CCL2, CCND1, CDC42, CDKN1B, CLSTN1, COL1A1, COL4A1, COL4…	http://pathcards.genecards.org/card/age-rage_signaling_pathway_in_diabetic_complications
15.3303	Signaling Events Mediated By Focal Adhesion Kinase	59	43	MMP14, ACTA1, GIT2, ACTN1, PLCG1, GRB2, ETS1, MAP2K4, SOS1, MAP2K1, MAPK1, MAPK8IP3, MAPK9, ITGB1, ITGA5, ROCK2, ITGAV, JUN, KLF8, PTPN21, SRC, PXDN, PXN, RAF1, RAPGEF1, RASA1, PAK1, PIK3CA, RRAS, PIK3R1, SYNGAP1, TLN1, WASL, VCL, YES1, ARHGAP26, ARHGAP35, ARHGEF11, ARHGEF7, ARHGEF28, ASAP1, CCND1, CRK	http://pathcards.genecards.org/card/signaling_events_mediated_by_focal_adhesion_kinase
15.3164	G Protein Signaling Pathways	122	74	SLC9A1, GNAI2, GNB2, GNAI3, GNB4, GNAL, GNA12, GNAO1, GNB5, GNA13, GNG12, GNG2, GNG5, GNB1, GSK3B, PLN, LIPE, ADCY1, ADCY2, ADCY3, ADCY5, ADCY6, ADCY7, ADCY9, HRAS, PPP3CA, PPP3CB, PRKAR2B, PRKD3, PRKCA, PRKCD, PRKACB, PRKCE, PRKCI, PRKCQ, PRKAR1B, PRKAR2A, PRKD1, ITPR1, KCNJ3, AKAP1, AKAP11, AKAP12, AKAP13, AKAP2, AKAP5, AKAP6, AKAP7, AKAP8, KRAS, NRAS, RAP1A, RAPGEF3, RAPGEF4, RAP2A, PALM2, PAL…	http://pathcards.genecards.org/card/g_protein_signaling_pathways
15.2846	Dopamine-DARPP32 Feedback Onto CAMP Pathway	230	123	GDNF, GNAI2, GNB2, GNAI3, GNB4, GNAL, GNB5, GNG12, GNG2, GNG5, PLCB1, GNB1, PLCD1, PLCG1, GRIN1, GRIA1, GRIA2, GRIN2A, GRIA3, GRIA4, GRIN3A, GUCY1B3, GUCY1A3, ADCY1, ADCY2, ADCY3, ADCY5, ADCY6, ADCY7, ADCY9, PPP1R11, PPP1R12A, PPP1R12B, PPP1R12C, PPP1R13B, PPP1R2, PPP1R9A, PPP1R3B, PPP1R9B, PPP2CA, PPP1R10, PPP1R3D, PPP1R3F, PPP1R7, PPP2R5A, PPP2CB, PPP2R5C, PPP2R1A, PPP2R5E, PPP3CA, PPP2R1B, PPP…	http://pathcards.genecards.org/card/dopamine-darpp32_feedback_onto_camp_pathway
15.0679	Direct P53 Effectors	155	89	SLC6A4, RFWD2, RGCC, SLTM, MMP2, SMARCA4, EP300, EGFR, LIF, PMAIP1, MSH2, HIC1, RNF144B, POU4F1, POU4F2, RNMT, PPP1R13B, HTT, SOS1, PRDM1, SP1, IGFBP3, PRKAB1, FAS, MAP4K4, FASN, IL6, IRF5, AIFM2, JUN, JMY, MCL1, SPP1, PTEN, MET, NFYA, NFYB, FOXA1, NFYC, GADD45A, RB1, PCBP4, RCHY1, PERP, STEAP3, SCN3B, SEC14L2, SESN1, SERPINE1, SERPINB5, TADA2B, APAF1, TFDP1, APC, TGFA, TNFRSF10D, TP63, TP53INP1,…	http://pathcards.genecards.org/card/direct_p53_effectors
15.003	Endometrial Cancer	140	82	SMAD2, SMAD3, SMAD4, LEF1, EGFR, ERBB2, GRB2, GSK3B, MSH2, EIF4EBP1, PPARD, HRAS, MAGI3, MTOR, MAGI2, SOS1, IGF1, SOS2, MAP2K1, IGF1R, IKBKB, MAPK1, MAPK10, MYC, MAPK9, IRS1, ITGB1, MAPK3, ITGA5, JUN, KCNH4, KCNH8, SPI1, KIT, AKT1, AKT2, PTEN, AKT3, KRAS, SRC, FLT3, FOS, NCOA3, PXDN, PXN, NRAS, FOXO3, RAF1, RALGDS, PDPK1, STAT3, STAT5B, PIK3R5, PIM1, PIK3CA, PIK3CD, RUNX1, PIK3R1, RUNX1T1, PIK3R3…	http://pathcards.genecards.org/card/endometrial_cancer
14.9495	G-protein Signaling RAC1 in Cellular Process	123	74	ABI1, ABI2, GDNF, ACTG1, EPS8, LIMK1, LIMK2, PKN2, ACTR2, GSK3B, F2RL2, HRAS, ENAH, MTOR, MAP2K4, MAP2K6, MAP2K7, MAP3K1, MAP3K11, MAP2K3, MAPK1, PRKCE, MAPK9, MAPK14, PRKCSH, MAPK3, JUN, MCF2L, SRC, NCK1, RACGAP1, RAF1, RASGRF1, PAK2, PARD6G, PAK4, PAK1, PARD6B, PAX6, STAT3, PIP5K1A, PIP5K1C, PIK3CA, PIK3R1, SEPT2, RPS6KB1, SEPT6, APC, TIAM1, VAV2, WASF1, WASL, WASF2, YES1, ARFIP2, ARHGAP5, ARHG…	http://pathcards.genecards.org/card/g-protein_signaling_rac1_in_cellular_process
14.8982	Ceramide Pathway	100	63	GDNF, SMPD1, SMPD3, MRAS, HEXIM1, HRAS, FADD, PPP2CA, PPP2R5A, PPP2CB, PPP2R5C, PPP2R1A, PPP2R5E, PPP2R1B, PPP2R2A, MAP2K4, PPP2R2C, PPP2R3A, MAP2K6, MAP2K1, MAP2K3, MAPK1, MAPK10, MAPK11, PRKCD, MAPK12, MAPK13, MAPK9, MAPK14, MAPK3, MAPK6, JUN, SPHK2, AKT1, KRAS, FOS, FOSB, FOSL1, FOSL2, NRAS, NSMAF, RAF1, PIK3R5, RRAS, S1PR1, RRAS2, PIK3R1, S1PR2, S1PR3, PIK3R3, TNF, TNFRSF1A, ATF2, ATF6, ATF7,…	http://pathcards.genecards.org/card/ceramide_pathway
14.8933	Adipogenesis	149	86	E2F1, EBF1, SMAD3, EPAS1, LEP, EGR2, LIF, LIFR, LPL, LIPE, HIF1A, HMGA1, PPARA, PPARD, PPARG, PPARGC1A, SOCS1, SOCS3, ID3, IGF1, SP1, FAS, FASN, IL6, IL6ST, PRLR, IRS1, IRS2, AHR, RORA, MBNL1, SPOCK1, KLF5, KLF6, KLF15, PTGIS, MEF2A, MEF2C, MEF2D, SREBF1, NCOR2, NCOA1, NCOA2, NDN, NCOR1, NR2F2, FOXO1, NR3C1, NRIP1, FRZB, GADD45A, OSM, RB1, RBL1, RBL2, GATA2, GATA3, STAT2, STAT3, STAT5B, PIKFYVE, …	http://pathcards.genecards.org/card/adipogenesis
14.8708	Blood-Brain Barrier and Immune Cell Transmigration: VCAM-1/CD106 Signaling Pathways	171	96	MMP2, MMP9, LEF1, EPN1, ACTG1, PKN2, ACTN1, ACTN2, GNAI2, ACTN4, GNAI3, PLCB1, PLCG1, F11R, PPP1R12A, PPP1CA, PPP1R12B, PRKAA1, PRKAA2, PRKCA, PRKAB1, PRKAB2, MAPK11, PRKCD, MAPK12, PRKCE, MAPK13, MAPK14, PRKCQ, ITGB1, ITCH, ITGA4, ROCK1, ROCK2, ITGAL, JAM3, MYL12B, KDR, MYLK, AKT1, AKT2, AKT3, PTK2B, SRC, PTPN11, PXDN, PXN, NOX4, FOXO1, RAP1A, RAPGEF3, RAPGEF4, RAP1B, RASSF3, RASSF5, PAK2, PAK1,…	http://pathcards.genecards.org/card/blood-brain_barrier_and_immune_cell_transmigration_vcam-1cd106_signaling_pathways
14.7638	Integrated Breast Cancer Pathway	178	99	E2F1, MMAB, SMAD2, EDAR, SMAD4, RHO, SMAD6, SMAD7, ABL1, SMARCA4, EP300, GDI1, GDNF, EGFR, MRE11A, PKIA, PLK1, ESR1, MSH2, HDAC1, HIPK2, HMGCR, FADD, MTOR, PPP4R3B, MAP3K13, SP1, MAPK1, MYC, IRS1, MYCBP2, AHR, JAK1, JUN, JAKMIP1, MAX, AKT1, FILIP1, PTEN, KRAS, MYT1, NAB1, NCOA3, NF1, ALKBH1, FOXO1, RAD50, RALA, RAP1A, RASGEF1A, GADD45A, RB1, PAK1, PIGR, RPP38, STK11, RRAS, ANTXR1, SIRT1, TFPI, TG…	http://pathcards.genecards.org/card/integrated_breast_cancer_pathway
14.7455	BMAL1-CLOCK,NPAS2 Activates Circadian Gene Expression	88	57	EP300, GDNF, GGCX, LIN9, HIF1A, HIPK1, HIPK2, PPARA, PPARGC1A, PPP1CA, PPP1CB, FBXL3, RORA, KAT2B, MBD4, MED1, MEF2C, MEF2D, SREBF1, NCOA1, NCOA2, NCOA6, NCOR1, NLRP3, NOCT, NPAS2, NR3C1, NRIP1, RAI1, PER1, PER2, RUNX2, SERPINE1, SKP1, SIRT1, TBX5, TBL1X, TBL1XR1, TEAD1, TEAD3, UBC, YAP1, WWTR1, ATF2, BHLHE40, BHLHE41, BTRC, CARM1, CHD9, CLOCK, CREB1, CRTC1, CRY2, CTGF, CPT1A, CREBBP, CSNK1D	http://pathcards.genecards.org/card/bmal1-clocknpas2_activates_circadian_gene_expression
14.7223	Embryonic and Induced Pluripotent Stem Cell Differentiation Pathways and Lineage-specific Markers	143	83	KRT19, MITF, SLTM, SMARCA4, EOMES, GDNF, SNAI1, LGR4, LIF, GJA1, LIN28A, GSC, LRIG1, MSI1, PODXL, MSX1, LMO2, LMO4, HNF1B, RNMT, SOS1, IGF1, SOX2, SOX7, IL11, IL6, MYC, ITGB1, ISL1, PROX1, FGF18, FGF2, FGF11, FGF4, FGF7, KDR, KLF2, KITLG, KLF4, KLF5, PTF1A, MET, MEF2C, ALCAM, FOXD3, NEUROD1, FOXA1, FOXF1, NKX2-2, NOG, NOTCH1, ONECUT2, OTX2, PAX2, PAX6, GATA2, GBX2, PCSK1, PDGFRB, PDGFB, STAT3, PD…	http://pathcards.genecards.org/card/embryonic_and_induced_pluripotent_stem_cell_differentiation_pathways_and_lineage-specific_markers
14.6891	Androgen Signaling	128	76	SMAD3, EP300, GNAI2, GNB2, GNAI3, GNB4, GNAL, GNA12, GNB5, GNA13, GNG2, GNB1, PLCG1, GTF2E1, GTF2H1, POLR2C, HSP90AA1, HSPA4, MAPK1, PRKAR2B, PRKD3, PRKCA, FAS, MAPK10, FASLG, FASN, MAPK11, PRKCD, PRKACB, MAPK12, PRKCE, MAPK13, MAPK9, MAPK14, PRKCI, PRKCQ, PRKAR1B, PRKAR2A, MAPK3, PRKD1, MAPK4, MAPK6, JUN, KAT2B, PTK2B, SRC, NCOA1, FOS, NCOA2, NCOA4, TBP, TGFB1I1, AR, AREG, CACNA1H, CACNA1I, CACN…	http://pathcards.genecards.org/card/androgen_signaling
14.6863	IL-6 Signaling Pathway	111	68	EP300, ERBB2, ERBB3, EIF2S1, GPI, PLCG1, GRB2, GSK3B, EIF4E, EIF4EBP1, HDAC1, HRAS, HSP90AA1, SOCS3, PPP2CA, PPP2R5A, PPP2CB, PPP2R5C, PPP2R1A, PPP2R5E, PPP2R1B, PPP2R2A, MAP2K4, PPP2R2C, SOS1, PPP2R3A, MAP2K6, MAP2K1, MAP3K4, MAPK1, IL6, PRKCD, IL6R, IL6ST, MAPK14, MAPKAPK2, MAPK3, MAPT, JAK1, JUN, AKT1, PTK2B, PTPN11, NCOA1, FOS, PXDN, PXN, NLK, FOXO1, FOXO3, FOXO4, NR4A3, RAF1, GAB1, GAB2, RB1…	http://pathcards.genecards.org/card/il-6_signaling_pathway
14.495	PI3K Events in ERBB4 Signaling	159	90	RICTOR, EGFR, ERBB2, ERBB3, ERBB4, EREG, GRB2, GSK3B, HBEGF, PPP2CA, PPP2R5A, PPP2CB, MTOR, PPP2R5C, PPP2R1A, PPP2R5E, PPP2R1B, SOS1, MAPK1, AGO1, AGO2, AGO3, AGO4, MAPKAP1, IRS1, IRS2, INSR, MAPK3, FGF16, FGF18, FGF1, FGF2, FGF23, FGF4, FGFR2, FGF5, FGF6, FGF7, FGFR3, FGF9, KIT, FGFR1, KITLG, KL, AKT1, AKT1S1, AKT2, PTEN, AKT3, SRC, PTPN11, PXDN, PXN, NGF, FOXO1, NRG1, FOXO3, FOXO4, NRG2, NRG3, …	http://pathcards.genecards.org/card/pi3k_events_in_erbb4_signaling
14.3148	TWEAK Pathway	184	101	MMP9, GDNF, SMPD1, SMPD3, ACTA1, ACTA2, ACTG1, ERAP1, PKN2, GSK3B, HDAC1, LMNB1, LMNB2, FADD, MADD, HTRA2, MAP2K4, MAP2K7, MAP2K1, MAP3K1, MAP3K14, MAP3K4, MAP3K5, MAP3K2, MAP3K3, IKBKB, MAPK1, IKBKE, MAP4K2, FAS, MAPK10, FASLG, FASN, MAPK11, IL6, MAPK12, MAPK13, MAPK9, MAPK14, MAPK3, MAPK6, JUN, KCNH4, KCNH8, AKT1, AKT2, PTPN1, PTPN3, PTPRB, FOS, NGF, RAF1, RB1, PAK2, PAK1, PARP1, SIVA1, APAF1, …	http://pathcards.genecards.org/card/tweak_pathway
14.2524	MAPK Targets/ Nuclear Events Mediated By MAP Kinases	33	28	GDNF, PPP2CA, PPP2CB, PPP2R1A, PPP2R1B, MAPK1, MAPK10, MAPK11, MAPK9, MAPK14, MAPKAPK2, MAPK3, JUN, KCNH4, KCNH8, MEF2A, MEF2C, FOS, RPS6KA1, RPS6KA2, RPS6KA3, RPS6KA5, ATF2, CREB1, DUSP3, DUSP4, DUSP6, DUSP7	http://pathcards.genecards.org/card/mapk_targets_nuclear_events_mediated_by_map_kinases
14.1761	Wnt Signaling Pathway (KEGG)	207	111	DVL3, SMAD3, SMAD4, EP300, LEF1, MPP2, GPI, PLCB1, GPC4, GSK3B, LRP1, LRP5, LRP6, HIPK2, PPARD, MAGI3, PPP2CA, PPP3CA, MAP1B, PPP3CB, PPP3R1, SOST, PRICKLE2, MAPK1, PRKCA, MAPK10, MYB, PRKACB, MYC, MAPK9, MAPK3, FBXW11, ROCK2, MARK2, RORA, JUN, PSEN1, AKT1, NCOA3, FOSL1, NFATC3, NFATC4, NKD1, NLK, FRAT1, FRAT2, RAF1, FZD3, FZD4, FZD5, FZD6, FZD7, FZD8, FZD10, PAX2, PDZD2, ANKRD6, PIAS4, RUNX2, SA…	http://pathcards.genecards.org/card/wnt_signaling_pathway_(kegg)
14.0856	HIF-1 Signaling Pathway	119	71	MKNK1, MKNK2, EDN1, EP300, LDHA, EGFR, EGLN1, EGLN2, EGLN3, EPO, ERBB2, PLCG1, EIF4E, EIF4E2, EIF4EBP1, HIF1A, HK1, HK2, LTBR, HMOX1, HOOK1, HOOK2, HOOK3, F3, ENO1, MTOR, IGF1, MAP2K1, IGF1R, MAPK1, PRKCA, IL6, IL6R, INSR, MAPK3, KCNA4, KIF2A, AKT1, AKT2, AKT3, MIA3, FLT1, ALDOA, ANGPT2, PDK1, PDPK1, STAT3, PFKFB3, PIK3R5, PIK3CA, PIK3CD, PIK3R1, PIK3R3, SERPINE1, RPS6KB1, SLC2A1, TCEB1, TLR4, VH…	http://pathcards.genecards.org/card/hif-1_signaling_pathway
13.9417	Development A3 Receptor Signaling	113	68	RGS2, RGS3, GDNF, GNAI2, GNB2, GNAI3, GNB4, GNAO1, GNB5, GNG12, GNG2, GNG5, PLCB1, GNB1, PLCG1, GRB2, GSK3B, ADCY1, HRAS, SOS1, SOS2, MAP2K1, MAP2K3, MAP3K4, PREX1, IKBKB, MAPK1, PRKAR2B, PRKCA, MAPK11, PRKCD, PRKACB, MAPK12, PRKCE, MAPK13, MYC, MAPK14, PRKAR1B, PRKAR2A, MAPK3, PRKD1, ITPR1, ITPR2, ROCK1, ITPR3, ROCK2, KCNH4, KCNH8, AKT1, AKT2, AKT3, PTK2B, SRC, RAF1, RASGRF1, PDPK1, STAT3, PIK3R…	http://pathcards.genecards.org/card/development_a3_receptor_signaling
13.8996	Signaling By Slit	52	38	SLC6A2, SLIT1, SLIT3, ABL1, ABL2, GNB2, GNB4, GNA12, GNB5, GNA13, GNG2, ACTR2, GNB1, ENAH, ROBO1, PRPF38B, MCF2L, SRGAP1, SRGAP2, SRGAP3, NET1, WASL, ARHGEF1, ARHGEF10, ARHGEF11, ARHGEF12, ARHGEF4, ARHGEF5, ARHGEF15, ARHGEF6, ARHGEF7, ARHGEF3, ARHGEF9, CDC42, CLASP2, CLASP1, CXCL12, DCC	http://pathcards.genecards.org/card/signaling_by_slit
13.8957	RhoGDI Pathway	199	107	SLC6A2, SLTM, RHOB, RHOC, RHOG, EGFR, ACTA1, ACTA2, ACTG1, PKN2, ACTR2, PLCB1, PLCD1, PLCG1, PLPP3, RND2, RND3, RNMT, PRKCA, MAPK10, MAPK9, MYH1, PRPF38B, MYH10, ROCK1, MYH2, JUN, MYH4, MYH9, FGF12, FGF14, FGF16, FGF18, MYL12B, FGF1, FGF2, FGF11, FGF23, FGF4, FGFR2, FGF5, FGF6, FGF7, KDR, MCF2L, FGFR3, FGF9, FGFR1, MYO10, FIGF, MYO1B, MYO1C, MYO1D, MYO1E, MYO1F, MET, MYO5A, PTK2B, FLT1, MYO5C, MY…	http://pathcards.genecards.org/card/rhogdi_pathway
13.8955	Reelin Pathway (Cajal-Retzius Cells)	111	67	ACTA1, ACTA2, ACTG1, GSK3B, LRP5, LRP6, LRP8, PPP2CA, PPP2R5A, PPP2CB, PPP2R5C, PPP2R1A, PPP2R5E, PPP2R1B, PPP2R2A, PPP2R2C, PPP2R3A, MAP2K7, MAP3K11, MAPK10, MAPK8IP2, MAPK8IP3, MAPK9, ITGA2, ITGB1, ITGA3, MAPT, ITGA4, ITGA5, ITGA6, ITGB3, ITGA10, ITGA11, ITGA9, ITGAL, ITGAV, ITGB8, JUN, KCNH4, KCNH8, KIF13A, KIF21A, KIF1B, KIF1C, KIF2A, SRC, NDEL1, OMA1, FZD3, FZD4, FZD5, FZD6, FZD7, FZD8, FZD1…	http://pathcards.genecards.org/card/reelin_pathway_(cajal-retzius_cells)
13.7826	Transcriptional Activation of Mitochondrial Biogenesis	80	52	EP300, GDNF, LIN9, GSK3B, ESRRA, HCFC1, HDAC1, PPARA, PPARD, PPARG, PPARGC1A, PPARGC1B, PPP3CA, PPP3CB, PPP3R1, PRKAA1, PRKAA2, PRKAB1, PRKAB2, MAPK11, MAPK12, PRKAG2, MAPK14, PRKAG3, MBD4, MED1, MEF2A, MEF2C, MEF2D, NCOA1, NCOA2, NCOA6, NCOR1, NFE2L1, FOXO1, NRF1, FOXO3, GABPA, GABPB1, SIRT1, TBL1X, TBL1XR1, UCP2, UCP3, ATF2, CARM1, CAMK2G, CHMP1B, CHD9, CREB1, CREBBP, CYCS	http://pathcards.genecards.org/card/transcriptional_activation_of_mitochondrial_biogenesis
13.606	Spinal Cord Injury	129	75	E2F1, RGMA, E2F5, SLIT1, SLIT3, RHOB, MMP9, RHOC, ACAN, GDNF, EFNB2, LEP, EPHA4, GFAP, EGFR, EGR1, GJA1, PLA2G6, GRIN1, PLXNA2, LTB4R, PPP3CA, IL1A, MAPK1, PRKCA, IL1R1, IL2, IL6, MYC, MAPK3, ROCK2, MBP, FKBP1A, NANOS1, FOS, NCAN, PXDN, NOX4, NOS1, FOXO3, NTN1, OMG, GADD45A, RB1, GAP43, RBL1, RTN4, S100A8, SEMA6A, TLR4, TNF, TNFSF13B, TP53, AQP4, VIM, VCAN, XYLT1, ZFP36, BDNF, BCAN, BTG2, CASP3, …	http://pathcards.genecards.org/card/spinal_cord_injury
13.5501	Platelet Activation	127	74	SNAP23, ACTG1, GNAI2, GNAI3, GNA13, GP5, PLCB1, GUCY1B3, GUCY1A3, ADCY1, ADCY2, ADCY3, ADCY5, ADCY6, ADCY7, ADCY9, F2R, PPP1R12A, PPP1CA, PPP1CB, MAPK1, PRKCA, PRKG1, PRKG2, MAPK11, PRKACB, MAPK12, MAPK13, MAPK14, PRKCI, ITGA2, ITGB1, MAPK3, ITPR1, ITGB3, ITPR2, ROCK1, ITPR3, ROCK2, FGA, FGB, MYL12B, MYLK, AKT1, MYLK3, MYLK4, AKT2, AKT3, PTGS1, SRC, RAP1A, RAP1B, RASGRP1, ORAI1, P2RX1, PIK3R5, PI…	http://pathcards.genecards.org/card/platelet_activation
13.5457	Toll-like Receptor Signaling Pathway	260	133	E2F1, E2F2, E2F3, LAMTOR5, SMAD2, SMAD3, SMAD4, MMP9, EP300, GDNF, EGR2, EGR3, GNAI2, GNAI3, GNAL, GNAO1, PLCB1, GRB2, ADCY1, HRAS, FADD, HSPG2, PPP2CA, PPP2CB, PPP2R1A, PPP2R1B, PPP2R2A, MAP2K4, PPP2R2C, MAP2K6, MAP2K7, MAP2K1, MAP3K1, MAP2K3, MAP3K8, IL10, IKBKB, MAPK1, IKBKE, IL12A, IL12B, PRKCA, FAS, MAPK10, FASLG, IL2, FASN, MAPK11, IL6, MAPK12, MAPK13, MYC, MAPK9, MAPK14, IRAK4, MYD88, MAPK…	http://pathcards.genecards.org/card/toll-like_receptor_signaling_pathway
13.5287	Semaphorin Interactions	93	58	SLTM, RHOB, RHOC, RHOG, ERBB2, LIMK1, LIMK2, PKN2, GSK3B, PLXNA1, PLXNB1, PLXNA2, PLXNA4, PLXNC1, PLXND1, RNMT, HSP90AA1, PPP1R12A, PPP1R12B, PPP1CB, PRC1, ITGB1, MYH10, ROCK1, ROCK2, MYH9, MYL12B, MYLK, MET, NF2, NRP1, PAK2, PAK1, PIP5K1C, RRAS, SEMA4D, SEMA5A, SEMA6A, SEMA3A, SEMA6D, SEMA7A, TLN1, ARHGAP35, ARHGEF11, ARHGEF12, ARHGEF7, CALM1, CDC42, CDK5R1, CDKN1B, CIT, CRMP1, DHDDS, DLG4, DPYS…	http://pathcards.genecards.org/card/semaphorin_interactions
13.4365	Regulation of CFTR Activity (norm and CF)	108	65	SLC9A3R2, SNAP23, EHD1, GNAI2, GNAI3, LPAR2, GNAO1, PLPP6, ADCY1, ADCY2, ADCY3, ADCY5, ADCY6, ADCY7, ADCY9, PPM1D, PPM1A, PPM1B, PPM1L, PPP2CA, PPP2R5A, ADORA2B, PPP2CB, PPP2R5C, PPP2R1A, PPP2R5E, PPP3CA, PPP2R1B, PPP2R2A, ADRB2, PPP3CB, PPP2R2C, PPP2R3A, PPTC7, PRKAA1, PRKAR2B, PRKCA, PRKAB1, PRKAB2, PRKG2, PRKACB, PRKCE, PRKAR1B, PRKAR2A, FLNB, PTPN11, MYO5B, RAB11A, RAB11FIP2, RAB4B, RABEP1, R…	http://pathcards.genecards.org/card/regulation_of_cftr_activity_(norm_and_cf)
13.3523	FGF Signaling Pathway	53	38	SLTM, MMP9, PLCG1, GRB2, PLAU, RNMT, SOS1, MAPK1, IL17RD, IL6, MAPK3, JUN, FGF1, FGF23, FGFR2, FGFR1, SPP1, AKT1, SPRY2, MET, PTK2B, SRC, PTPN11, FOS, FRS2, SSH1, GAB1, PAK4, PDPK1, STAT5B, PIK3CA, RPS6KA1, PIK3R1, RUNX2, SDC2, CBL, CAMK2A, CTNND1	http://pathcards.genecards.org/card/fgf_signaling_pathway
13.3514	Transcriptional Activity of SMAD2/SMAD3-SMAD4 Heterotrimer	81	52	E2F5, SMAD2, SMAD3, SMAD4, SMAD7, SMURF1, SMURF2, PMEPA1, HDAC1, RNF111, F11R, PPM1A, MTMR4, PPP1CA, PPP1CB, SP1, MYC, FKBP1A, NCOR2, NCOR1, NEDD4L, FURIN, RBL1, PARP1, SERPINE1, SKI, SKIL, TFDP1, TFDP2, TGFBR1, TGFBR2, TGIF1, TGIF2, TRIM33, UBC, UCHL5, USP15, USP9X, UBE2D1, UBE2D3, WWTR1, ZFYVE9, ARHGEF18, ATP1B4, BAMBI, CBL, CCNC, CCNT2, CDK8, CCNK, CDKN2B, CGN	http://pathcards.genecards.org/card/transcriptional_activity_of_smad2smad3-smad4_heterotrimer
13.3291	VEGF Signaling	79	51	PLCG1, GRB2, HRAS, MAP2K4, MAP2K6, MAP2K7, MAP2K1, MAP2K3, MAPK1, PRKD3, PRKCA, MAPK10, MAPK11, PRKCD, MAPK12, PRKCE, MAPK13, MAPK9, MAPK14, PRKCI, PRKCQ, MAPK3, ITGB3, MAPK4, MAPK6, ITGAV, FGF2, FGFR1OP2, FGFR2, KDR, FGFR3, FGFR1, FGFRL1, AKT1, AKT2, FIGF, PTEN, AKT3, KRAS, FLT1, NELL2, NRAS, NRP1, NRP2, RAF1, PGF, PIK3C2A, PIK3C2B, TIMP3, VEGFA, CRK	http://pathcards.genecards.org/card/vegf_signaling
13.3211	Notch-mediated HES/HEY Network	55	39	E2F1, EP300, GHR, HDAC1, HEY2, HES1, HIF1A, MAML1, ID1, MYB, SPEN, KDR, PTF1A, MIA3, NCOR2, NCOA1, NCOR1, NOTCH1, RB1, RBBP8, RBM15, PARP1, GATA6, RBPJ, RCAN1, STAT3, RUNX2, TCF7L1, TCF3, TWIST1, AR, AREG, YY1, ARNT, ASCL1, CAMK2D, CD4, CDKN1B, CREBBP	http://pathcards.genecards.org/card/notch-mediated_heshey_network
13.2662	Endochondral Ossification	71	47	MMP9, ACAN, GHR, PLAU, ADAMTS1, ADAMTS4, ADAMTS5, HDAC4, HMGCS1, ENPP1, IGF1, IGF1R, SOX5, SOX6, IHH, PRKCA, FGF18, FGF2, FGFR3, FGFR1, SPP1, KIF3A, AKT1, PTCH1, PTH, PTH1R, PTHLH, MEF2C, NKX3-2, FRZB, STAT5B, RUNX2, RUNX3, SERPINH1, SLC38A2, THRA, TIMP3, TGFB2, VEGFA, BMP7, BMPR1A, CALM1, CAB39, CDKN1C, CHST11, COL2A1, CTSV	http://pathcards.genecards.org/card/endochondral_ossification
13.2662	Type II Diabetes Mellitus	71	47	GK, HK1, HK2, HNF1B, HNF4A, HOOK1, HOOK2, HOOK3, SOCS1, SOCS2, SOCS3, SOCS4, SOCS6, SOCS7, MTOR, IKBKB, MAPK1, MAP4K2, MAPK10, PRKCD, PRKCE, MAPK9, IRS1, IRS2, INSR, ISL1, MAPK3, KCNA4, KCNJ11, KIF2A, AKT1, NEUROD1, PDHX, PIK3C2A, PIK3R5, PIK3CA, PIK3CD, PIK3R1, PIK3R3, SLC2A4, SLC2A2, TNF, CACNA1B, CACNA1C, CACNA1D, CACNA1E, CLSTN1	http://pathcards.genecards.org/card/type_ii_diabetes_mellitus
13.2566	Transcription Ligand-dependent Activation of The ESR1/SP Pathway	63	43	E2F1, SMARCA2, SMARCA4, SMARCC1, SMARCD1, SMARCD2, SMARCE1, EP300, LDLR, EGFR, ESR1, ADA, HDAC1, POLA1, HDAC4, HIF1A, SP1, PRIM1, SP3, PRLR, JUN, KAT2B, MIA3, NCOA1, FOS, NCOA2, NCOA3, NFYA, NRIP1, TYMS, VEGFA, ARNT, ARID1A, ARID1B, CALD1, CARM1, CCND1, CDC25A, CCNE1, CCNE2, CEBPB, CREBBP, DFFB	http://pathcards.genecards.org/card/transcription_ligand-dependent_activation_of_the_esr1sp_pathway
13.2566	Regulation of Retinoblastoma Protein	63	43	MITF, SLTM, ABL1, SMARCA4, EP300, GDNF, RIMBP2, GSC, HDAC1, PPARG, RNMT, PPP2CA, MAPK11, MAPK9, MAPK14, JUN, SPI1, KDM5A, MET, MEF2C, RAF1, RB1, RBBP4, PAX3, RUNX2, SIRT1, SUV39H1, TAF1, TBP, TFDP1, TGFB2, UBTF, ATF2, ATF7, BRD2, CBX4, CCNE1, CEBPA, CEBPB, CEBPD, CDKN1A, CDKN1B, CREBBP	http://pathcards.genecards.org/card/regulation_of_retinoblastoma_protein
13.2536	MTOR Signaling Pathway	67	45	EEF2K, RICTOR, EIF4B, EIF4E, EIF4EBP1, PPARGC1A, MTOR, MAP2K1, IKBKB, MAPK1, PRKCA, MAPKAP1, IRS1, PRKCSH, MAPK3, FBXW11, AKT1, AKT1S1, SREBF1, PXDN, PXN, RAF1, RB1CC1, PDCD4, PDPK1, RRN3, RPTOR, RPS6KA1, RPS6KB1, SGK1, TSC1, YWHAG, YWHAZ, YWHAB, YWHAH, YY1, YWHAQ, YWHAE, ATG13, BTRC, CCNE1, CLIP1, CYCS, DDIT4, DEPTOR	http://pathcards.genecards.org/card/mtor_signaling_pathway
13.2272	G-protein Signaling G-Protein Alpha-i Signaling Cascades	115	68	RGS14, RGS18, RGS2, RGS3, GNAI2, GNB2, GNAI3, GNB4, GNAO1, GNB5, GNG12, GNG2, GNG5, GNB1, PLCG1, GRB2, GSK3B, ADCY1, ADCY2, ADCY3, ADCY5, ADCY6, ADCY7, ADCY9, ADD1, HRAS, PPP2CA, PPP2CB, ADRB1, ADRB2, ADRB3, SOS1, SOS2, MAP2K1, MAPK1, PRKAR2B, PRKCA, PRKACB, PRKAR1B, PRKAR2A, MAPK3, ITPR1, ITPR2, ITPR3, JUN, AK1, AKT1, AKT2, AKT3, SRC, ANAPC1, RAF1, RAP1A, RAPGEF2, RAPGEF3, RAPGEF4, RAP1GAP, RAP2…	http://pathcards.genecards.org/card/g-protein_signaling_g-protein_alpha-i_signaling_cascades
13.1663	Infectious Disease	773	343	ABCD1, SMAD2, SMAD3, SMAD4, ACACA, ACACB, ACAN, EP300, RICTOR, EGFR, SNAP25, ERBB2, ERBB3, ERBB4, PKN2, ERCC2, EREG, GPC6, ERLIN2, GPC4, PLCG1, GRB2, LRIG1, GTF2A2, GRSF1, GTF2E1, GSK3B, GTF2H1, GTF2H5, GYG2, GYS1, LRP5, LRP6, ADAM10, ADAMTS1, ADAMTS10, ADAMTS14, ADAMTS15, ADAMTS17, ADAMTS18, ADAMTS19, ADAMTS2, HDAC1, ADAMTS4, ADAMTS5, PODXL, HBEGF, ADAMTS6, ADAMTS7, ADAMTS8, ADAMTS9, ADAMTSL1, A…	http://pathcards.genecards.org/card/infectious_disease
13.1057	TRAF Pathway	202	107	EDA, EDAR, GDNF, RIPK3, RNF216, LTBR, FADD, MADD, PPP3CA, MAP2K4, PPP3CB, MAP2K6, MAP2K7, PPP3R1, MAP2K1, MAP2K3, MAP3K14, MAP3K5, MAP3K3, IL1A, IKBKB, MAPK1, IKBKE, PRKAR2B, IL12A, IL12B, PRKCA, MAP4K2, IL1R1, FAS, IL1RL1, MAPK10, FASLG, FASN, MAPK11, PRKACB, MAPK12, MAPK13, MAPK9, MAPK14, IRAK2, PRKAR1B, IRAK4, MYD88, PRKAR2A, MAPK3, MAPK4, MAPK6, JUN, AKT1, SRC, FOS, NGF, FOXO3, RELT, PIK3R5, …	http://pathcards.genecards.org/card/traf_pathway
13.0974	TGF-beta Signaling Pathway (KEGG)	92	57	E2F5, SMAD2, SMAD3, SMAD4, SMAD5, SMAD6, SMAD7, EP300, GDF5, GDF6, SMURF1, SMURF2, PITX2, ACVR1, ACVR1B, ACVR1C, ACVR2A, ACVR2B, PPP2CA, PPP2CB, PPP2R1A, ID3, ID4, PPP2R1B, ID1, ID2, SP1, MAPK1, INHBB, MYC, MAPK3, ROCK1, NOG, RBL1, RPS6KB1, SKP1, TGFB3, TFDP1, TGFBR1, THBS1, TGFBR2, TGIF1, TGIF2, TGFB2, TNF, ZFYVE16, ZFYVE9, BAMBI, BMP2, BMP7, BMP8B, BMPR1A, BMPR1B, BMPR2, CDKN2B, CHRD, CREBBP	http://pathcards.genecards.org/card/tgf-beta_signaling_pathway_(kegg)
13.075	TGF-beta Signaling Pathway (sino)	109	65	SMAD2, SMAD3, SMAD4, SMAD5, GDF5, GDF6, GDNF, SMURF1, GFRA1, PKN2, ACVR1, ACVR1B, ACVR1C, ACVR2A, ACVR2B, ACVRL1, MSTN, HRAS, MTOR, MAP2K4, MAP2K6, MAP2K1, SOST, MAPK1, PRKD3, PRKCA, MAPK10, PRKCD, MAPK12, PRKCE, MAPK13, INHBB, MAPK9, MAPK14, PRKCI, MAPK3, MARK3, AKT1, AKT2, AKT3, KRAS, NOG, NRAS, NR2C2, NRTN, RAF1, FSTL1, PAK2, PAK4, PAK6, RPS6KB1, TGFB3, TGFBR1, TGFBR2, TGFBR3, TGFB2, ARHGEF7, …	http://pathcards.genecards.org/card/tgf-beta_signaling_pathway_(sino)
13.0363	Vemurafenib Pathway, Pharmacodynamics	44	33	EGFR, MRAS, GRB2, ETS1, HRAS, SOS1, SOS2, MAP2K1, MAPK1, MYC, MAPK3, JUN, FGF1, FGF2, FGF4, FGFR2, FGF5, FGF6, FGF7, KDR, FGFR3, FGFR1, KRAS, FLT1, NRAS, RAF1, PDGFC, PDGFRA, PDGFRB, PDGFA, PDGFB, RRAS, VEGFA	http://pathcards.genecards.org/card/vemurafenib_pathway_pharmacodynamics
13.0259	Regulation of Cholesterol Biosynthesis By SREBP (SREBF)	107	64	ACACA, ACACB, ACLY, LDLR, ACSS1, LIN9, LPL, GPAM, RNF139, POLR2D, LMBR1, HMGCR, PPARA, HMGCS1, ELOVL6, MTF1, PPARG, PPARGC1B, MTOR, SP1, PRKCA, FASN, INSIG1, INSIG2, MBD4, MBTPS1, MBTPS2, AKT1, KPNB1, MED1, MED15, SREBF1, MYT1, NCOA1, NCOA2, NCOA6, NFYA, NFYB, NFYC, AMFR, RAN, PIK3CA, SAR1A, SAR1B, SC5D, SCARB1, SCD, SEC23A, SEC23B, SEC24A, SEC24C, SEC31B, SH2D2A, SIRT1, TBL1X, TBL1XR1, YY1, ATF6…	http://pathcards.genecards.org/card/regulation_of_cholesterol_biosynthesis_by_srebp_(srebf)
12.9469	NF-KappaB Family Pathway	251	128	SLTM, EP300, GDF5, GDF6, EGFR, GPC6, PLPP3, HDGF, LTBR, RNMT, FADD, MALT1, SOS1, IGF1, MAP3K14, MAP3K4, MAP3K5, MAP3K2, MAP3K3, IL1A, IKBKB, IKBKE, PRKAR2B, PRKD3, PRKCA, IL1R1, IL2, IL6, PRKCD, PRKACB, PRKRA, PRKCE, PRKCI, IRAK2, PRKCQ, PRKAR1B, IRAK4, MYD88, PRKAR2A, PRKD1, FGF12, FGF14, FGF16, FGF18, FGF1, FGF2, FGF11, FGF23, FGF4, FGFR2, FGF5, FGF6, FGF7, KDR, FGFR3, FGFR1, KITLG, KLF10, AKT1…	http://pathcards.genecards.org/card/nf-kappab_family_pathway
12.9257	Regulation of Microtubule Cytoskeleton	48	35	RHO, ABL1, EPHB2, LIMK1, GSK3B, MAP1B, PRKCA, MAPKAPK2, MAPRE1, MAPT, ROCK1, MARK1, MARK2, SPRED1, AKT1, PTEN, SRC, PAK1, STAT3, PHLDB2, PIK3CA, STMN1, TAOK1, APC, TIAM1, TESK2, TPPP, TRIO, WNT3A, AURKB, CDC42, CFL2, CLASP1, CLIP1, DPYSL2	http://pathcards.genecards.org/card/regulation_of_microtubule_cytoskeleton
12.8601	Internalization of ErbB1	35	28	EGFR, EPN1, EPS15, GRB2, LRIG1, RNF103-CHMP3, SOS1, ITSN1, SPRY2, SRC, RAB5A, RAF1, STAMBP, PIK3CA, PIK3R1, SH3GL2, SH3KBP1, SYNJ1, TSG101, USP8, UBE2D1, UBE2D2, UBE2D3, ARHGEF7, CBL, CBLB, CDC42, CHMP3	http://pathcards.genecards.org/card/internalization_of_erbb1
12.8506	Signal Transduction_JNK Pathway	52	37	GDNF, GRB2, ELK4, HRAS, MAP2K4, SOS1, MAP2K7, SOS2, MAP3K1, MAP3K10, MAP3K11, MAP3K12, MAP3K13, MAP3K4, MAP3K5, MAP3K2, MAP3K3, MAP3K8, MAP4K2, MAP4K3, FAS, MAP4K4, MAPK10, FASLG, FASN, MAPK9, JUN, KCNH4, KCNH8, NFATC3, RAF1, TNF, TP53, TNFRSF1A, ATF2, CDC42, CRK	http://pathcards.genecards.org/card/signal_transduction_jnk_pathway
12.827	Signaling By NOTCH1	114	67	E2F1, E2F3, EP300, LFNG, ADAM10, POGLUT1, HDAC1, POFUT1, HDAC4, HEY2, HES1, HEYL, HIF1A, HDAC7, HDAC8, HDAC9, MAML1, MAML3, AGO1, AGO2, AGO3, AGO4, MYC, ITCH, FBXW7, JAG1, JUN, KAT2B, MIB1, NCOR2, NCOR1, NEURL1B, NOTCH1, NOTCH2, NOTCH4, RAB6A, NUMB, FURIN, ST3GAL6, RBPJ, SEL1L, SKP1, TBL1X, TBL1XR1, TFDP1, TFDP2, TLE3, APH1A, TLE4, APH1B, TNRC6A, TNRC6B, TNRC6C, TP53, UBC, ARRB1, ATP2A2, B4GALT1,…	http://pathcards.genecards.org/card/signaling_by_notch1
12.7906	LPA Receptor Mediated Events	68	45	SLC9A3R2, MMP2, MMP9, EGFR, GNAI2, GNAI3, LPAR1, LPAR2, GNA12, GNAO1, LPAR4, GNA13, GNG2, GNB1, PLCG1, GSK3B, HBEGF, ADCY1, ADCY2, ADCY3, ADCY5, ADCY6, ADCY7, ADCY9, HRAS, ADRA1B, IL6, PRKCD, PRKCE, PRKD1, MAPT, JUN, AKT1, PTK2B, SRC, FOS, PXDN, PXN, GAB1, PIK3R1, TIAM1, ARHGEF1, CASP3, CRK, CXCL8	http://pathcards.genecards.org/card/lpa_receptor_mediated_events
12.581	FGFR1 Mutant Receptor Activation	41	31	ERLIN2, PLCG1, GRB2, LRRFIP1, HRAS, SOS1, FGF1, FGF2, FGF23, FGFR1OP2, FGF4, FGF5, FGF6, FGF9, FGFR1, KRAS, MYO18A, NRAS, FRS2, GAB1, GAB2, STAT3, STAT5B, PIK3CA, PIK3R1, ZMYM2, BAG4, BCR, CNTRL, CPSF6, CUX1	http://pathcards.genecards.org/card/fgfr1_mutant_receptor_activation
12.4159	Negative Regulation of MAPK Pathway	47	34	DUSP9, KSR1, HRAS, PPP2CA, PPP2R5A, PPP2CB, PPP2R5C, PPP2R1A, PPP2R5E, PPP2R1B, MAP2K1, MAP3K11, MAPK1, MAPK3, MARK3, KRAS, SRC, NRAS, RAF1, PAQR3, UBC, YWHAB, BRAP, C6orf89, DUSP1, DUSP10, DUSP12, DUSP4, DUSP5, DUSP6, DUSP16, DUSP7, DUSP8, DUSP2	http://pathcards.genecards.org/card/negative_regulation_of_mapk_pathway
12.3805	MNAR-PELP1 and Estrogen Receptor Interaction	25	22	E2F1, E2F2, E2F3, E2F5, MRAS, ESR1, ESR2, HRAS, MAPK1, MAPK3, JUN, KCNH4, KCNH8, KRAS, SRC, FOS, NRAS, RB1, RRAS, RRAS2, TFDP1, CCND1	http://pathcards.genecards.org/card/mnar-pelp1_and_estrogen_receptor_interaction
12.3513	Signaling By BMP	51	36	RGMA, RGMB, SMAD4, SMAD5, SMAD6, SMAD7, SMURF1, SMURF2, GREM1, GREM2, GSK3B, ACVR2A, ACVR2B, PPM1A, PPP1CA, SOSTDC1, MAPK1, NOG, FSTL1, RUNX2, SKI, TOB1, TOB2, UBE2D1, UBE2D3, XIAP, ZFYVE16, BAMBI, BMP2, BMP7, BMPR1A, BMPR1B, BMPR2, CHRD, CTDSPL, CTDSP2	http://pathcards.genecards.org/card/signaling_by_bmp
12.1772	B Cell Receptor Signaling Pathway (KEGG)	208	108	LAT, GDNF, PKN2, PLCG1, GRB2, GSK3B, ETS1, POU2F2, HRAS, MALT1, IBTK, ICOS, PPP3CA, PPP3CB, SOS1, MAP2K7, SOS2, PPP3R1, MAP2K1, MAP3K1, MAP3K14, MAP3K8, IL10, IL1A, IKBKB, MAPK1, FAS, IL2, FASN, MAPK11, IL6, PRKCD, MAPK12, MAPK13, MAPK9, MAPK14, PRKCQ, MAPK3, ITPR1, IRF4, JUN, KCNH4, KCNH8, SPNS1, AKT1, AKT2, PTEN, AKT3, KRAS, PTK2B, PTPN11, FOS, NCK1, NCOA3, NFATC3, NRAS, NR4A3, OPRM1, RAF1, FYB…	http://pathcards.genecards.org/card/b_cell_receptor_signaling_pathway_(kegg)
12.0181	S45 Mutants of Beta-catenin Arent Phosphorylated	78	49	DVL3, GSK3B, LRP5, LRP6, RNF43, PPP2CA, PPP2R5A, PPP2CB, PPP2R5C, PPP2R1A, PPP2R5E, PPP2R1B, PPP2R2A, FBXW11, KLHL12, AKT1, KREMEN2, AKT2, AKT3, KREMEN1, SRC, PTPN11, AMER1, FRAT1, FRAT2, FZD4, FZD5, RANBP3, FZD6, FZD8, PDPK1, PI4K2A, SKP1, TCF7L2, APC, TNKS, TNKS2, WNT1, YES1, WNT3A, AXIN2, BTRC, CD86, CD80, CSNK1D, CSNK1G1, CUL3, CSNK1G2, DKK1	http://pathcards.genecards.org/card/s45_mutants_of_beta-catenin_arent_phosphorylated
11.8544	Alzheimers Disease Pathway	50	35	EGFR, LIFR, ERBB2, ERBB3, ERBB4, GSK3B, LRP1, ADAM10, IGF1R, MAPK1, PRKD3, PRKCA, PRKCD, PRKCE, PRKCI, PRKCQ, INSR, PRKD1, MAPT, PSEN1, FGFR2, FGFR3, FGFR1, SRC, NTRK2, NTRK3, PDGFRA, PDGFRB, TMED9, TPPP, APP, BACE1, BACE2, CAPN1, CDK5R1	http://pathcards.genecards.org/card/alzheimers_disease_pathway
11.6548	Adherens Junction	81	50	SLTM, SMAD2, SMAD3, SMAD4, EP300, LEF1, ACP1, EGFR, SNAI1, ACTG1, ERBB2, ACTN1, ACTN2, ACTN4, GPI, RNMT, SORBS1, IGF1R, MAPK1, INSR, MAPK3, FGFR1, MET, PTPN1, SRC, PTPRB, PTPRJ, PTPRM, NCOA3, NECTIN1, NECTIN2, NLK, SSX2IP, TCF7L1, TCF7L2, TGFBR1, TGFBR2, TJP1, WASF1, WASL, WASF2, VCL, WASF3, YES1, BAIAP2, CDC42, CSNK2A1, CSNK2A2, CREBBP, CTNND1	http://pathcards.genecards.org/card/adherens_junction
11.5513	Degradation of The Extracellular Matrix	300	146	MLF2, LAMA2, LAMA3, LAMA4, LAMC1, LAMC2, MMP11, MMP14, MMP16, MMP2, MMP24, MMP3, MMP9, ACAN, GDF5, ERC2, ACTN1, LOX, LOXL1, LOXL2, LOXL3, LOXL4, LRP4, ADAM10, PLOD1, ADAM15, HAPLN1, ADAM9, ADAMTS1, ADAMTS14, ADAMTS18, ADAMTS2, ADAMTS4, ADAMTS5, ADAMTS8, ADAMTS9, LMNB2, ELN, F11R, HSPG2, PRKCA, FBN2, FBN1, SPARC, ITGA2, ITGB1, ITGA3, ITGA4, ITGA5, ITGA6, ITGB3, ITGA10, ITGA11, ITGA9, ITGAL, ITGAV,…	http://pathcards.genecards.org/card/degradation_of_the_extracellular_matrix
11.5169	Golgi-to-ER Retrograde Transport	190	99	DYNC1I1, DYNC1LI2, DYNC2H1, DYNLL2, GCC1, GCC2, RIC1, SNAP29, GOLGA4, GOLGA5, GOLGA1, GOSR1, PLA2G6, LSM8, M6PR, MAN2A1, MAN1A1, IGF2R, AGPAT3, KIF21A, KIF13B, KIF21B, KIF23, KIF5A, KIF5B, KIF1B, KIF26A, KIF26B, KLC2, KIF1C, KIF2A, KIF20A, KIF2B, KIFC2, KIF3A, KIF3B, NAPB, NAPG, NAA30, RAB18, RAB1A, RAB1B, RAB30, RAB33B, RAB36, RAB43, RAB3GAP1, RAB3GAP2, RAB9A, RAB6A, RAB9B, NSF, RAB6B, RACGAP1, …	http://pathcards.genecards.org/card/golgi-to-er_retrograde_transport
11.4641	CAMP Signaling Pathway	211	108	SLC9A1, ABCC4, EP300, ACOX1, GNAI2, GNAI3, GRIN1, GRIA1, GRIA2, GRIN2A, GRIA3, GRIA4, GRIN3A, PLN, HCN2, HCN4, LIPE, HHIP, ADCY1, ADCY2, ADCY3, ADCY5, ADCY6, ADCY7, ADCY9, ADCYAP1R1, PPARA, F2R, PPP1R12A, PPP1CA, PPP1CB, HTR4, HTR1E, ADORA2A, ADRB1, ADRB2, MAP2K1, MAPK1, PRKCA, MAPK10, PRKACB, MAPK9, PRKCSH, MAPK3, ROCK1, ROCK2, JUN, AKT1, AKT2, AKT3, PTGER3, PTCH1, PTGER4, FOS, NCOA3, FSHR, RAF1…	http://pathcards.genecards.org/card/camp_signaling_pathway
11.4474	Thyroid Hormone Signaling Pathway	127	71	SLC9A1, EP300, ACTG1, PLCB1, PLCD1, PLCG1, GSK3B, ESR1, PLN, HDAC1, HIF1A, HRAS, MTOR, MAP2K1, MAPK1, PRKCA, PRKACB, MYC, MAPK3, ITGB3, ITGAV, KAT2B, MBD4, AKT1, AKT2, AKT3, KRAS, MED1, MED17, MED12L, MED13, MED13L, SRC, NCOA1, NCOA2, NCOA3, NCOR1, NOTCH1, NOTCH2, NRAS, FOXO1, NOTCH4, RAF1, RCAN1, PDPK1, PFKP, PIK3R5, PIK3CA, PIK3CD, PIK3R1, PIK3R3, RXRG, SLC16A10, SLC16A2, SLC2A1, TBC1D4, THRA, …	http://pathcards.genecards.org/card/thyroid_hormone_signaling_pathway
11.4366	Melanocyte Development and Pigmentation	43	31	MITF, EP300, ADCY1, ADCY2, ADCY3, MAPK1, PRKAR2B, PRKCA, MAPK10, MAPK11, PRKACB, MAPK12, MAPK13, MAPK9, MAPK14, PRKAR1B, PRKAR2A, MAPK3, MAPK4, MAPK6, KIT, KITLG, PAX3, RPS6KA1, RPS6KA2, RPS6KA3, RPS6KA4, RPS6KA5, RPS6KA6, BCL2, CREB1	http://pathcards.genecards.org/card/melanocyte_development_and_pigmentation
11.4289	IL2-mediated Signaling Events	67	43	GRB2, HRAS, SOCS1, SOCS2, SOCS3, SOS1, MAP2K1, MAPK1, IL2RB, IL2, MAPK11, PRKCE, MYC, MAPK9, MAPK14, MAPKAPK2, IRS1, IRS2, MAPK3, MAPT, JAK1, JUN, AKT1, MYO1C, MYO1E, PTK2B, PTPN11, FOS, FOXO3, RAF1, GAB2, RASA1, STAM2, STAT3, STAT5B, PIK3CA, PIK3R1, RPS6KB1, SYNGAP1, BCL2, CBL, CCND2, CRKL	http://pathcards.genecards.org/card/il2-mediated_signaling_events
11.3864	Agrin Interactions at Neuromuscular Junction	63	41	LAMA2, EGFR, ACTA1, ACTA2, MRAS, ACTG1, ERBB2, ERBB3, ERBB4, PKN2, HRAS, MAPK1, MAPK10, MAPK9, ITGB1, MAPK3, ITGAL, ITGAV, JUN, KRAS, PTK2B, SRC, NCOA3, PXDN, PXN, NRAS, NRG1, NRG2, NRG3, GABPA, PAK2, PAK4, PAK1, PAK6, RRAS, RRAS2, UTRN, ARHGEF6, ARHGEF7, CDC42, DAG1	http://pathcards.genecards.org/card/agrin_interactions_at_neuromuscular_junction
11.3625	Immune System	1631	671	DUSP9, RET, DYNC1I1, DYNC1LI2, DYNC2H1, DYNLL2, KSR1, KSR2, MKRN1, LAMTOR3, EDA, EDAR, EDARADD, ABI1, ABI2, ABL1, EEA1, LAT, EP300, GDNF, RICTOR, SMURF1, SMURF2, EGFR, RIPK3, GFRA1, MRC1, MRC2, MRE11A, EGR1, RLIM, PJA2, ACTG1, GHR, LIF, LIFR, ERAP1, ERBB2, LIMK1, ERBB3, ERBB4, PKN2, LONRF1, ACTN2, EREG, ACTR1A, ACTR2, PLA2G6, PLD3, PLCG1, GRIN1, GRB2, GRIN2A, GSK3B, PLPP5, EIF4A2, MS4A2, EIF4E, R…	http://pathcards.genecards.org/card/immune_system
11.357	Notch Signaling Pathway (Pathway Interaction Database)	59	39	EP300, EPS15, ADAM10, ADAM12, HDAC1, ENO1, MAML1, MYC, MYCBP, ITCH, FBXW7, JAG1, MARK2, SPEN, MFAP2, MFAP5, MIB1, NCOR2, NCOR1, RAB11A, NOTCH1, NOTCH2, NOTCH4, NUMB, FURIN, RBBP8, RBM15, GATA3, RBPJ, SKP1, APH1A, APH1B, YY1, BTRC, CBL, CCND1, CDKN1A, DLL1, DLL4	http://pathcards.genecards.org/card/notch_signaling_pathway_(pathway_interaction_database)
11.3374	Interaction Between L1 and Ankyrins	30	24	L1CAM, KCNQ3, SPTA1, SPTB, SPTBN2, SPTBN4, NFASC, NRCAM, ANK1, ANK2, ANK3, SCN8A, SCN9A, SCN11A, SCN1A, SCN1B, SCN2A, SCN2B, SCN3A, SCN3B, SCN4A, SCN4B, SCN5A, SCN7A	http://pathcards.genecards.org/card/interaction_between_l1_and_ankyrins
11.3281	Protein Processing in Endoplasmic Reticulum	177	93	MLEC, EDEM1, EDEM3, MOGS, EIF2AK1, EIF2AK4, EIF2S1, PLAA, ERO1A, ERO1B, LMAN1, LMAN2, RNF5, HSP90AA1, HSP90B1, HSPA5, HSPA6, HSPA8, HYOU1, HSPA2, MAN1A1, MAN1B1, HSPA4L, MAP2K7, MAP3K5, PREB, MAPK10, MAPK9, PRKCSH, MARCH6, MBTPS1, MBTPS2, NCOA3, NFE2L2, NPLOC4, AMFR, RAD23A, RAD23B, SSR1, PARK2, PDIA6, RRBP1, SAR1A, SAR1B, SEC23A, SEC63, SEC23B, SEL1L, SEC24A, SEC24C, SEC31B, SEC61A2, SEC62, SKP1…	http://pathcards.genecards.org/card/protein_processing_in_endoplasmic_reticulum
11.2688	Post NMDA Receptor Activation Events	82	50	EP300, ACTN2, PLCB1, GRIN1, GRIA1, GRIA2, GRIN2A, GRIA3, GRIA4, GRM5, ADCY1, ADCY3, HRAS, PPP1CA, PPP1CB, PPP3CA, PPP3CB, PPP3R1, MAP2K1, MAPK1, PRKCA, PRKACB, MAPK3, ITPR1, ITPR2, ITPR3, KRAS, NEFL, NRAS, RAF1, RAP1A, RAPGEF3, RAP1B, RASGRF1, RASGRF2, PDPK1, RRAS, RPS6KA1, RPS6KA2, RPS6KA3, RPS6KA6, CALM1, CACNA1C, CAMKK1, CAMK2A, CAMK2D, CAMK2G, CREB1, CREBBP, DLG4	http://pathcards.genecards.org/card/post_nmda_receptor_activation_events
11.2688	E2F Transcription Factor Network	82	50	E2F1, E2F2, E2F3, E2F5, E2F6, E2F7, SMARCA2, EP300, PLAU, HBP1, HDAC1, POLA1, HIC1, SP1, MYBL2, MYC, KAT2B, MCL1, MCM3, RB1, RBBP4, RBBP8, RBL1, RBL2, RYBP, RRM2, SERPINE1, SLC25A15, SIRT1, APAF1, TFDP1, TFDP2, TP73, TRRAP, TYMS, WASF1, YY1, ATM, BRCA1, CBX5, CASP7, CDC25A, CCND3, CCNE1, CCNE2, CEBPA, CDC6, CDKN1A, CDKN1B, CREBBP	http://pathcards.genecards.org/card/e2f_transcription_factor_network
11.2669	Cellular Senescence	415	193	DYNLL2, E2F1, E2F2, E2F3, LAMTOR1, LAMTOR3, LAMTOR5, MMAB, EED, EP300, EPAS1, EGLN1, EGLN2, EGLN3, MRE11A, EPO, ERF, ERO1A, GPX7, GPX8, GSK3B, H2AFX, H2AFZ, ETS1, ETS2, HIF3A, HIF1A, HIF1AN, HIST1H4A, RNF2, LMNB1, HMGA1, HMGA2, EZH2, HSBP1, HSP90AA1, MTMR3, HSPA5, HSPA12A, HSPA6, HSPA8, SOD2, MTOR, SOD3, HSPA2, HSPA4, HSPA4L, ID1, MAP2K4, MAP2K6, MAP2K7, MAP2K3, MAP3K5, SP1, PRDX3, IL1A, PRKAA1, …	http://pathcards.genecards.org/card/cellular_senescence
11.2589	Notch Signaling Pathways	110	63	DYRK1A, SMAD3, EP300, EPN1, EPN2, GPI, PLXNA1, HDAC1, POFUT1, HES1, HIF1A, MTOR, MAML1, MAML3, IKBKB, IKBKE, MYC, FBXW7, JAG1, SPEN, PSEN1, AKT1, AKT2, AKT3, RPL15, MFAP5, MIB1, NCOR2, NCOR1, NLK, NOTCH1, NOTCH2, NRARP, NOTCH4, NTN1, NUMB, FURIN, RBM15, RBPJ, PICALM, PIK3CD, PIK3R1, RUNX2, RUNX3, SIRT1, AP2A1, THBS2, THBS4, APH1A, UBE2V1, BEND6, BCL2, CCND1, CDK8, CHUK, CLTC, CLSTN1, CSNK2A1, CSN…	http://pathcards.genecards.org/card/notch_signaling_pathways
11.2589	P53 Signaling Pathway	110	63	RFWD2, E2F1, MMAB, ABL1, SMC1A, MRE11A, ERCC4, H2AFX, PMAIP1, ADGRB1, PPM1D, IGF1, IGFBP3, FANCD2, FAS, FASN, MYC, RPA2, MDM4, PTEN, RAD50, RAD17, RAD9A, GADD45A, RB1, RCHY1, PERP, STEAP3, ANTXR1, RRM2, SESN1, SESN2, SERPINE1, SESN3, SERPINB5, SIAH1, SLC19A1, APAF1, THBS1, TLK1, TLK2, TP73, TP53, ZMAT3, ATM, BBC3, BRCA1, CASP3, CCNG1, CCNG2, CCND1, CDC25A, CCND2, CCND3, CCNE1, CCNE2, CDKN1A, CHEK…	http://pathcards.genecards.org/card/p53_signaling_pathway
11.2589	Integration of Energy Metabolism	110	63	MLX, ACACA, ACACB, ACLY, SNAP25, GNAI2, GNB2, GNB4, GNB5, GNG12, GNG2, GNG5, PLCB1, GNB1, ADCY1, ADCY2, ADCY3, ADCY5, ADCY6, ADCY7, ADCY9, ADIPOR2, PPP2CA, PPP2CB, PPP2R1A, ADRA2A, PPP2R1B, PRKAR2B, PRKAA2, PRKCA, PRKAB2, FASN, PRKACB, PRKAG2, PRKAR1B, AHCYL1, PRKAR2A, ITPR1, ITPR2, ITPR3, MARCKS, KCNS3, KCNJ11, AKAP5, RAP1A, RAPGEF3, RAPGEF4, STK11, SLC25A6, SLC25A4, SLC2A1, STXBP1, STX1A, SLC2A…	http://pathcards.genecards.org/card/integration_of_energy_metabolism
11.1546	WNT Signaling	264	130	REST, SMARCA4, GCFC2, LEF1, GNAI2, GNB2, GNAI3, GNB4, GNAL, GNA12, GNAO1, GNB5, GNA13, GNG12, GNG2, GNAT1, GNG5, PLCB1, GNB1, PLCD1, PLCG1, GSK3B, LRP5, LRP6, PPARD, HNF1B, HNF4A, ENC1, PPP3CA, MAP2K4, PPP3CB, MAP2K7, PPP3R1, MAP3K1, MAP3K10, MAP3K11, MAP3K12, MAP3K13, MAP3K14, MAP3K4, MAP3K5, MAP3K2, MAP3K3, MAP3K8, MAP3K9, PRKD3, PRKCA, MAPK10, PRKCD, PRKCE, MYC, MAPK9, PRKCI, PRKCQ, PRKD1, ROC…	http://pathcards.genecards.org/card/wnt_signaling
11.1422	Trk Receptor Signaling Mediated By PI3K and PLC-gamma	34	26	EPB41L1, EGR1, PLCG1, GRB2, GSK3B, SOS1, AGAP2, PRKCD, AKT1, SRC, NGF, FOXO3, GAB1, PDPK1, PIK3CA, PIK3R1, TRPC3, YWHAG, YWHAZ, YWHAB, YWHAH, YWHAQ, YWHAE, CAMK2A, CCND1, CREB1	http://pathcards.genecards.org/card/trk_receptor_signaling_mediated_by_pi3k_and_plc-gamma
10.9901	Regulation of Wnt-mediated Beta Catenin Signaling and Target Gene Transcription	87	52	DVL3, MITF, MMP2, SMARCA4, MMP9, EP300, LEF1, PITX2, HBP1, HDAC1, ADCY7, ID2, IGF2BP1, SP5, MYC, MYF5, JUN, KCNIP4, FGF4, KLF4, MDFIC, NCOA2, NEUROG1, SALL4, SKP1, TBL1X, TCF7L1, TCF7L2, TBL1XR1, TCF4, APC, TLE4, TRRAP, VCAN, AR, YWHAG, AREG, YWHAZ, YWHAB, YWHAH, YWHAQ, YWHAE, AXIN2, BCL9, BTRC, CBY1, CCND1, CCND2, CTNNBIP1, CXCL8, CYR61, DKK1	http://pathcards.genecards.org/card/regulation_of_wnt-mediated_beta_catenin_signaling_and_target_gene_transcription
10.9777	Coregulation of Androgen Receptor Activity	66	42	LATS2, HIP1, RNF4, HNRNPA1, MAK, MBD4, KDM3A, KDM4C, AKT1, MED1, FKBP4, PTK2B, SRF, NCOA2, NCOA4, NCOA6, ALPK3, NRIP1, PAWR, PIAS3, PIAS4, RPS6KA3, SVIL, TCF7L2, TCF4, TGIF1, TGFB1I1, TMPRSS2, TMF1, UBA3, UBE2I, APPL1, VAV3, AR, AREG, ZMIZ1, BRCA1, CARM1, CCND1, CCND3, CDK6, CTDSP2	http://pathcards.genecards.org/card/coregulation_of_androgen_receptor_activity
10.9484	Hypertrophic Cardiomyopathy (HCM)	122	68	SLC8A1, LAMA2, LEF1, ACTC1, ACTG1, GJA1, ACTN1, ACTN2, PKP2, ACTN4, PLN, ADCY1, ADCY2, ADCY3, ADCY5, ADCY6, ADCY7, ADCY9, ADRB1, IGF1, PRKAA1, PRKAA2, PRKCA, PRKAB1, PRKAB2, IL6, PRKACB, PRKAG2, PRKAG3, ITGA2, ITGB1, ITGA3, ITGA4, ITGA5, ITGA6, ITGB3, ITGA10, ITGA11, ITGA9, ITGAV, ITGB8, SGCB, SGCD, TCF7L1, TCF7L2, TGFB3, TGFB2, TNF, TPM4, TPM1, TPM2, TPM3, ATP2A2, CACNA2D1, CACNA1C, CACNA2D2, CA…	http://pathcards.genecards.org/card/hypertrophic_cardiomyopathy_(hcm)
10.9342	EphB-EphrinB Signaling	158	84	RGS3, ABI1, EPHA1, EFNA2, EFNA5, EPHA3, EFNB1, EFNB2, EPHA4, EPHA5, EPHA7, EPHA8, EPHB2, EPHB3, EPHB4, ACTG1, LIMS1, GNAI2, GNB2, GNAI3, GNB4, GNAL, GNA12, GNAO1, GNB5, GNA13, GNG12, GNG2, ACTR2, GNAT1, GNG5, GNB1, GSK3B, LNPEP, HNRNPK, HRAS, SORBS1, SOS1, SOS2, MAPK1, MAPK10, MAPK11, MAPK12, MAPK13, MAPK9, MAPK14, ITGB1, MAPK3, MAPT, ITGB3, ROCK1, MAPK4, ROCK2, ITSN1, MAPK6, KALRN, PTK2B, SRC, N…	http://pathcards.genecards.org/card/ephb-ephrinb_signaling
10.9276	Neurotrophic Factor-mediated Trk Receptor Signaling	62	40	DYNLT1, ABL1, RHOG, RIT1, EHD4, GIPC1, PLCG1, GRB2, SOS1, MAP2K1, MAPK1, PRKCI, MAPK3, MCF2L, SQSTM1, PTPN11, NEDD4L, NGF, NTF3, NTRK2, NTRK3, FRS2, RAPGEF1, GAB1, GAB2, RASA1, RASGRF1, PAK1, STAT3, PIK3CA, PIK3R1, SHC3, SYNGAP1, TIAM1, BDNF, BCL11B, CCND1, CDC42, CRK, CRKL	http://pathcards.genecards.org/card/neurotrophic_factor-mediated_trk_receptor_signaling
10.9006	Activation of BH3-only Proteins	44	31	DYNLL2, E2F1, PMAIP1, PPP1R13B, PPP3R1, AKT1, AKT2, AKT3, NMT1, APAF1, TFDP1, TP63, TP73, TP53, YWHAG, XIAP, YWHAZ, YWHAB, YWHAH, YWHAQ, YWHAE, BAK1, BCL2, BMF, BBC3, BCL2L1, BCL2L11, CASP3, CASP7, CYCS, DIABLO	http://pathcards.genecards.org/card/activation_of_bh3-only_proteins
10.8812	Pre-NOTCH Expression and Processing	46	32	E2F1, E2F3, EP300, LFNG, POGLUT1, POFUT1, MAML1, MAML3, AGO1, AGO2, AGO3, AGO4, JUN, KAT2B, NOTCH1, NOTCH2, NOTCH4, RAB6A, FURIN, ST3GAL6, RBPJ, SEL1L, TFDP1, TFDP2, TNRC6A, TNRC6B, TNRC6C, TP53, ATP2A2, B4GALT1, CCND1, CREBBP	http://pathcards.genecards.org/card/pre-notch_expression_and_processing
10.8628	Ubiquitination Cascade Pathway	50	34	RNF4, ITCH, OTUB1, OTUB2, OTUD3, OTUD7B, OTULIN, STAMBP, TRIM63, UBE2G2, UBE2R2, UBE2Q1, UBE2H, UBE2Q2, UBE2S, UBE2W, UBE2E3, UBE2Z, UBE2J1, UBE2G1, UBE2V1, UBE2K, UBE2L3, UBE2N, UBE2A, UBE2B, UBE2D1, UBE2D2, UBE2D3, XIAP, YOD1, ZRANB1, CDC34, CYLD	http://pathcards.genecards.org/card/ubiquitination_cascade_pathway
10.8625	FoxO Family Signaling	52	35	EP300, PLK1, SOD2, IKBKB, MAPK10, FASLG, MAPK9, FBXO32, KAT2B, AKT1, FOXO1, FOXO3, FOXO4, RAN, G6PC, GADD45A, RBL2, SGK1, STK4, SIRT1, YWHAG, YWHAZ, YWHAB, YWHAH, YWHAQ, YWHAE, ZFAND5, BCL2L11, CDKN1B, CHUK, CSNK1G3, CREBBP, CSNK1D, CSNK1G1, CSNK1G2	http://pathcards.genecards.org/card/foxo_family_signaling
10.8465	Development_TGF-beta Receptor Signaling	81	49	SMAD2, SMAD3, SMAD4, SMAD7, EP300, SMURF1, SMURF2, ERBB2, ETV1, HRAS, SOS1, MAP2K6, SOS2, MAP2K1, MAP2K3, MAP3K4, SP1, IKBKB, MAPK1, MAPK11, MAPK12, MAPK13, IPO5, MAPK14, MAPK3, KCNH4, KCNH8, KLF10, KPNB1, FKBP1A, ANAPC1, RAF1, RPS6KA5, SERPINE1, SKI, SKIL, TGFBR1, TGFBR2, TNPO1, TSC22D1, XIAP, YY1, ZFYVE9, CDC27, CDKN2B, CDC23, CDKN1A, CHUK, CREBBP	http://pathcards.genecards.org/card/development_tgf-beta_receptor_signaling
10.7395	MAPK Pathway	92	54	EGFR, ERBB2, ERBB3, ERBB4, GSK3B, HSP90AA1, HSP90B1, MAP2K1, IL1A, IKBKB, PRKCA, IL1R1, IL13, MAPK10, IL2, MAPK11, MAPK12, MAPK13, MAPK9, MAPK14, ITGB1, MAPK3, ITGA4, ITGA11, MAPK4, MAPK6, ITGAV, JUN, AKT1, AKT2, AKT3, SRC, FOS, RAF1, STAT3, PIK3C2A, PIK3R5, PIK3C2B, PIK3CA, PIK3CD, RPS6KA1, PIK3R1, RPS6KA2, PIK3R3, RPS6KA3, RPS6KA6, TLR7, TLR8, TLR3, TLR4, TLR5, TP53, CHUK, CLSTN1	http://pathcards.genecards.org/card/mapk_pathway
10.7395	Small Cell Lung Cancer	92	54	E2F1, E2F2, E2F3, LAMA2, LAMA3, LAMA4, LAMC1, LAMC2, LMNB2, IKBKB, MYC, ITGA2, ITGB1, ITGA3, ITGA6, ITGAV, MAX, AKT1, AKT2, PTEN, AKT3, PTGS2, RARB, RB1, PIK3R5, PIK3CA, PIK3CD, PIK3R1, PIK3R3, RXRG, APAF1, TP53, TRAF3, TRAF4, TRAF5, TRAF6, XIAP, BCL2, BCL2L1, CCND1, CCNE1, CDKN2B, CCNE2, CDKN1B, CDK6, CHUK, CLSTN1, COL4A1, COL4A2, COL4A3, COL4A4, COL4A5, COL4A6, CYCS	http://pathcards.genecards.org/card/small_cell_lung_cancer
10.7297	Cardiac Conduction	233	116	SLC8A1, SLC8A2, SLC8A3, SLN, ACTA2, ACTN2, PLN, HIPK1, HIPK2, LMOD1, SORBS1, PRKCA, AHCYL1, ITPR1, ITPR2, ITPR3, KAT2B, KCND3, KCNE4, KCNE5, KCNJ12, KCND1, KCNK10, KCND2, KCNJ2, KCNK15, KCNK2, KCNK3, KCNIP2, KCNK5, KCNIP3, KCNIP4, KCNJ11, FGF12, FGF14, MYL12B, FGF11, MYLK, FKBP1B, NANOS1, PXDN, PXN, NOS1, ORAI1, PDZD11, STIM1, RYR3, SCN8A, SCN9A, SCN11A, SCN1A, SCN1B, SCN2A, SCN2B, SCN3A, SCN3B, …	http://pathcards.genecards.org/card/cardiac_conduction
10.7029	G12-G13 in Cellular Signaling	143	77	SLC9A1, SLC9A2, MRAS, LPAR1, LPAR2, GNA12, GNA13, GSK3B, F2, F2RL2, HRAS, MAP2K4, MAP2K6, MAP2K7, MAP2K1, MAP2K3, MAP3K5, IKBKB, MAPK1, IKBKE, MAPK12, MAPK3, ROCK1, ROCK2, MAPK6, JUN, KCNH4, KCNH8, MYL12B, AKT1, AKT2, AKT3, KRAS, MEF2A, MEF2C, PTK2B, SRC, MEF2D, NCOA3, PXDN, PXN, NRAS, NR4A3, RAF1, FZD3, FZD4, FZD5, FZD6, FZD7, FZD8, FZD10, RASA1, PDPK1, PIK3R5, RRAS, RRAS2, PIK3R1, PIK3R3, SYNGA…	http://pathcards.genecards.org/card/g12-g13_in_cellular_signaling
10.6087	14-3-3 and Regulation of BAD Activity	33	25	MAP3K5, PRKAR2B, PRKCA, PRKACB, PRKAR1B, PRKAR2A, AKT1, NGF, FOXO3, TNF, TP73, TNFRSF1A, TNFRSF1B, TNFAIP3, YWHAG, YWHAZ, YAP1, YWHAB, YWHAH, YWHAQ, YWHAE, BCL2, BCL2L1, BCL2L11, CASP3	http://pathcards.genecards.org/card/14-3-3_and_regulation_of_bad_activity
10.5979	Development EPO-induced Jak-STAT Pathway	69	43	EPO, PLCG1, GRB2, HRAS, SOCS1, SOCS3, SOS1, SOS2, MAP2K1, MAPK1, MYC, MAPK14, IRS1, IRS2, MAPK3, AKT1, SRC, PTPN11, PTPRU, NR4A3, RAF1, RAP1A, RAPGEF1, GAB1, RASA1, PDK1, PDPK1, STAT3, STAT5B, PIM1, PIK3R1, RPS6KA5, SH2B3, SYNGAP1, TRPC6, VAV2, XIAP, BCL2, BTK, BCL2L1, CALM1, CBL, CRKL	http://pathcards.genecards.org/card/development_epo-induced_jak-stat_pathway
10.5278	Immune Response IL-2 Activation and Signaling Pathway	84	50	SMAD3, SMAD4, GDNF, EGR1, GRB2, HMGA1, POU2F1, HRAS, SOCS1, SOCS3, PPP3CA, ID1, PPP3CB, SOS1, SOS2, MAP2K1, IKBKB, MAPK1, IL2RB, IL2, MYC, MAPK3, JAK1, JUN, KCNH4, KCNH8, AKT1, AKT2, AKT3, PTPN11, FOS, FOSB, FOSL1, FOSL2, RAF1, GAB2, OSM, PDPK1, STAT5B, PIM1, PIK3CA, PIK3CD, PIK3R1, SIRPA, TOB1, ATF2, CCM2, CHUK, CLSTN1, CSF2RB	http://pathcards.genecards.org/card/immune_response_il-2_activation_and_signaling_pathway
10.5278	HIF-1-alpha Transcription Factor Network	84	50	SMAD3, SMAD4, EDN1, EP300, LDHA, LEP, EGLN1, EGLN3, EPO, ETS1, HIF1A, HDAC7, HDAC9, HK1, HK2, HMOX1, HNF4A, HOOK1, HOOK2, F3, ADM, ENO1, ID2, SP1, MAP4K2, JUN, KCNA4, FECH, MCL1, KIF2A, AKT1, MIA3, NCOA1, ALDOA, FOS, NCOA2, NT5E, FURIN, GATA2, PGM1, PFKFB3, SERPINE1, SLC2A1, VEGFA, ARNT, BHLHE40, BHLHE41, CREB1, CXCL12, CREBBP	http://pathcards.genecards.org/card/hif-1-alpha_transcription_factor_network
10.4942	RAF-independent MAPK1/3 Activation	24	20	DUSP9, MAP2K1, MAPK1, IL6, IL6R, IL6ST, MAPK3, JAK1, PTPN11, PEA15, DUSP1, DUSP10, DUSP12, DUSP4, DUSP5, DUSP6, DUSP16, DUSP7, DUSP8, DUSP2	http://pathcards.genecards.org/card/raf-independent_mapk13_activation
10.4723	ATF-2 Transcription Factor Network	61	39	MMP2, EP300, ACHE, GDNF, PLAU, H2AFY, HES1, POU2F1, PPARGC1A, SOCS3, MAPK1, PRKCA, MAPK11, IL6, MAPK9, MAPK14, MAPK3, JUN, KAT5, FOS, NF1, GADD45A, PDGFRA, SERPINB5, TGFB2, ATF2, BCL2, BRCA1, CBFB, CCND1, COL24A1, CREB1, CUL3, CXCL8, DUSP1, DUSP10, DUSP12, DUSP5, DUSP8	http://pathcards.genecards.org/card/atf-2_transcription_factor_network
10.4519	Signaling Mediated By P38-alpha and P38-beta	39	28	KRT19, MITF, SLC9A1, MKNK1, GDI1, GDNF, ESR1, EIF4E, EIF4EBP1, HBP1, ELK4, PPARGC1A, MAPK11, MAPK14, MAPKAPK2, JUN, PTGS2, MEF2A, MEF2C, RAB5A, RPS6KA4, RPS6KA5, TP53, USF1, ATF2, ATF6, CEBPB, CREB1	http://pathcards.genecards.org/card/signaling_mediated_by_p38-alpha_and_p38-beta
10.4261	Development_Leptin Signaling Via PI3K-dependent Pathway	57	37	ACACA, ACACB, LEP, GSK3B, IKBKB, PRKAA1, PRKAR2B, PRKAA2, PRKCA, PRKAB1, PRKAB2, PRKACB, PRKAG2, PRKAG3, IRS1, IRS2, PRKAR1B, PRKAR2A, KCNJ11, AKT1, AKT2, AKT3, PTPN1, PDE3B, PDPK1, PIK3CA, PIK3CD, STK11, PIK3R1, PIK3R3, SLC2A4, ATP1A1, CEBPA, CHUK, CLSTN1, CREB1, CPT1A	http://pathcards.genecards.org/card/development_leptin_signaling_via_pi3k-dependent_pathway
10.4007	RhoA Signaling Pathway	43	30	SLC9A1, MKL1, GDNF, ACTA1, LIMK1, LIMK2, PKN2, F2RL2, PPP1R12A, MAP2K4, MAP2K6, MAP2K3, MAPK12, ROCK1, ROCK2, JUN, PTEN, SRF, FOS, RDX, PIP5K1A, PIP5K1C, SH3GL2, TLN1, VCL, ATF2, CDC42, CDKN1B, CYR61, DIAPH1	http://pathcards.genecards.org/card/rhoa_signaling_pathway
10.4007	G-protein Signaling_H-RAS Regulation Pathway	43	30	RET, GDNF, GFRA1, GIPC1, GRB2, HRAS, MAGI1, ICMT, ADRB1, SOS1, SOS2, SRC, FNTA, RAF1, RALGDS, RAPGEF2, RASA1, RASGRF1, RASGRF2, RASGRP1, RASGRP4, PDGFRB, PDGFB, PIK3CA, PIK3CD, SYNGAP1, TIAM1, BCR, CLSTN1, CNKSR3	http://pathcards.genecards.org/card/g-protein_signaling_h-ras_regulation_pathway
10.4007	Signaling Events Regulated By Ret Tyrosine Kinase	43	30	RET, GDNF, GFRA1, GRB10, GRB2, HRAS, SOS1, MAPK1, PRKCA, IRS1, IRS2, MAPK3, JUN, SRC, PTPN11, NCK1, PXDN, PXN, FRS2, RAP1A, GAB1, RASA1, PIK3CA, PIK3R1, SYNGAP1, CREB1, CRK, DOK4, DOK5, DOK6	http://pathcards.genecards.org/card/signaling_events_regulated_by_ret_tyrosine_kinase
10.3799	Transcriptional Regulatory Network in Embryonic Stem Cell	49	33	REST, RFX4, L1CAM, SMARCAD1, EOMES, RIF1, GRIN1, HAND1, HNF4A, SOX2, ISL1, MYF5, JARID2, KAT6A, MEIS1, FOXD3, NEUROD1, NEUROG1, OTX1, PAX6, GBX2, GATA6, STAT3, SALL1, SET, SKIL, SIX3, TCF7L1, TCF3, ZFHX3, ZIC3, CDYL, CDX2	http://pathcards.genecards.org/card/transcriptional_regulatory_network_in_embryonic_stem_cell
10.1815	Transcriptional Misregulation in Cancer	198	100	SLC45A3, MLF1, MLLT1, MLLT3, SLTM, MMP3, MMP9, GDNF, ERG, GOLPH3L, PLAU, GRIA3, H3F3C, HDAC1, ETV1, ETV4, ETV5, ETV6, HHEX, ELK4, LMO2, HMGA2, EYA1, PPARG, HOXA10, RNMT, HOXA11, HOXA9, MAF, ID2, IGF1, IGF1R, AFF1, SP1, IGFBP3, IL2RB, IL6, MYC, MYCN, JMJD1C, MAX, SPI1, KDM6A, KLF3, KMT2A, MEIS1, MET, MEF2C, FLT1, FLT3, NCOR1, NFKBIZ, FOXO1, NR4A3, SS18, FUT8, PAX3, PBX1, PBX3, PAX7, PER2, PDGFA, R…	http://pathcards.genecards.org/card/transcriptional_misregulation_in_cancer
10.1724	Neural Stem Cell Differentiation Pathways and Lineage-specific Markers	85	50	SMARCA4, MNX1, MOG, EOMES, GDNF, GFAP, MSI1, HES1, EZH2, EN1, IGF1, MAP2, SOX2, ISL1, FGF2, FGF4, FGFR3, FGFR1, METAP2, NEFL, NEFM, NEUROD1, NEUROG2, NGF, NKX2-2, NOTCH1, NOTCH2, NTF3, NR4A2, GALC, GAD2, PAX2, PAX6, PDGFRA, PDGFA, PDGFB, SLC1A3, SLC17A7, SLC2A1, SYP, THRB, VIM, VEGFA, VAMP2, ASCL1, BDNF, BMP2, BMI1, CSPG4, DLG4	http://pathcards.genecards.org/card/neural_stem_cell_differentiation_pathways_and_lineage-specific_markers
10.1498	IGF1 Pathway	30	23	GRB10, GRB2, HRAS, SOS1, IGF1R, PRKCD, IRS1, IRS2, PRKD1, AKT1, PTPN1, PTPN11, PXDN, PXN, RAF1, PDPK1, PIK3CA, PIK3R1, RPS6KB1, YWHAZ, YWHAE, CRK, CRKL	http://pathcards.genecards.org/card/igf1_pathway
