# Supplementary material for: Characterization of the miRNA regulators of the human ovulatory cascade
Source: Sci Rep. 2018 Oct 23;8:15605. doi: 10.1038/s41598-018-33807-y (PMC6199329; doi:10.1038/s41598-018-33807-y)
Supplement: Supplementary file 6 — Table S7 [file 41598_2018_33807_MOESM6_ESM.xlsx]

## Sheet: GO - Biological Process
Characterization of the miRNA regulators of the human ovulatory cascade
G.M. Yerushalmi, M. Salmon-Divon, L. Ophir, Y. Yung, M. Baum, G. Coticchio, R. Fadini, M. Mignini Renzini, M. Dal Canto, R. Machtinger, E. Maman, A. Hourvitz
Table S7. GeneAnalytics - GO-Biological Process of anti-correlated miRNA targets (234 genes).
GeneAnalytics - Function-based Analysis, GO-Biological Process results
Copyright © LifeMap Sciences, Inc.
Statistics:
# Identified genes	233
# Matched genes	105
# Matched entities	20
Matching score statistics:
# High score matches	4
# Med score matches	16
# Low score matches	0
Results
Score	Name	# Genes	# Matched Genes	Matched Genes (Symbols)	Evidence URL
19.1208	DNA Replication	148	11	POLQ, KIAA0101, MCM3, NASP, RRM2, CDC25A, CDC6, CHEK1, CHAF1A, CLSPN, DTL	http://amigo.geneontology.org/amigo/term/GO:0006260
17.1572	Ascending Aorta Morphogenesis	3	3	HEY2, HES1, SOX4	http://amigo.geneontology.org/amigo/term/GO:0035910
15.2516	Extracellular Matrix Organization	316	14	MMP11, ACAN, LOXL1, HAPLN1, ADAMTS2, MATN3, MFAP2, PDGFA, THBS1, VIT, CD47, COL4A4, CTSV, DAG1	http://amigo.geneontology.org/amigo/term/GO:0030198
14.4351	Mitotic Cell Cycle	423	16	E2F1, ESCO2, ESPL1, PPP1R12B, PRIM1, MYBL2, AJUBA, MCM3, FOXM1, NUP210, RRM2, TOP2A, TYMS, AURKB, CDC25A, CDC6	http://amigo.geneontology.org/amigo/term/GO:0000278
13.0238	Collagen Fibril Organization	40	5	MKX, MMP11, ACAN, GREM1, ADAMTS2	http://amigo.geneontology.org/amigo/term/GO:0030199
12.4768	Basement Membrane Organization	9	3	MMP11, FSHR, DAG1	http://amigo.geneontology.org/amigo/term/GO:0071711
12.3378	Signal Transduction	1392	32	EDARADD, ERG, PLCL2, GREM1, GRIA1, ESR1, PLXNA2, ESR2, PLXNC1, ADCY2, ADCY5, PPP1R12B, HUNK, SORL1, MAP2K6, ITPKB, KCNIP3, RAPGEF3, ANK2, RAP2B, RASL11B, PAG1, PDE6A, RTKN2, STMN1, TNFSF4, UNC5A, ARHGAP11A, BCL11A, CRHBP, DAPK1, DEPDC1	http://amigo.geneontology.org/amigo/term/GO:0007165
12.1853	Mitophagy in Response to Mitochondrial Depolarization	135	8	RIMS3, HAPLN1, SFRP4, SLC1A4, SLC37A4, ATP1B1, CSPG5, DPF3	http://amigo.geneontology.org/amigo/term/GO:0098779
11.9043	DNA Repair	395	14	MSH2, POLQ, FANCD2, FANCI, KIAA0101, NEIL1, FOXM1, RAD51AP1, WHSC1, BRCA2, CHEK1, CHAF1A, CLSPN, DTL	http://amigo.geneontology.org/amigo/term/GO:0006281
11.2688	Dermatan Sulfate Biosynthetic Process	12	3	UST, CSPG5, CSPG4	http://amigo.geneontology.org/amigo/term/GO:0030208
11.2688	Microtubule Depolymerization	12	3	KIF24, STMN1, STMN3	http://amigo.geneontology.org/amigo/term/GO:0007019
11.084	Regulation of Neurogenesis	30	4	HES1, HMGB2, EZH2, NOS1	http://amigo.geneontology.org/amigo/term/GO:0050767
10.9606	Neuron Projection Development	117	7	LINGO1, MATN2, FSHR, SEMA7A, STMN1, STMN3, UNC5A	http://amigo.geneontology.org/amigo/term/GO:0031175
10.8887	Glycosaminoglycan Metabolic Process	118	7	ACAN, GLCE, UST, B3GAT1, CHST1, CSPG5, CSPG4	http://amigo.geneontology.org/amigo/term/GO:0030203
10.8752	Double-strand Break Repair	155	8	ESCO2, MSH2, POLQ, RAD51AP1, WHSC1, BRCA2, CHEK1, CLSPN	http://amigo.geneontology.org/amigo/term/GO:0006302
10.7377	Positive Regulation of Mesenchymal Cell Proliferation	32	4	IHH, PDGFA, VEGFA, CHRD	http://amigo.geneontology.org/amigo/term/GO:0002053
10.717	Cardiac Vascular Smooth Muscle Cell Development	3	2	HEY2, VEGFA	http://amigo.geneontology.org/amigo/term/GO:0060948
10.717	Positive Regulation of Peptidyl-tyrosine Autophosphorylation	3	2	GREM1, VEGFA	http://amigo.geneontology.org/amigo/term/GO:1900086
10.6263	DNA Damage Response, Signal Transduction By P53 Class Mediator Resulting in Transcription of P21 Class Mediator	14	3	FOXM1, RBM38, BRCA2	http://amigo.geneontology.org/amigo/term/GO:0006978
10.4775	Pattern Specification Process	59	5	HEY2, HES1, IHH, ZEB1, CHRD	http://amigo.geneontology.org/amigo/term/GO:0007389
