# Supplementary material for: Characterization of the miRNA regulators of the human ovulatory cascade
Source: Sci Rep. 2018 Oct 23;8:15605. doi: 10.1038/s41598-018-33807-y (PMC6199329; doi:10.1038/s41598-018-33807-y)
Supplement: Supplementary file 7 — Table S8 [file 41598_2018_33807_MOESM7_ESM.xlsx]

## Sheet: Pathways
Characterization of the miRNA regulators of the human ovulatory cascade
G.M. Yerushalmi, M. Salmon-Divon, L. Ophir, Y. Yung, M. Baum, G. Coticchio, R. Fadini, M. Mignini Renzini, M. Dal Canto, R. Machtinger, E. Maman, A. Hourvitz
Table S8. GeneAnalytics - Pathway results of anti-correlated miRNA targets (234 genes).
GeneAnalytics - Pathway results
Copyright © LifeMap Sciences, Inc.
Statistics:
# Identified genes	233
# Matched genes	92
# Matched entities	25
Matching score statistics:
# High score matches	9
# Med score matches	16
# Low score matches	0
Results
Score	SuperPath Name	# SuperPath Total Genes	# SuperPath Matched Genes	Matched Genes (Symbols)	Evidence URL
21.9986	RB in Cancer	95	10	E2F1, HMGB2, PRIM1, MCM3, RRM2, STMN1, TOP2A, TYMS, CDC25A, CHEK1	http://pathcards.genecards.org/card/rb_in_cancer
20.8483	Integrated Pancreatic Cancer Pathway	224	14	E2F1, ESR1, ESR2, EZH2, RAPGEF3, PDGFA, STMN1, THBS1, TOP2A, TYMS, VEGFA, BRCA2, CHEK1, DAG1	http://pathcards.genecards.org/card/integrated_pancreatic_cancer_pathway
19.6497	Diseases Associated With O-glycosylation of Proteins	88	9	ACAN, ADAMTS15, ADAMTS18, ADAMTS2, THBS1, THBS2, CSPG5, CSPG4, DAG1	http://pathcards.genecards.org/card/diseases_associated_with_o-glycosylation_of_proteins
19.0073	Cell Cycle, Mitotic	634	23	E2F1, ESCO2, ESPL1, HAUS8, PPP1R12B, PRIM1, MYBL2, AJUBA, MCM3, NDC1, FOXM1, NUP210, RRM2, TMPO, TOP2A, TYMS, WHSC1, AURKB, BRCA2, CDC25A, CDC6, CHEK1, CLSPN	http://pathcards.genecards.org/card/cell_cycle_mitotic
18.5154	E2F Mediated Regulation of DNA Replication	97	9	E2F1, PRIM1, MCM3, RRM2, TYMS, CDC25A, CDC6, CHEK1, CLSPN	http://pathcards.genecards.org/card/e2f_mediated_regulation_of_dna_replication
16.764	O-linked Glycosylation	113	9	ADAMTS15, ADAMTS18, ADAMTS2, GALNT12, ST6GAL1, GALNT18, THBS1, THBS2, DAG1	http://pathcards.genecards.org/card/o-linked_glycosylation
16.3157	ERK Signaling	1260	33	E2F1, ACAN, ESR1, ESR2, HAPLN1, ADCY2, ADCY5, ENC1, PPP1R12B, MAP2K6, SOX4, SOX5, IHH, FANCD2, MCF2L, MYO1D, NRP2, RAPGEF3, RAP2B, PDGFC, PDGFA, STMN1, TNFSF4, VEGFA, ZEB1, ARHGEF6, AURKB, CACNB2, CDC25A, CHEK1, COL4A4, DIAPH3, DSP	http://pathcards.genecards.org/card/erk_signaling
16.0659	Degradation of The Extracellular Matrix	300	14	MMP11, ACAN, LOXL1, HAPLN1, ADAMTS18, ADAMTS2, MATN3, MFAP2, PDGFA, THBS1, CD47, COL4A4, CTSV, DAG1	http://pathcards.genecards.org/card/degradation_of_the_extracellular_matrix
14.0575	E2F Transcription Factor Network	82	7	E2F1, MYBL2, MCM3, RRM2, TYMS, CDC25A, CDC6	http://pathcards.genecards.org/card/e2f_transcription_factor_network
13.1929	O-glycosylation of TSR Domain-containing Proteins	39	5	ADAMTS15, ADAMTS18, ADAMTS2, THBS1, THBS2	http://pathcards.genecards.org/card/o-glycosylation_of_tsr_domain-containing_proteins
13.1437	Transcription Ligand-dependent Activation of The ESR1/SP Pathway	63	6	E2F1, ESR1, PRIM1, TYMS, VEGFA, CDC25A	http://pathcards.genecards.org/card/transcription_ligand-dependent_activation_of_the_esr1sp_pathway
13.1278	Mitotic G1-G1/S Phases	157	9	E2F1, PRIM1, MYBL2, MCM3, RRM2, TOP2A, TYMS, CDC25A, CDC6	http://pathcards.genecards.org/card/mitotic_g1-g1s_phases
11.6819	Proton Pump Inhibitor Pathway, Pharmacodynamics	49	5	PLCL2, ADCY2, ADCY5, PALM2, CASR	http://pathcards.genecards.org/card/proton_pump_inhibitor_pathway_pharmacodynamics
11.6073	Integrin Pathway	608	18	MMP11, ACAN, HAPLN1, ADCY2, ADCY5, ENC1, PPP1R12B, MAP2K6, MYO1D, NR4A3, RAPGEF3, THBS1, VEGFA, ARHGEF6, CACNB2, CD47, CHGA, COL4A4	http://pathcards.genecards.org/card/integrin_pathway
11.084	Apoptosis and Survival_Anti-apoptotic Action of Nuclear ESR1 and ESR2	30	4	ESR1, GUCY1A3, ESR2, NOS1	http://pathcards.genecards.org/card/apoptosis_and_survival_anti-apoptotic_action_of_nuclear_esr1_and_esr2
10.4775	Cell Cycle Cell Cycle (generic Schema)	59	5	E2F1, MYBL2, TOP2A, CDC25A, CDC6	http://pathcards.genecards.org/card/cell_cycle_cell_cycle_(generic_schema)
10.4601	Chks in Checkpoint Regulation	246	10	E2F1, ESR1, ESR2, MSH2, POLQ, LY6E, FANCD2, BRCA2, CDC25A, CHEK1	http://pathcards.genecards.org/card/chks_in_checkpoint_regulation
10.0823	DNA Double-Strand Break Repair	349	12	MSH2, POLQ, FANCD2, FANCI, KIAA0101, NEIL1, RAD51AP1, WHSC1, BRCA2, CHEK1, CLSPN, DTL	http://pathcards.genecards.org/card/dna_double-strand_break_repair
9.89804	Aromatase Inhibitor Pathway (Breast Cell), Pharmacodynamics	4	2	ESR1, ESR2	http://pathcards.genecards.org/card/aromatase_inhibitor_pathway_(breast_cell)_pharmacodynamics
9.60453	Integrated Breast Cancer Pathway	178	8	E2F1, ESR1, MSH2, VEGFA, BRCA2, CDC25A, CHEK1, DAG1	http://pathcards.genecards.org/card/integrated_breast_cancer_pathway
9.57479	Defective B3GAT3 Causes JDSSDHD	68	5	ACAN, UST, B3GAT1, CSPG5, CSPG4	http://pathcards.genecards.org/card/defective_b3gat3_causes_jdssdhd
9.39262	TSH Signaling Pathway	70	5	E2F1, ADCY2, MAP2K6, KCNIP3, CHGA	http://pathcards.genecards.org/card/tsh_signaling_pathway
9.30376	Endochondral Ossification	71	5	ACAN, SOX5, IHH, VEGFA, CTSV	http://pathcards.genecards.org/card/endochondral_ossification
9.29846	Development Ligand-independent Activation of ESR1 and ESR2	143	7	ESR1, ESR2, ADCY5, MAP2K6, KCNIP3, PTGIS, CACNB2	http://pathcards.genecards.org/card/development_ligand-independent_activation_of_esr1_and_esr2
9.27971	Sweet Taste Signaling	373	12	GUCY1A3, HCN1, HCN4, ADCY2, ADCY5, PPP1R12B, MAP2K6, MYO1D, NOS1, GABRA3, AURKB, CACNB2	http://pathcards.genecards.org/card/sweet_taste_signaling
