# Supplementary material for: Characterization of the miRNA regulators of the human ovulatory cascade
Source: Sci Rep. 2018 Oct 23;8:15605. doi: 10.1038/s41598-018-33807-y (PMC6199329; doi:10.1038/s41598-018-33807-y)
Supplement: Supplementary file 8 — Table S9 [file 41598_2018_33807_MOESM8_ESM.xlsx]

## Sheet: Sheet1
Characterization of the miRNA regulators of the human ovulatory cascade
G.M. Yerushalmi, M. Salmon-Divon, L. Ophir, Y. Yung, M. Baum, G. Coticchio, R. Fadini, M. Mignini Renzini, M. Dal Canto, R. Machtinger, E. Maman, A. Hourvitz
Table S9. Significant upstream regulators for anti-correlated miRNA and targets identified by ingenuity IPA analysis (Z-score greater than ±2)
Column1	ID	Upstream Regulator	Exp Log Ratio	Molecule Type	Predicted Activation State	Activation z-score	Notes	Bias Term	Bias-corrected z-score	p-value of overlap	Target molecules in dataset
miRNA-anti correlated mRNA IVF - 2016-09-06 10:31 AM		TGFB1		growth factor	Inhibited	-4.118	bias	-0.286	-2.632	5.51e-07	ACAN,ADAMTS2,CDC25A,CSPG4,DAAM1,DAPK1,DSP,E2F1,ESPL1,ESR2,FAM107A,GAS7,GATM,GLCE,GREM1,GRIA1,GSE1,HES1,INHBB,LOXL1,LPL,MFAP2,MMP11,MYBL2,NR4A3,PDGFA,PLXNC1,PRC1,PRIM1,RAD51AP1,RAPGEF3,RASL11B,S1PR3,SEMA7A,SOX4,THBS1,TOP2A,TYMS,UST,VEGFA,ZEB1
miRNA-anti correlated mRNA IVF - 2016-09-06 10:31 AM		MITF		transcription regulator	Inhibited	-3.606	bias	-0.75		3.85e-07	ACAN,AURKB,CEP55,CHAF1A,DAPK1,ECT2,ESPL1,FRMD4B,HAPLN1,HAUS8,HES1,ITPKB,SOX5,TMCC2
miRNA-anti correlated mRNA IVF - 2016-09-06 10:31 AM		CSF2		cytokine	Inhibited	-3.448	bias	-0.646		0.00148	CHAF1A,FOXM1,HAUS8,IFNLR1,MCM3,NUSAP1,PPIF,PRC1,RRM2,SNTB1,STMN1,THBS1,TOP2A
miRNA-anti correlated mRNA IVF - 2016-09-06 10:31 AM		MYC		transcription regulator	Inhibited	-3.281	bias	-0.331	-1.941	0.000961	ACAN,AURKB,CD47,CDC25A,CHEK1,CSPG4,CTSV,DSP,E2F1,EZH2,FOXM1,HAPLN1,HES1,MSH2,PEG3,RRM2,SLC16A1,SOX5,STMN1,THBS1,THBS2,TYMS,VEGFA
miRNA-anti correlated mRNA IVF - 2016-09-06 10:31 AM		FOXM1	-4.219	transcription regulator	Inhibited	-3.088	bias	-0.724		6.3e-07	AURKB,CDC25A,ESR1,FOXM1,PDGFA,PRC1,STMN1,TOP2A,VEGFA,ZEB1
miRNA-anti correlated mRNA IVF - 2016-09-06 10:31 AM		HGF		growth factor	Inhibited	-2.925	bias	-0.61		0.00112	ANGPTL2,AURKB,CDC25A,CDC6,ENTPD1,FOXM1,HES1,NR4A3,PDGFA,PLXNA2,PRC1,THBS1,VEGFA,ZEB1
miRNA-anti correlated mRNA IVF - 2016-09-06 10:31 AM		SP1		transcription regulator	Inhibited	-2.918	bias	-0.729		0.00672	CHGA,E2F1,ESR1,FOXM1,GRIA1,LPL,MMP11,MYBL2,NOS1,PDGFA,PDGFC,TYMS,VEGFA
miRNA-anti correlated mRNA IVF - 2016-09-06 10:31 AM		CCND1		transcription regulator	Inhibited	-2.884	bias	-0.315	-1.813	2.97e-07	CDC6,CEP55,CLSPN,DDIAS,DEPDC1,DTL,E2F1,ESCO2,FOXM1,KIAA0101,MYRIP,RRM2,SOX4,TYMS,ZNF423
miRNA-anti correlated mRNA IVF - 2016-09-06 10:31 AM		Vegf		group	Inhibited	-2.834	bias	-0.61		3.46e-05	ACAN,ANGPTL2,AURKB,CDC25A,CDC6,DPF3,ENTPD1,FOXM1,HES1,IHH,INHBB,NR4A3,PDGFA,PLXNA2,PRC1,VEGFA,ZEB1
miRNA-anti correlated mRNA IVF - 2016-09-06 10:31 AM		PTGER2		g-protein coupled receptor	Inhibited	-2.828	bias	-0.554		1.97e-05	CEP55,DEPDC1,ECT2,NUSAP1,PBK,PRC1,THBS1,VEGFA
miRNA-anti correlated mRNA IVF - 2016-09-06 10:31 AM		forskolin		chemical toxicant	Inhibited	-2.749	bias	-0.403	-1.184	0.000374	ATP1B1,CRHBP,CTSV,DAPK1,ESR1,ESR2,FSHR,GRIA1,HAPLN1,INHBB,LAYN,NR4A3,RAPGEF3,RRM2,S1PR3,THBS1,VEGFA,ZEB1
miRNA-anti correlated mRNA IVF - 2016-09-06 10:31 AM		E2F3		transcription regulator	Inhibited	-2.74	bias	-0.364	-1.559	9.48e-10	CDC25A,CDC6,CDCA4,DAG1,E2F1,EZH2,HMGB2,KIAA0101,LPL,MCM3,MYBL2,RRM2,THBS1,TMPO
miRNA-anti correlated mRNA IVF - 2016-09-06 10:31 AM		E2F1	-3.534	transcription regulator	Inhibited	-2.671	bias	-0.48	-0.915	2.76e-10	AURKB,CDC25A,CDC6,CDCA4,CHEK1,E2F1,ECT2,EZH2,FANCD2,FOXM1,HES1,HMGB2,KIAA0101,MCM3,MSH2,MYBL2,NUSAP1,PPT2,RRM2,STMN1,THBS1,TOP2A,TYMS,VEGFA
miRNA-anti correlated mRNA IVF - 2016-09-06 10:31 AM		TBX2		transcription regulator	Inhibited	-2.646	bias	-0.271	-1.929	1.87e-05	AURKB,CDC6,CHEK1,E2F1,EZH2,FOXM1,PRC1
miRNA-anti correlated mRNA IVF - 2016-09-06 10:31 AM		FOXO1		transcription regulator	Inhibited	-2.646	bias	-0.533		0.014	CTSV,DAPK1,DEPDC1,FOXM1,LPL,NUSAP1,PBK,PRC1,THBS1
miRNA-anti correlated mRNA IVF - 2016-09-06 10:31 AM		FGF2		growth factor	Inhibited	-2.616	bias	-0.423	-1.314	0.00191	ACAN,CDC25A,FSHR,GREM1,GRIA1,PDGFA,PDGFC,THBS1,TOP2A,VEGFA,ZEB1
miRNA-anti correlated mRNA IVF - 2016-09-06 10:31 AM		AR		ligand-dependent nuclear receptor	Inhibited	-2.453	bias	-0.549		0.0208	DEPDC1,ESPL1,FSHR,GUCY1A3,NUSAP1,PDGFA,S1PR3,SLCO3A1,THBS1,VEGFA
miRNA-anti correlated mRNA IVF - 2016-09-06 10:31 AM		lactacystin		chemical - protease inhibitor	Inhibited	-2.449	bias	-0.332	-1.635	0.021	E2F1,ESR1,HMGB2,MMP11,NOS1,STMN1
miRNA-anti correlated mRNA IVF - 2016-09-06 10:31 AM		Salmonella enterica serotype abortus equi lipopolysaccharide		chemical toxicant	Inhibited	-2.449	bias	-0.835		0.0114	ATP1B1,EZH2,HES1,SYNPO2,THBS1,TMPO
miRNA-anti correlated mRNA IVF - 2016-09-06 10:31 AM		KMT2D		transcription regulator	Inhibited	-2.425	bias	-0.835		0.0127	ADCY5,CSPG4,E2F1,GALNT12,LOXL1,PRR15
miRNA-anti correlated mRNA IVF - 2016-09-06 10:31 AM		EGR1		transcription regulator	Inhibited	-2.4	bias	-0.6		0.0124	CHGA,GRIA1,PDGFA,PDGFC,THBS1,VEGFA
miRNA-anti correlated mRNA IVF - 2016-09-06 10:31 AM		E2f		group	Inhibited	-2.394	bias	-0.665		1.17e-06	CDC25A,CDC6,E2F1,FANCD2,MCM3,MYBL2,NASP,NUSAP1,RRM2,TYMS
miRNA-anti correlated mRNA IVF - 2016-09-06 10:31 AM		decitabine		chemical drug	Inhibited	-2.386	bias	-0.634		0.0402	ADCY5,BRCA2,DAPK1,ESR1,ESR2,MSH2,NEIL1,THBS1,TOP2A,WHSC1
miRNA-anti correlated mRNA IVF - 2016-09-06 10:31 AM		BDNF		growth factor	Inhibited	-2.382	bias	-0.334	-1.586	0.00602	CHGA,CSPG4,GRIA1,INHBB,KIF21B,NOS1,NR4A3,SORL1,THBS1
miRNA-anti correlated mRNA IVF - 2016-09-06 10:31 AM		RABL6		other	Inhibited	-2.333	bias	-0.424	-1.061	3.78e-08	AURKB,CDC25A,CHEK1,DAPK1,EZH2,PBK,PRC1,PRIM1,TOP2A
miRNA-anti correlated mRNA IVF - 2016-09-06 10:31 AM		MED1		transcription regulator	Inhibited	-2.236	bias	-0.647		0.00128	AURKB,BCL11A,CDC6,CHAF1A,E2F1,FOXM1,THBS1
miRNA-anti correlated mRNA IVF - 2016-09-06 10:31 AM		cephaloridine		chemical drug	Inhibited	-2.236	bias	-0.501		0.00496	CDC6,CHEK1,E2F1,KIAA0101,MCM3
miRNA-anti correlated mRNA IVF - 2016-09-06 10:31 AM		lipopolysaccharide		chemical drug	Inhibited	-2.235	bias	-0.428	-0.172	0.0025	ANGPTL2,ANK2,AURKB,CASR,CSPG4,CTSV,DAG1,E2F1,GUCY1A3,HES1,HMGB2,IFI44L,INHBB,LPL,LRP1,MYBL2,NOS1,NR4A3,NUSAP1,PBK,PDGFA,PRC1,RNF19A,S1PR3,ST6GAL1,STMN1,THBS1,THBS2,TNFSF4,TOP2A,VEGFA
miRNA-anti correlated mRNA IVF - 2016-09-06 10:31 AM		BRD4		kinase	Inhibited	-2.231	bias	-0.805		0.00302	ABLIM1,AURKB,CDC25A,DERL3,NAV1
miRNA-anti correlated mRNA IVF - 2016-09-06 10:31 AM		RAF1		kinase	Inhibited	-2.219	bias	-0.729		0.00246	CDC25A,CDC6,E2F1,ESR1,MCF2L,MYBL2,RRM2,VEGFA
miRNA-anti correlated mRNA IVF - 2016-09-06 10:31 AM		isoproterenol		chemical drug	Inhibited	-2.219	bias	-0.532		0.0194	ADCY5,FSHR,LPL,PDGFA,VEGFA
miRNA-anti correlated mRNA IVF - 2016-09-06 10:31 AM		8-bromo-cAMP		chemical reagent	Inhibited	-2.184	bias	-0.467	-1.163	0.0443	FSHR,INHBB,NOS1,RRM2,VEGFA
miRNA-anti correlated mRNA IVF - 2016-09-06 10:31 AM		IGFBP2		other	Inhibited	-2.18	bias	-0.613		0.000146	DDAH1,ESCO2,ESR1,NUP210,THBS2
miRNA-anti correlated mRNA IVF - 2016-09-06 10:31 AM		dihydrotestosterone		chemical - endogenous mammalian	Inhibited	-2.166	bias	-0.404	-0.685	2.68e-05	CDC6,DDIAS,DEPDC1,DTL,ESR1,ESR2,FSHR,INHBB,LPL,LY6E,MYRIP,NOS1,SFRP4,SLC1A4,SLCO3A1,THBS1,VEGFA,ZEB1
miRNA-anti correlated mRNA IVF - 2016-09-06 10:31 AM		EDN1		cytokine	Inhibited	-2.166	bias	-0.662		0.0225	CDC25A,HCN4,PDGFA,SOX5,THBS1,VEGFA
miRNA-anti correlated mRNA IVF - 2016-09-06 10:31 AM		IL6		cytokine	Inhibited	-2.157	bias	-0.44	-0.973	0.00191	CDC6,CHEK1,E2F1,ESR2,EZH2,FOXM1,GREM1,KIAA0101,LPL,MCM3,MYBL2,PDGFA,RRM2,THBS1,TOP2A,VEGFA,WHSC1
miRNA-anti correlated mRNA IVF - 2016-09-06 10:31 AM		REL		transcription regulator	Inhibited	-2.153	bias	-0.738		0.0413	CDC6,EDARADD,ESR1,EZH2,FRMD4B,NR4A3
miRNA-anti correlated mRNA IVF - 2016-09-06 10:31 AM		CTNNB1		transcription regulator	Inhibited	-2.104	bias	-0.665		8.05e-05	C14orf37,CHGA,DIAPH3,ESR2,FSHR,GREM1,HAPLN1,HES1,IHH,INHBB,LPL,LY6E,NRP2,PEG3,PRSS35,SFRP4,SOX4,SOX5,VEGFA,ZEB1
miRNA-anti correlated mRNA IVF - 2016-09-06 10:31 AM		trichostatin A		chemical drug	Inhibited	-2.094	bias	-0.461	-0.436	6.18e-06	ACAN,AURKB,BRCA2,CDC6,CHEK1,DAG1,ESR1,ESR2,FOXM1,HES1,MCM3,SFRP4,STMN1,THBS1,TMPO,TOP2A,TYMS,VEGFA,WHSC1,ZEB1
miRNA-anti correlated mRNA IVF - 2016-09-06 10:31 AM		ERBB2		kinase	Inhibited	-2.083	bias	-0.396	-0.592	1.1e-08	ANGPTL2,CD47,CDC25A,CHEK1,DAAM1,DAG1,ESPL1,ESR1,ESR2,HES1,HMGB2,MFAP2,MMP11,MYBL2,PRC1,PRIM1,RAD51AP1,RRM2,SOWAHC,SOX4,STMN3,THBS1,TOP2A,TYMS,VEGFA,ZEB1
miRNA-anti correlated mRNA IVF - 2016-09-06 10:31 AM		estrogen		chemical drug	Inhibited	-2.069	bias	-0.55		2.81e-06	CDC25A,E2F1,ESPL1,ESR1,ESR2,GRIA1,IHH,LPL,MCM3,NOS1,RRM2,TOP2A,TYMS,VEGFA
miRNA-anti correlated mRNA IVF - 2016-09-06 10:31 AM		AGT		growth factor	Inhibited	-2.026	bias	-0.423	-0.614	0.00349	ATP1B1,CDC25A,HES1,HMGB2,INHBB,ITPKB,MATN2,NOS1,PDGFA,SOX4,VEGFA,ZEB1
miRNA-anti correlated mRNA IVF - 2016-09-06 10:31 AM		S100A6		transporter	Inhibited	-2		0	-2	0.000272	DEPDC1,PBK,TMPO,TYMS
miRNA-anti correlated mRNA IVF - 2016-09-06 10:31 AM		MSC		transcription regulator	Inhibited	-2	bias	-0.319	-1.362	0.00356	IFI44L,MAP7D2,PAG1,ZNF423
miRNA-anti correlated mRNA IVF - 2016-09-06 10:31 AM		YAP1		transcription regulator	Inhibited	-2	bias	-0.61		0.00104	AURKB,DIAPH3,E2F1,FOXM1,ZEB1
miRNA-anti correlated mRNA IVF - 2016-09-06 10:31 AM		DYRK1A		kinase	Activated	2	bias	0.418	1.165	7.35e-05	CDC6,E2F1,MCM3,MYBL2
miRNA-anti correlated mRNA IVF - 2016-09-06 10:31 AM		SOX2		transcription regulator	Activated	2		0.066	1.868	0.451	CHRD,DSP,PEG3,VEGFA
miRNA-anti correlated mRNA IVF - 2016-09-06 10:31 AM		TCF3		transcription regulator	Activated	2		-0.104	2.209	0.0104	CTSV,ECT2,GRIA1,NR4A3,NUSAP1,TOP2A,TYMS
miRNA-anti correlated mRNA IVF - 2016-09-06 10:31 AM		mir-1		microrna	Activated	2	bias	0.721		0.00131	CACNB2,ESR1,HCN4,PDGFA,UST,VEGFA
miRNA-anti correlated mRNA IVF - 2016-09-06 10:31 AM		IL1RN		cytokine	Activated	2	bias	0.63		0.0493	GRIA1,HERC6,IFI44L,VEGFA
miRNA-anti correlated mRNA IVF - 2016-09-06 10:31 AM		fulvestrant		chemical drug	Activated	2.01		0.185	1.28	3.02e-08	CDC25A,CHAF1A,E2F1,ESR1,ESR2,FOXM1,GUCY1A3,HES1,INHBB,LPL,MCM3,NOS1,PRIM1,STMN1,VEGFA,ZEB1
miRNA-anti correlated mRNA IVF - 2016-09-06 10:31 AM		PD98059		chemical - kinase inhibitor	Activated	2.018	bias	0.519		0.00756	CDC25A,E2F1,GAS7,GRIA1,LPL,MCF2L,MYBL2,PDGFA,RRM2,ST6GAL1,THBS1,TOP2A,VEGFA
miRNA-anti correlated mRNA IVF - 2016-09-06 10:31 AM		SPARC		other	Activated	2.219		0.139	1.91	0.00712	BRCA2,CHAF1A,HES1,MSH2,PAG1
miRNA-anti correlated mRNA IVF - 2016-09-06 10:31 AM		miR-291a-3p (and other miRNAs w/seed AAGUGCU)		mature microrna	Activated	2.224	bias	0.835		0.00287	ESR1,MARCH4,PBK,PRC1,VEGFA
miRNA-anti correlated mRNA IVF - 2016-09-06 10:31 AM		NUPR1		transcription regulator	Activated	2.333		0.246	1.595	0.106	ARHGAP11A,ESPL1,FANCD2,HCN1,LOC102724428/SIK1,NEMP1,POLQ,RFTN2,TMPO
miRNA-anti correlated mRNA IVF - 2016-09-06 10:31 AM		RBL2		other	Activated	2.399	bias	0.76		1.17e-07	AURKB,CDC25A,CDC6,E2F1,MYBL2,RRM2,STMN1,TYMS,VEGFA,ZEB1
miRNA-anti correlated mRNA IVF - 2016-09-06 10:31 AM		calcitriol		chemical drug	Activated	2.401		0.048	2.18	8.54e-12	ABLIM1,CASR,CDC6,CHAF1A,CHGA,ECT2,ESPL1,ESR1,EZH2,FAM107A,FOXM1,IFI44L,KIAA0101,LPL,MCM3,NASP,NDC1,NUSAP1,PBK,PRC1,PRIM1,RAD51AP1,RRM2,STMN1,THBS1,VEGFA
miRNA-anti correlated mRNA IVF - 2016-09-06 10:31 AM		RB1		transcription regulator	Activated	2.508		-0.202	3.19	6.59e-09	ATP1B1,AURKB,CDC25A,CDC6,CDCA4,CHAF1A,E2F1,EZH2,HMGB2,HUNK,KIAA0101,MCM3,MYBL2,PPT2,RAD51AP1,RRM2,TMPO,TYMS,VEGFA,ZEB1
miRNA-anti correlated mRNA IVF - 2016-09-06 10:31 AM		sirolimus		chemical drug	Activated	2.527	bias	0.511		0.0284	CDC25A,CHEK1,E2F1,GRIA1,NR4A3,STMN1,TMPO,TOP2A,TYMS,VEGFA
miRNA-anti correlated mRNA IVF - 2016-09-06 10:31 AM		CDKN1A		kinase	Activated	2.605		0.229	2.008	4.66e-12	AURKB,CDC25A,CDC6,CEP55,CHEK1,DTL,FANCI,FOXM1,HMGB2,KIAA0101,MCM3,MYBL2,NUSAP1,PBK,PRC1,STMN1,TOP2A,TYMS,VEGFA
miRNA-anti correlated mRNA IVF - 2016-09-06 10:31 AM		LY294002		chemical - kinase inhibitor	Activated	2.73	bias	0.651		0.00125	ACAN,BRCA2,ESR1,HAPLN1,HES1,HMGB2,INHBB,LOC102724428/SIK1,NR4A3,THBS1,TOP2A,TYMS,VEGFA,ZEB1
miRNA-anti correlated mRNA IVF - 2016-09-06 10:31 AM		let-7a-5p (and other miRNAs w/seed GAGGUAG)	4.174	mature microrna	Activated	2.768	bias	0.835		0.000261	AURKB,CDC25A,DSP,FANCD2,PRIM1,SLC1A4,THBS1,TYMS
miRNA-anti correlated mRNA IVF - 2016-09-06 10:31 AM		miR-16-5p (and other miRNAs w/seed AGCAGCA)	4.689	mature microrna	Activated	2.777	bias	0.835		0.00171	CDC25A,CHEK1,CRHBP,HERC6,MSH2,PPIF,PRIM1,VEGFA
miRNA-anti correlated mRNA IVF - 2016-09-06 10:31 AM		BNIP3L		other	Activated	2.828		0.217	2.216	1.48e-07	CD47,CHEK1,E2F1,FANCD2,MYBL2,PRIM1,RRM2,TOP2A
miRNA-anti correlated mRNA IVF - 2016-09-06 10:31 AM		CDKN2A		transcription regulator	Activated	2.837		0.092	2.493	1.04e-07	AURKB,CDC25A,CDCA4,CHAF1A,E2F1,EZH2,GAS7,HMGB2,HUNK,MYBL2,PDGFA,PEG3,RAD51AP1,RRM2,TMPO,VEGFA
miRNA-anti correlated mRNA IVF - 2016-09-06 10:31 AM		RBL1		transcription regulator	Activated	2.923	bias	0.617		3.79e-10	AURKB,CDC25A,CDC6,E2F1,HES1,MCM3,MYBL2,RRM2,THBS1,TYMS,ZEB1
miRNA-anti correlated mRNA IVF - 2016-09-06 10:31 AM		mir-21		microrna	Activated	3.093	bias	0.572		0.000442	CDC25A,DDAH1,ECT2,MSH2,NUSAP1,PBK,PRC1,RAD51AP1,STMN1,TOP2A
miRNA-anti correlated mRNA IVF - 2016-09-06 10:31 AM		let-7		microrna	Activated	3.246	bias	0.788		5.85e-07	AURKB,BRCA2,CDC25A,CDC6,CHEK1,EZH2,FANCD2,MCM3,PPP1R12B,RRM2,THBS1
